# Supplementary material for: Viral and host factors drive a type 1 Epstein–Barr virus spontaneous lytic phenotype
Source: mBio. 2023 Nov 16;14(6):e02204-23. doi: 10.1128/mbio.02204-23 (PMC10746244; doi:10.1128/mbio.02204-23)
Supplement: Table S1 — Lytic versus latent BL 720 differential gene expression. [file mbio.02204-23-s0002.xlsx]

## Sheet: Lytic_BLvsLatent_BL_deg
gene_id	BL_720_p7	BL_720_p10	BL_720_p11	BL_720_p64	BL_720_p65	BL_720_p73	Lytic_BL	Latent_BL	log2FoldChange	pvalue	padj	gene_name	gene_chr	gene_start	gene_end	gene_strand	gene_length	gene_biotype	gene_description	tf_family	BL_720_p7_count	BL_720_p10_count	BL_720_p11_count	BL_720_p64_count	BL_720_p65_count	BL_720_p73_count	BL_720_p7_fpkm	BL_720_p10_fpkm	BL_720_p11_fpkm	BL_720_p64_fpkm	BL_720_p65_fpkm	BL_720_p73_fpkm
ENSG00000025039	1788.01	1897.08	1772.06	49.3481	47.827	40.0699	1819.05	45.7483	5.31309	4.33015e-143	6.90312e-139	RRAGD	6	89364636	89412270	-	5072	-	- && Q9NQL2.1 RecName: Full=Ras-related GTP-binding protein D; Short=Rag D; Short=RagD && PF04670:Gtr1/RagA G protein conserved region	-	1810	1836	1784	51	49	41	20.7095	21.5327	20.1061	0.560693	0.542276	0.45459
ENSG00000143776	29.6355	27.8983	19.8662	1530.76	1269.86	1711.28	25.8	1503.96	-5.86588	7.87253e-105	6.27519e-101	CDC42BPA	1	226989865	227318474	-	14055	-	- && Q5VT25.1 RecName: Full=Serine/threonine-protein kinase MRCK alpha; AltName: Full=CDC42-binding protein kinase alpha; AltName: Full=DMPK-like alpha; AltName: Full=Myotonic dystrophy kinase-related CDC42-binding kinase alpha; Short=MRCK alpha; Short=Myotonic dystrophy protein kinase-like alpha && PF08826:DMPK coiled coil domain like|PF00130:Phorbol esters/diacylglycerol binding domain (C1 doma…	CNH	30	27	20	1582	1301	1751	0.123868	0.114272	0.0813415	6.27639	5.19577	7.00601
ENSG00000145703	1551.91	2178.13	1544.6	20.3198	11.7127	15.637	1758.21	15.8899	6.78908	7.5472e-104	4.01058e-100	IQGAP2	5	76403249	76708132	+	7904	-	- && Q13576.4 RecName: Full=Ras GTPase-activating-like protein IQGAP2 && PF03836:RasGAP C-terminus|PF00307:Calponin homology (CH) domain|PF00616:GTPase-activator protein for Ras-like GTPase	CH	1571	2108	1555	21	12	16	11.5345	15.8646	11.246	0.148152	0.0852193	0.113838
ENSG00000102445	1287.17	1662.53	1805.84	16.4494	2.92818	7.81851	1585.18	9.06535	7.44775	1.76747e-81	7.04427e-78	RUBCNL	13	46342000	46438190	-	6105	-	- && Q9H714.3 RecName: Full=Uncharacterized protein KIAA0226-like && PF04979:Protein phosphatase inhibitor 2 (IPP-2)|PF13901:Putative zinc-RING and/or ribbon	-	1303	1609	1818	17	3	8	12.3859	15.6775	17.0224	0.155274	0.0275828	0.0736919
ENSG00000260896	28.6476	36.1645	30.7926	838.918	749.615	678.256	31.8682	755.596	-4.56892	2.66053e-74	8.48285e-71	LINC02170	16	80828735	80892595	-	2538	-	- && - && -	-	29	35	31	867	768	694	0.663096	0.820318	0.698205	19.0486	16.9853	15.3774
ENSG00000151491	347.723	393.676	338.718	2608.68	2433.32	2561.54	360.039	2534.51	-2.81575	1.40123e-68	3.72307e-65	EPS8	12	15620158	15882329	-	8692	-	- && Q12929.1 RecName: Full=Epidermal growth factor receptor kinase substrate 8 && PF00018:SH3 domain|PF08416:Phosphotyrosine-binding domain|PF13900:Putative domain of unknown function	SH3_1	352	381	341	2696	2493	2621	2.35014	2.60742	2.24258	17.2956	16.0993	16.9575
ENSG00000173890	1017.48	975.408	922.784	105.469	111.271	107.505	971.892	108.082	3.16871	2.84044e-66	6.4689e-63	GPR160	3	170037929	170085403	+	4458	-	- && Q9UJ42.1 RecName: Full=Probable G-protein coupled receptor 160; AltName: Full=G-protein coupled receptor GPCR1; Short=hGPCR1 && -	-	1030	944	929	109	114	110	13.4081	12.5961	11.9121	1.36339	1.43538	1.38761
ENSG00000109436	602.588	830.75	691.343	4.83805	11.7127	11.7278	708.227	9.42619	6.23282	1.25162e-65	2.49417e-62	TBC1D9	4	140620765	140756120	-	5603	-	- && Q6ZT07.2 RecName: Full=TBC1 domain family member 9; AltName: Full=TBC1 domain family member 9A && PF02893:GRAM domain|PF00566:Rab-GTPase-TBC domain	TBC	610	804	696	5	12	12	6.31799	8.53574	7.1007	0.0497604	0.120216	0.120442
ENSG00000134709	1.9757	4.13308	5.95985	1502.7	1078.55	1938.99	4.02288	1506.75	-8.55052	6.53738e-65	1.15799e-61	HOOK1	1	59814786	59876378	+	6758	-	- && Q9UJC3.2 RecName: Full=Protein Hook homolog 1; Short=h-hook1; Short=hHK1 && PF05622:HOOK protein	-	2	4	6	1553	1105	1984	0.0171744	0.0352085	0.0507512	12.8141	9.17799	16.5097
ENSG00000125869	1426.45	1400.08	1538.64	93.8581	132.744	82.0944	1455.06	102.899	3.82184	7.53382e-63	1.20104e-59	LAMP5	20	9514358	9530524	+	2042	-	- && Q9UJQ1.1 RecName: Full=Lysosome-associated membrane glycoprotein 5; AltName: Full=Brain and dendritic cell-associated LAMP; AltName: Full=Brain-associated LAMP-like protein; Short=BAD-LAMP; AltName: Full=Lysosome-associated membrane protein 5; Short=LAMP-5; Flags: Precursor && PF01299:Lysosome-associated membrane glycoprotein (Lamp)	-	1444	1355	1549	97	136	84	41.0375	39.472	43.3619	2.64881	3.73841	2.31334
ENSG00000147044	128.42	125.026	143.036	1191.13	1026.82	1067.23	132.161	1095.06	-3.0504	4.26571e-59	6.18218e-56	CASK	X	41514934	41923645	-	19939	-	- && O14936.3 RecName: Full=Peripheral plasma membrane protein CASK; Short=hCASK; AltName: Full=Calcium/calmodulin-dependent serine protein kinase; AltName: Full=Protein lin-2 homolog && PF00595:PDZ domain (Also known as DHR or GLGF)|PF00069:Protein kinase domain|PF02828:L27 domain|PF07653:Variant SH3 domain|PF00625:Guanylate kinase|PF04756:OST3 / OST6 family	Pkinase	130	121	144	1231	1052	1092	0.378364	0.360984	0.412831	3.44262	2.96153	3.07989
ENSG00000147862	13.8299	24.7985	24.8327	565.084	481.198	523.84	21.1537	523.374	-4.63123	2.28577e-56	3.03665e-53	NFIB	9	14081843	14398983	-	12765	-	- && O00712.2 RecName: Full=Nuclear factor 1 B-type; Short=NF1-B; Short=Nuclear factor 1/B; AltName: Full=CCAAT-box-binding transcription factor; Short=CTF; AltName: Full=Nuclear factor I/B; Short=NF-I/B; Short=NFI-B; AltName: Full=TGGCA-binding protein && PF00859:CTF/NF-I family transcription modulation region|PF10524:Nuclear factor I protein pre-N-terminus|PF03165:MH1 domain	MH1	14	24	25	584	493	536	0.0636469	0.11184	0.111952	2.55109	2.16785	2.36135
ENSG00000091436	605.552	544.534	434.076	22.255	19.5212	25.4102	528.054	22.3955	4.55945	2.90227e-55	3.55908e-52	MAP3K20	2	173075435	173268010	+	13799	-	- && Q9NYL2.3 RecName: Full=Mitogen-activated protein kinase kinase kinase MLT; AltName: Full=Human cervical cancer suppressor gene 4 protein; Short=HCCS-4; AltName: Full=Leucine zipper- and sterile alpha motif-containing kinase; AltName: Full=MLK-like mitogen-activated protein triple kinase; AltName: Full=Mixed lineage kinase-related kinase; Short=MLK-related kinase; Short=MRK; AltName: Full=Ste…	Pkinase_Tyr	613	527	437	23	20	26	2.578	2.27179	1.81028	0.0929426	0.0813553	0.10596
ENSG00000152061	3059.37	3208.31	2928.27	321.246	355.286	223.805	3065.32	300.113	3.35241	2.63108e-54	2.99605e-51	RABGAP1L	1	174159410	174995308	+	16071	-	- && Q5R372.1 RecName: Full=Rab GTPase-activating protein 1-like && PF12473:Kinesin protein|PF00566:Rab-GTPase-TBC domain	TBC	3097	3105	2948	332	364	229	11.1833	11.4928	10.4857	1.15194	1.27134	0.801324
ENSG00000113140	2128.82	1692.5	1342.95	124.822	120.056	84.049	1721.42	109.642	3.97262	8.38024e-53	8.90651e-50	SPARC	5	151661096	151687165	-	4831	-	- && P09486.1 RecName: Full=SPARC; AltName: Full=Basement-membrane protein 40; Short=BM-40; AltName: Full=Osteonectin; Short=ON; AltName: Full=Secreted protein acidic and rich in cysteine; Flags: Precursor >Q5R767.1 RecName: Full=SPARC; AltName: Full=Osteonectin; Short=ON; AltName: Full=Secreted protein acidic and rich in cysteine; Flags: Precursor && PF09289:Follistatin/Osteonectin-like EGF doma…	-	2155	1638	1352	129	123	86	25.8869	20.1689	15.9975	1.48897	1.42913	1.0011
ENSG00000154678	81.0036	98.1607	86.4179	703.452	761.328	727.122	88.5274	730.634	-3.04571	3.66225e-52	3.64898e-49	PDE1C	7	31751179	32299329	-	13821	-	- && Q63421.1 RecName: Full=Calcium/calmodulin-dependent 3',5'-cyclic nucleotide phosphodiesterase 1C; Short=Cam-PDE 1C && PF00233:3'5'-cyclic nucleotide phosphodiesterase|PF08499:3'5'-cyclic nucleotide phosphodiesterase N-terminal	-	82	95	87	727	780	744	0.344306	0.408874	0.359826	2.93312	3.16781	3.02726
ENSG00000026025	190.655	110.56	125.157	1732.99	1955.05	2241.96	142.124	1976.67	-3.79711	4.47137e-51	4.19309e-48	VIM	10	17228259	17237593	+	5158	-	- && P08670.4 RecName: Full=Vimentin && PF04732:Intermediate filament head (DNA binding) region|PF00038:Intermediate filament protein	Filament	193	107	126	1791	2003	2294	2.17143	1.23398	1.39637	19.3619	21.7973	25.0108
ENSG00000115355	2406.4	3110.14	2710.74	455.744	395.305	382.13	2742.43	411.06	2.73794	7.07035e-49	6.26197e-46	CCDC88A	2	55287842	55419895	-	33942	-	- && Q3V6T2.2 RecName: Full=Girdin; AltName: Full=Akt phosphorylation enhancer; Short=APE; AltName: Full=Coiled-coil domain-containing protein 88A; AltName: Full=G alpha-interacting vesicle-associated protein; Short=GIV; AltName: Full=Girders of actin filament; AltName: Full=Hook-related protein 1; Short=HkRP1 && PF05622:HOOK protein	-	2436	3010	2729	471	405	391	4.16495	5.27515	4.59599	0.773781	0.669763	0.647821
ENSG00000140199	2687.94	2531.51	2208.13	475.096	460.701	452.496	2475.86	462.765	2.41956	3.32868e-48	2.79294e-45	SLC12A6	15	34229996	34338060	-	10056	-	- && Q9UHW9.2 RecName: Full=Solute carrier family 12 member 6; AltName: Full=Electroneutral potassium-chloride cotransporter 3; AltName: Full=K-Cl cotransporter 3 && PF00324:Amino acid permease|PF03522:Solute carrier family 12	AA_permease	2721	2450	2223	491	472	463	15.7027	14.4926	12.6365	2.72264	2.63463	2.58923
ENSG00000162433	671.737	812.151	1069.79	24.1902	36.1143	11.7278	851.227	24.0108	5.14767	3.21322e-46	2.56126e-43	AK4	1	65147549	65232145	+	7578	-	- && P27144.1 RecName: Full=Adenylate kinase 4, mitochondrial; Short=AK 4; AltName: Full=Adenylate kinase 3-like; AltName: Full=GTP:AMP phosphotransferase AK4 && PF00406:Adenylate kinase|PF05191:Adenylate kinase, active site lid|PF13900:Putative domain of unknown function	ADK	680	786	1077	25	37	12	5.20744	6.16984	8.12408	0.183959	0.274063	0.0890517
ENSG00000092607	276.598	250.052	278.126	1544.31	1335.25	1440.56	268.259	1440.04	-2.4242	1.696e-45	1.28751e-42	TBX15	1	118883046	118989556	-	4349	-	- && Q96SF7.2 RecName: Full=T-box transcription factor TBX15; Short=T-box protein 15; AltName: Full=T-box transcription factor TBX14; Short=T-box protein 14 && PF00907:T-box	T-box	280	242	280	1596	1368	1474	3.73627	3.31003	3.68028	20.4634	17.6563	19.06
ENSG00000104290	313.148	431.907	413.216	18.3846	19.5212	19.5463	386.091	19.1507	4.3334	1.88875e-45	1.36866e-42	FZD3	8	28494205	28574268	+	13787	-	- && Q9NPG1.1 RecName: Full=Frizzled-3; Short=Fz-3; Short=hFz3; Flags: Precursor && PF01392:Fz domain|PF01534:Frizzled/Smoothened family membrane region|PF13900:Putative domain of unknown function	Fz	317	418	416	19	20	20	1.33432	1.80348	1.72479	0.0768455	0.0814261	0.0815785
ENSG00000135318	16.7934	20.6654	30.7926	461.55	388.473	516.022	22.7505	455.348	-4.32248	5.12865e-45	3.55483e-42	NT5E	6	85449584	85495791	+	4533	-	- && P21589.1 RecName: Full=5'-nucleotidase; Short=5'-NT; AltName: Full=Ecto-5'-nucleotidase; AltName: CD_antigen=CD73; Flags: Precursor && PF02872:5'-nucleotidase, C-terminal domain|PF00149:Calcineurin-like phosphoesterase	Metallophos	17	20	31	477	398	528	0.217637	0.262452	0.390921	5.86769	4.92834	6.55034
ENSG00000104341	340.808	556.933	466.855	19.3522	20.4973	16.6143	454.865	18.8213	4.5947	6.59351e-45	4.37974e-42	LAPTM4B	8	97775057	97853013	+	3197	-	- && Q86VI4.1 RecName: Full=Lysosomal-associated transmembrane protein 4B; AltName: Full=Lysosome-associated transmembrane protein 4-beta && PF13900:Putative domain of unknown function|PF03821:Golgi 4-transmembrane spanning transporter	-	345	539	470	20	21	17	6.26248	10.0289	8.40365	0.348837	0.368706	0.299035
ENSG00000136026	1003.65	1585.04	1096.61	83.2144	52.7073	37.1379	1228.43	57.6866	4.41195	1.92801e-42	1.22945e-39	CKAP4	12	106237877	106304279	-	3638	-	- && Q07065.2 RecName: Full=Cytoskeleton-associated protein 4; AltName: Full=63-kDa cytoskeleton-linking membrane protein; Short=Climp-63; Short=p63 && -	-	1016	1534	1104	86	54	38	16.2069	25.0824	17.3468	1.31817	0.833172	0.587404
ENSG00000102466	0.987849	10.3327	6.95316	418.007	413.85	631.345	6.09124	487.734	-6.33393	6.54628e-42	4.01387e-39	FGF14	13	101710804	102402457	-	13759	-	- && Q92915.1 RecName: Full=Fibroblast growth factor 14; Short=FGF-14; AltName: Full=Fibroblast growth factor homologous factor 4; Short=FHF-4 && PF00167:Fibroblast growth factor	-	1	10	7	432	424	646	0.00421777	0.0432333	0.029082	1.75078	1.72975	2.64035
ENSG00000181523	452.435	369.911	361.564	22.255	23.4255	34.206	394.637	26.6288	3.88996	3.4192e-41	2.01885e-38	SGSH	17	80206716	80220923	-	6713	-	- && P51688.1 RecName: Full=N-sulphoglucosamine sulphohydrolase; AltName: Full=Sulfoglucosamine sulfamidase; AltName: Full=Sulphamidase; Flags: Precursor && PF00884:Sulfatase|PF16347:Domain of unknown function (DUF4976)	Sulfatase	458	358	364	23	24	35	3.9593	3.17228	3.09954	0.191049	0.200677	0.293202
ENSG00000182985	2694.85	1110.77	902.918	0.96761	3.90425	0.977314	1569.51	1.94972	9.6543	1.16684e-40	6.6435e-38	CADM1	11	115169218	115504957	-	11017	-	- && Q9BY67.2 RecName: Full=Cell adhesion molecule 1; AltName: Full=Immunoglobulin superfamily member 4; Short=IgSF4; AltName: Full=Nectin-like protein 2; Short=NECL-2; AltName: Full=Spermatogenic immunoglobulin superfamily; Short=SgIgSF; AltName: Full=Synaptic cell adhesion molecule; Short=SynCAM; AltName: Full=Tumor suppressor in lung cancer 1; Short=TSLC-1; Flags: Precursor && PF08205:CD80-lik…	I-set	2728	1075	909	1	4	1	14.3698	5.80431	4.71643	0.00506141	0.0203798	0.00510449
ENSG00000186860	12.842	15.4991	22.8461	323.182	444.108	342.06	17.0624	369.783	-4.43717	1.34634e-40	7.40118e-38	KRTAP17-1	17	41314917	41315695	-	779	-	- && Q9BYP8.1 RecName: Full=Keratin-associated protein 17-1; AltName: Full=Keratin-associated protein 16.1 && -	-	13	15	23	334	455	350	0.968447	1.14541	1.68773	23.908	32.7852	25.2666
ENSG00000101336	1920.38	553.833	670.483	9.6761	10.7367	7.81851	1048.23	9.41043	6.79946	7.61211e-40	4.04508e-37	HCK	20	32052188	32101856	+	3092	-	- && P08631.5 RecName: Full=Tyrosine-protein kinase HCK; AltName: Full=Hematopoietic cell kinase; AltName: Full=Hemopoietic cell kinase; AltName: Full=p59-HCK/p60-HCK; AltName: Full=p59Hck; AltName: Full=p61Hck && PF07714:Protein tyrosine kinase|PF00018:SH3 domain|PF00017:SH2 domain	Pkinase_Tyr	1944	536	675	10	11	8	36.486	10.3117	12.4789	0.180341	0.19969	0.145501
ENSG00000115604	402.055	305.848	382.424	0.96761	9.76062	4.88657	363.442	5.20493	6.1284	1.00789e-39	5.18316e-37	IL18R1	2	102311529	102398775	+	4353	-	- && Q13478.1 RecName: Full=Interleukin-18 receptor 1; Short=IL-18R-1; Short=IL-18R1; AltName: Full=CD218 antigen-like family member A; AltName: Full=CDw218a; AltName: Full=IL1 receptor-related protein; Short=IL-1Rrp; Short=IL1R-rp; AltName: CD_antigen=CD218a; Flags: Precursor && PF01582:TIR domain	TIR	407	296	385	1	10	5	5.42595	4.04491	5.05574	0.0128099	0.128948	0.0645947
ENSG00000180611	273.634	258.318	243.361	1194.03	1181.03	1135.64	258.438	1170.23	-2.17889	1.52382e-39	7.59147e-37	MB21D2	3	192796815	192918161	-	3368	-	- && Q8IYB1.3 RecName: Full=Protein MB21D2; AltName: Full=Mab-21 domain-containing protein 2 && PF03281:Mab-21 protein	-	277	250	245	1234	1210	1162	4.77285	4.41544	4.15821	20.4304	20.1659	19.4021
ENSG00000162849	348.711	243.852	405.27	5.80566	11.7127	6.8412	332.611	8.11987	5.35718	1.29851e-37	6.27297e-35	KIF26B	1	245154985	245709431	+	14403	-	- && Q2KJY2.1 RecName: Full=Kinesin-like protein KIF26B && PF00225:Kinesin motor domain	Kinesin	353	236	408	6	12	7	1.4223	0.974686	1.61927	0.0232291	0.0467662	0.0273313
ENSG00000150637	3147.29	1663.57	1983.64	62.8946	83.9413	21.5009	2264.83	56.1123	5.33485	1.4348e-37	6.53531e-35	CD226	18	69831158	69961803	-	13638	-	- && Q15762.2 RecName: Full=CD226 antigen; AltName: Full=DNAX accessory molecule 1; Short=DNAM-1; AltName: CD_antigen=CD226; Flags: Precursor && PF13900:Putative domain of unknown function|PF07686:Immunoglobulin V-set domain	V-set	3186	1610	1997	65	86	22	13.557	7.02232	8.37028	0.265765	0.353958	0.0907168
ENSG00000118407	115.578	72.3289	42.7123	1600.43	1463.12	1206.01	76.8732	1423.18	-4.21012	1.39451e-37	6.53531e-35	FILIP1	6	75291859	75493738	-	8906	-	- && Q7Z7B0.1 RecName: Full=Filamin-A-interacting protein 1; Short=FILIP && PF13900:Putative domain of unknown function|PF09727:Cortactin-binding protein-2	-	117	70	43	1654	1499	1234	0.762383	0.467542	0.275993	10.3559	9.44762	7.79198
ENSG00000135929	52.356	24.7985	34.7658	642.493	472.414	693.893	37.3068	602.933	-4.01212	4.26982e-37	1.89082e-34	CYP27A1	2	218781749	218815293	+	2983	-	- && Q02318.1 RecName: Full=Sterol 26-hydroxylase, mitochondrial; AltName: Full=5-beta-cholestane-3-alpha,7-alpha,12-alpha-triol 27-hydroxylase; AltName: Full=Cytochrome P-450C27/25; AltName: Full=Cytochrome P450 27; AltName: Full=Sterol 27-hydroxylase; AltName: Full=Vitamin D(3) 25-hydroxylase; Flags: Precursor && PF00067:Cytochrome P450	p450	53	24	35	664	484	710	1.03108	0.47859	0.670699	12.4122	9.10742	13.3851
ENSG00000139354	4.93925	6.19962	5.95985	276.736	259.632	407.54	5.69957	314.636	-5.78815	7.01904e-37	3.02426e-34	GAS2L3	12	100573683	100628286	+	6799	-	- && Q86XJ1.1 RecName: Full=GAS2-like protein 3; AltName: Full=Growth arrest-specific protein 2-like 3 && PF00307:Calponin homology (CH) domain|PF02187:Growth-Arrest-Specific Protein 2 Domain	CH	5	6	6	286	266	417	0.0426771	0.0524943	0.0504451	2.34561	2.19604	3.44911
ENSG00000169435	1190.36	649.927	717.169	4.83805	21.4734	2.93194	852.485	9.74778	6.45121	1.26168e-36	5.29306e-34	RASSF6	4	73571550	73620631	-	6632	-	- && Q6ZTQ3.1 RecName: Full=Ras association domain-containing protein 6 && PF16517:Novel Ras effector 1 C-terminal SARAH (Sav/Rassf/Hpo) domain|PF00788:Ras association (RalGDS/AF-6) domain|PF13900:Putative domain of unknown function	RA	1205	629	722	5	22	3	10.5442	5.64172	6.22308	0.0420397	0.186201	0.0254386
gene-HHV4_BMRF1	3362.64	1724.53	2795.17	72.5707	176.667	103.595	2627.45	117.611	4.48173	1.85697e-36	7.59072e-34	BMRF1	NC_007605.1	67611	68825	+	1215	-	- && P03191.1 RecName: Full=DNA polymerase processivity factor BMRF1; AltName: Full=Early antigen protein D; Short=EA-D; AltName: Full=Polymerase accessory subunit >P0C6Z0.1 RecName: Full=DNA polymerase processivity factor BMRF1; AltName: Full=Early antigen protein D; Short=EA-D; AltName: Full=Polymerase accessory subunit && PF04929:Herpes DNA replication accessory factor	-	3404	1669	2814	75	181	106	162.586	81.712	132.392	3.44207	8.36191	4.9062
gene-HHV4_BALF2	5520.1	4035.96	6096.93	140.303	391.401	215.009	5217.66	248.904	4.38982	3.55644e-36	1.41742e-33	BALF2	NC_007605.1	160926	164312	-	3387	-	- && P03227.1 RecName: Full=Major DNA-binding protein && PF00747:ssDNA binding protein	-	5588	3906	6138	145	401	220	95.7439	68.5998	103.592	2.38719	6.64558	3.65278
ENSG00000138771	320.063	530.068	297.993	8.70849	6.83243	1.95463	382.708	5.83185	6.03424	3.79397e-36	1.4752e-33	SHROOM3	4	76435100	76783253	+	13958	-	- && Q8TF72.2 RecName: Full=Protein Shroom3; AltName: Full=Shroom-related protein; Short=hShrmL && PF08688:Apx/Shroom domain ASD1|PF00595:PDZ domain (Also known as DHR or GLGF)|PF08687:Apx/Shroom domain ASD2|PF13900:Putative domain of unknown function	PDZ	324	513	300	9	7	2	1.34707	2.18625	1.2286	0.0359546	0.02815	0.00805791
ENSG00000151948	341.796	332.713	262.234	16.4494	10.7367	22.4782	312.248	16.5548	4.23744	6.19294e-36	2.35066e-33	GLT1D1	12	128853427	128984968	+	3478	-	- && Q96MS3.2 RecName: Full=Glycosyltransferase 1 domain-containing protein 1; Flags: Precursor && PF00534:Glycosyl transferases group 1	Glycos_transf_1	346	322	264	17	11	23	5.7732	5.50721	4.33898	0.272555	0.177528	0.371889
ENSG00000148935	192.631	170.49	165.883	819.565	858.934	828.762	176.334	835.754	-2.24457	7.75426e-36	2.87485e-33	GAS2	11	22625642	22813055	+	3529	-	- && O43903.1 RecName: Full=Growth arrest-specific protein 2; Short=GAS-2 && PF00307:Calponin homology (CH) domain|PF02187:Growth-Arrest-Specific Protein 2 Domain	CH	195	165	167	847	880	848	3.20666	2.78124	2.70506	13.3834	13.997	13.5133
ENSG00000118985	4520.4	4467.86	4401.35	1115.65	1202.51	949.949	4463.2	1089.37	2.03458	1.89639e-35	6.87098e-33	ELL2	5	95885098	95962071	-	7328	-	- && O00472.2 RecName: Full=RNA polymerase II elongation factor ELL2 && PF07303:Occludin homology domain|PF10390:RNA polymerase II elongation factor ELL	-	4576	4324	4431	1153	1232	972	36.2385	35.0999	34.5644	8.77361	9.43688	7.45927
ENSG00000021355	551.22	350.279	393.35	27.0931	35.1382	20.5236	431.616	27.585	3.96794	3.74839e-35	1.32793e-32	SERPINB1	6	2832332	2842006	-	3094	-	- && P30740.1 RecName: Full=Leukocyte elastase inhibitor; Short=LEI; AltName: Full=Monocyte/neutrophil elastase inhibitor; Short=EI; Short=M/NEI; AltName: Full=Peptidase inhibitor 2; Short=PI-2; AltName: Full=Serpin B1 && PF13900:Putative domain of unknown function|PF00079:Serpin (serine protease inhibitor)	Serpin	558	339	396	28	36	21	10.4661	6.51756	7.31624	0.504629	0.653109	0.381693
ENSG00000254006	92.8578	64.0628	107.277	717.966	821.844	676.301	88.066	738.704	-3.06711	4.20886e-35	1.45864e-32	AC104232.1	8	64801236	64817573	-	877	-	- && Q96MD7.1 RecName: Full=Uncharacterized protein C9orf85 && PF13900:Putative domain of unknown function	-	94	62	108	742	842	692	6.22011	4.20531	7.03942	47.1779	53.891	44.3733
ENSG00000135363	868.319	862.781	990.329	51.2833	86.8695	32.2514	907.143	56.8014	3.99737	7.52942e-35	2.55392e-32	LMO2	11	33858576	33892289	-	3109	-	- && P25791.1 RecName: Full=Rhombotin-2; AltName: Full=Cysteine-rich protein TTG-2; AltName: Full=LIM domain only protein 2; Short=LMO-2; AltName: Full=T-cell translocation protein 2 && PF00412:LIM domain	LIM	879	835	997	53	89	33	16.4073	15.9761	18.331	0.950582	1.60684	0.59691
ENSG00000116191	938.457	1225.46	1163.16	133.53	187.404	121.187	1109.03	147.374	2.91173	1.03128e-33	3.42514e-31	RALGPS2	1	178725147	178921841	+	9178	-	- && Q4R7W3.1 RecName: Full=Ras-specific guanine nucleotide-releasing factor RalGPS2; AltName: Full=Ral GEF with PH domain and SH3-binding motif 2; AltName: Full=RalA exchange factor RalGPS2 && PF00617:RasGEF domain|PF00169:PH domain	PH	950	1186	1171	138	192	124	6.00683	7.68674	7.29326	0.838428	1.17424	0.759782
ENSG00000187416	8.89064	9.29944	13.9063	287.38	491.935	263.875	10.6988	347.73	-5.0213	1.18133e-33	3.84342e-31	LHFPL3	7	104328656	104907232	+	1900	-	- && Q86UP9.3 RecName: Full=Lipoma HMGIC fusion partner-like 3 protein && PF10242:Lipoma HMGIC fusion partner-like protein	-	9	9	14	297	504	270	0.27489	0.28177	0.421199	8.71641	14.8895	7.99145
gene-HHV4_BMRF2	2850.93	1377.35	2405.79	46.4453	136.649	83.0717	2211.36	88.7219	4.63972	7.61754e-33	2.33536e-30	BMRF2	NC_007605.1	68830	69903	+	1074	-	- && P03192.1 RecName: Full=Protein BMRF2 && PF04633:Herpesvirus BMRF2 protein	-	2886	1333	2422	48	140	85	155.942	73.8298	128.909	2.49213	7.3169	4.45072
ENSG00000248329	49.3925	73.3622	51.6521	523.477	571.972	835.604	58.1356	643.684	-3.47019	7.53955e-33	2.33536e-30	APELA	4	164877004	164898965	+	3089	-	- && P0DMC3.1 RecName: Full=Apelin receptor early endogenous ligand; AltName: Full=Protein Elabela; AltName: Full=Protein Toddler; Flags: Precursor && PF13900:Putative domain of unknown function	-	50	71	52	541	586	855	0.939338	1.36724	0.962273	9.76594	10.6484	15.5655
ENSG00000026652	10.8663	4.13308	8.93978	209.004	277.202	232.601	7.97973	239.602	-4.9012	7.43158e-33	2.33536e-30	AGPAT4	6	161129979	161274061	-	8769	-	- && Q9NRZ5.1 RecName: Full=1-acyl-sn-glycerol-3-phosphate acyltransferase delta; AltName: Full=1-acylglycerol-3-phosphate O-acyltransferase 4; Short=1-AGP acyltransferase 4; Short=1-AGPAT 4; AltName: Full=Lysophosphatidic acid acyltransferase delta; Short=LPAAT-delta && PF01553:Acyltransferase|PF16076:Acyltransferase C-terminus	Acyltransferase	11	4	9	216	284	238	0.0727968	0.0271341	0.0586685	1.37353	1.81791	1.52631
ENSG00000066056	337.844	365.778	224.488	2035.85	2063.39	1837.35	309.37	1978.87	-2.67754	5.7121e-32	1.71816e-29	TIE1	1	43300993	43323108	+	6694	-	- && P35590.1 RecName: Full=Tyrosine-protein kinase receptor Tie-1; Flags: Precursor && PF00041:Fibronectin type III domain|PF07714:Protein tyrosine kinase|PF00047:Immunoglobulin domain	Pkinase_Tyr	342	354	226	2104	2114	1880	2.9649	3.14574	1.9299	17.5265	17.7265	15.7938
ENSG00000149418	942.408	2175.03	2349.18	116.113	134.697	113.368	1822.21	121.393	3.90791	6.05556e-31	1.78774e-28	ST14	11	130159562	130210376	+	4350	-	- && Q9Y5Y6.2 RecName: Full=Suppressor of tumorigenicity 14 protein; AltName: Full=Matriptase; AltName: Full=Membrane-type serine protease 1; Short=MT-SP1; AltName: Full=Prostamin; AltName: Full=Serine protease 14; AltName: Full=Serine protease TADG-15; AltName: Full=Tumor-associated differentially-expressed gene 15 protein && PF01390:SEA domain|PF00089:Trypsin|PF00431:CUB domain|PF00057:Low-dens…	Trypsin	954	2105	2365	120	138	116	12.7271	28.7852	31.0781	1.53825	1.78071	1.49963
ENSG00000173852	229.181	276.917	250.314	1111.78	1107.83	1371.17	252.137	1196.93	-2.24734	6.57011e-31	1.90438e-28	DPY19L1	7	34928876	35038271	-	6278	-	- && Q2PZI1.1 RecName: Full=Probable C-mannosyltransferase DPY19L1; AltName: Full=Dpy-19-like protein 1; AltName: Full=Protein dpy-19 homolog 1 && PF10034:Q-cell neuroblast polarisation	-	232	268	252	1149	1135	1403	2.14455	2.53933	2.29452	10.2055	10.1479	12.5676
ENSG00000127947	808.061	566.232	562.213	82.2468	77.1089	51.7976	645.502	70.3844	3.19699	9.76614e-31	2.78021e-28	PTPN12	7	77537275	77640071	+	5547	-	- && Q05209.3 RecName: Full=Tyrosine-protein phosphatase non-receptor type 12; AltName: Full=PTP-PEST; AltName: Full=Protein-tyrosine phosphatase G1; Short=PTPG1 && PF00102:Protein-tyrosine phosphatase	Y_phosphatase	818	548	566	85	79	53	8.55786	5.87663	5.83272	0.854467	0.799415	0.53732
gene-HHV4_BFRF2	4047.22	935.11	1783.98	33.8663	68.3243	55.7069	2255.44	52.6325	5.42151	1.04072e-30	2.86056e-28	BFRF2	NC_007605.1	47520	49295	+	1776	-	- && P14347.1 RecName: Full=Uncharacterized protein BFRF2 [Human herpesvirus 4 (strain B95-8)] && PF03117:UL49 family	-	4097	905	1796	35	70	57	133.873	30.3118	57.8064	1.0989	2.21237	1.80488
ENSG00000006740	279.561	292.416	189.722	6.77327	8.78455	14.6597	253.9	10.0725	4.65659	1.03311e-30	2.86056e-28	ARHGAP44	17	12789539	12991643	+	9281	-	- && Q17R89.1 RecName: Full=Rho GTPase-activating protein 44; AltName: Full=NPC-A-10; AltName: Full=Rho-type GTPase-activating protein RICH2; AltName: Full=RhoGAP interacting with CIP4 homologs protein 2; Short=RICH-2 && PF00620:RhoGAP domain|PF03114:BAR domain	RhoGAP	283	283	191	7	9	15	1.76954	1.81383	1.17639	0.042057	0.0544316	0.0908892
ENSG00000186088	384.273	318.247	328.785	31.9311	32.21	14.6597	343.769	26.267	3.70973	1.56129e-30	4.21866e-28	GSAP	7	77310751	77416400	-	9001	-	- && A4D1B5.2 RecName: Full=Gamma-secretase-activating protein; Short=GSAP; AltName: Full=Protein pigeon homolog; Contains: RecName: Full=Gamma-secretase-activating protein 16 kDa C-terminal form; Short=GSAP-16K && PF14959:gamma-Secretase-activating protein C-term	-	389	308	331	33	33	15	2.50801	2.03547	2.10208	0.204436	0.205791	0.0937165
ENSG00000130675	74.0887	61.9962	68.5383	445.1	393.353	518.954	68.2077	452.469	-2.72919	1.78325e-30	4.7381e-28	MNX1	7	156994051	157010651	-	4202	-	- && - && -	-	75	60	69	460	403	531	1.0358	0.849378	0.938655	6.10431	5.38335	7.10647
ENSG00000137731	24.6962	14.4658	9.93309	272.866	318.196	455.428	16.365	348.83	-4.4122	2.7331e-30	7.14279e-28	FXYD2	11	117800844	117828698	-	5595	-	- && P54710.3 RecName: Full=Sodium/potassium-transporting ATPase subunit gamma; Short=Na(+)/K(+) ATPase subunit gamma; AltName: Full=FXYD domain-containing ion transport regulator 2; AltName: Full=Sodium pump gamma chain && PF02038:ATP1G1/PLM/MAT8 family	-	25	14	10	282	326	466	0.259304	0.148845	0.102167	2.8105	3.27055	4.68383
ENSG00000154277	474.168	571.399	694.323	61.927	71.2525	88.9356	579.963	74.0384	2.9698	3.01123e-30	7.74275e-28	UCHL1	4	41256413	41268455	+	2282	-	- && P09936.2 RecName: Full=Ubiquitin carboxyl-terminal hydrolase isozyme L1; Short=UCH-L1; AltName: Full=Neuron cytoplasmic protein 9.5; AltName: Full=PGP 9.5; Short=PGP9.5; AltName: Full=Ubiquitin thioesterase L1; Flags: Precursor && PF01088:Ubiquitin carboxyl-terminal hydrolase, family 1	-	480	553	699	64	73	91	12.2066	14.415	17.5095	1.56386	1.7956	2.24255
ENSG00000132170	41.4897	78.5286	49.6654	471.226	521.217	589.32	56.5612	527.254	-3.22276	1.13441e-29	2.8706e-27	PPARG	3	12287368	12434356	+	4535	-	- && P37231.3 RecName: Full=Peroxisome proliferator-activated receptor gamma; Short=PPAR-gamma; AltName: Full=Nuclear receptor subfamily 1 group C member 3 && PF12577:PPAR gamma N-terminal region|PF00104:Ligand-binding domain of nuclear hormone receptor|PF00105:Zinc finger, C4 type (two domains)	zf-C4	42	76	50	487	534	603	0.537455	0.996878	0.630239	5.98806	6.60948	7.47749
ENSG00000128487	916.724	607.563	555.26	76.4412	85.8934	58.6388	693.182	73.6578	3.23435	1.39533e-29	3.47567e-27	SPECC1	17	20009344	20319026	+	13676	-	- && Q5M775.1 RecName: Full=Cytospin-B; AltName: Full=Nuclear structure protein 5; Short=NSP5; AltName: Full=Sperm antigen HCMOGT-1; AltName: Full=Sperm antigen with calponin homology and coiled-coil domains 1 && PF00307:Calponin homology (CH) domain	CH	928	588	559	79	88	60	3.93785	2.55755	2.3365	0.322109	0.361183	0.246722
ENSG00000127528	1322.73	1700.76	1855.5	355.113	343.574	337.173	1626.33	345.287	2.23571	1.9411e-29	4.76077e-27	KLF2	19	16324817	16327874	+	2018	-	- && Q9Y5W3.2 RecName: Full=Krueppel-like factor 2; AltName: Full=Lung krueppel-like factor && PF00096:Zinc finger, C2H2 type	zf-C2H2	1339	1646	1868	367	352	345	38.5061	48.5193	52.9137	10.141	9.79095	9.61421
ENSG00000134532	55.3196	52.6968	43.7056	449.938	363.095	335.219	50.574	382.751	-2.92018	2.04879e-29	4.94876e-27	SOX5	12	23529500	24562544	-	10445	-	- && P35711.3 RecName: Full=Transcription factor SOX-5 && PF00505:HMG (high mobility group) box	HMG_box	56	51	44	465	372	343	0.311135	0.290447	0.2408	2.48244	1.99912	1.84672
ENSG00000110400	127.433	170.49	166.876	717.966	797.442	794.556	154.933	769.988	-2.31365	2.27899e-29	5.42263e-27	NECTIN1	11	119623408	119729084	-	7701	-	- && Q15223.3 RecName: Full=Nectin-1; AltName: Full=Herpes virus entry mediator C; Short=Herpesvirus entry mediator C; Short=HveC; AltName: Full=Herpesvirus Ig-like receptor; Short=HIgR; AltName: Full=Nectin cell adhesion molecule 1; AltName: Full=Poliovirus receptor-related protein 1; AltName: CD_antigen=CD111; Flags: Precursor && PF07686:Immunoglobulin V-set domain|PF08205:CD80-like C2-set immu…	V-set	129	165	168	742	817	813	0.972103	1.27451	1.24702	5.37268	5.95495	5.93689
ENSG00000112394	176.825	296.549	251.307	8.70849	9.76062	2.93194	241.56	7.13368	5.08052	4.37509e-29	1.0257e-26	SLC16A10	6	111087503	111231194	+	11237	-	- && Q8TF71.1 RecName: Full=Monocarboxylate transporter 10; Short=MCT 10; AltName: Full=Aromatic amino acid transporter 1; AltName: Full=Solute carrier family 16 member 10; AltName: Full=T-type amino acid transporter 1 && PF07690:Major Facilitator Superfamily	MFS_1	179	287	253	9	10	3	0.924427	1.51928	1.28701	0.0446608	0.049952	0.0150137
ENSG00000164221	250.914	330.647	210.581	3.87044	2.92818	12.7051	264.047	6.50124	5.34517	5.71635e-29	1.32073e-26	CCDC112	5	115267188	115296831	-	3289	-	- && Q8NEF3.2 RecName: Full=Coiled-coil domain-containing protein 112; AltName: Full=Mutated in bladder cancer protein 1 && -	-	254	320	212	4	3	13	4.48167	5.78751	3.68455	0.0678158	0.0511989	0.222277
ENSG00000100290	339.82	355.445	429.109	57.089	47.827	60.5935	374.792	55.1698	2.76416	9.17133e-29	2.0887e-26	BIK	22	43110748	43129712	+	953	-	- && Q13323.2 RecName: Full=Bcl-2-interacting killer; AltName: Full=Apoptosis inducer NBK; AltName: Full=BIP1; AltName: Full=BP4 && PF12201:Bcl2-interacting killer, BH3-domain containing	-	344	344	432	59	49	62	20.9477	21.4719	25.9122	3.45218	2.88607	3.6586
ENSG00000153721	39.514	54.7633	51.6521	325.117	326.005	331.309	48.6431	327.477	-2.7522	1.39365e-28	3.12923e-26	CNKSR3	6	154387504	154510659	-	21564	-	- && Q6P9H4.1 RecName: Full=Connector enhancer of kinase suppressor of ras 3; Short=Connector enhancer of KSR 3; AltName: Full=CNK homolog protein 3; Short=CNK3; AltName: Full=CNKSR family member 3; AltName: Full=Maguin-like protein && PF06663:Protein of unknown function (DUF1170)|PF00595:PDZ domain (Also known as DHR or GLGF)|PF00536:SAM domain (Sterile alpha motif)|PF10534:Connector enhancer of…	SAM_1	40	53	52	336	334	339	0.107647	0.146202	0.137844	0.868849	0.869402	0.884069
ENSG00000205795	317.1	295.515	390.37	1401.1	1693.47	1872.53	334.328	1655.7	-2.3079	2.18239e-28	4.83217e-26	CYS1	2	10056780	10080944	-	2847	-	- && Q717R9.1 RecName: Full=Cystin-1; AltName: Full=Cilia-associated protein && -	-	321	286	393	1448	1735	1916	6.54316	5.97564	7.89074	28.3606	34.207	37.8463
ENSG00000103489	707.3	1084.93	722.136	97.7286	55.6355	43.9791	838.123	65.7811	3.67094	2.80311e-28	6.12154e-26	XYLT1	16	17101769	17470881	-	11004	-	- && Q86Y38.1 RecName: Full=Xylosyltransferase 1; AltName: Full=Peptide O-xylosyltransferase 1; AltName: Full=Xylosyltransferase I; Short=XT-I; Short=XylT-I && PF02485:Core-2/I-Branching enzyme|PF12529:Xylosyltransferase C terminal	-	716	1050	727	101	57	45	3.776	5.67603	3.77656	0.511806	0.290755	0.229973
ENSG00000176658	985.874	617.896	381.431	42.5748	39.0425	26.3875	661.733	36.0016	4.19995	4.7272e-28	1.01839e-25	MYO1D	17	32492522	32877177	-	8188	-	- && O94832.2 RecName: Full=Unconventional myosin-Id && PF00063:Myosin head (motor domain)|PF06017:Unconventional myosin tail, actin- and lipid-binding	Myosin_head	998	598	384	44	40	27	7.07331	4.34439	2.68081	0.299647	0.274211	0.185439
ENSG00000159261	24.6962	16.5323	29.7993	312.538	343.574	228.692	23.6759	294.934	-3.63643	9.20117e-28	1.9558e-25	CLDN14	21	36460621	36576569	-	2853	-	- && O95500.1 RecName: Full=Claudin-14 && PF00822:PMP-22/EMP/MP20/Claudin family	-	25	16	30	323	352	234	0.50852	0.333598	0.60108	6.31299	6.92539	4.61243
ENSG00000100557	201.521	309.981	312.892	1473.67	1660.28	2009.36	274.798	1714.44	-2.64154	1.33722e-27	2.80499e-25	CCDC198	14	57469301	57493867	-	4107	-	- && Q9NVL8.2 RecName: Full=Uncharacterized protein C14orf105 && PF13900:Putative domain of unknown function|PF15398:Domain of unknown function (DUF4619)	-	204	300	315	1523	1701	2056	2.88254	4.34512	4.38428	20.6781	23.2479	28.1523
ENSG00000154229	187.691	156.024	128.137	778.926	917.498	776.965	157.284	824.463	-2.38996	2.52051e-27	5.21843e-25	PRKCA	17	66302636	66810743	+	11152	-	- && P17252.4 RecName: Full=Protein kinase C alpha type; Short=PKC-A; Short=PKC-alpha && PF00130:Phorbol esters/diacylglycerol binding domain (C1 domain)|PF00069:Protein kinase domain|PF00168:C2 domain|PF13900:Putative domain of unknown function	Pkinase	190	151	129	805	940	795	0.988714	0.805434	0.661226	4.02511	4.73128	4.00894
gene-HHV4_BGLF5	1626	435.007	770.808	24.1902	41.9707	24.4329	943.938	30.1979	4.9664	4.14914e-27	8.4802e-25	BGLF5	NC_007605.1	108641	110053	-	1413	-	- && P03217.1 RecName: Full=Shutoff alkaline exonuclease; Short=SOX && PF01771:Herpesvirus alkaline exonuclease|PF10813:Protein of unknown function (DUF2733)	-	1646	421	776	25	43	25	67.6017	17.7233	31.393	0.98658	1.70816	0.994978
ENSG00000126262	51.3682	72.3289	77.4781	457.679	450.94	386.039	67.0584	431.553	-2.68668	5.90314e-27	1.19124e-24	FFAR2	19	35443907	35451767	+	2149	-	- && - && PF13900:Putative domain of unknown function	-	52	70	78	473	462	395	1.40423	1.93761	2.07478	12.2732	12.0673	10.3366
ENSG00000169031	44.4532	51.6635	38.739	349.307	409.946	286.353	44.9519	348.535	-2.95585	7.7421e-27	1.54281e-24	COL4A3	2	227164565	227314792	+	9124	-	- && Q01955.3 RecName: Full=Collagen alpha-3(IV) chain; AltName: Full=Goodpasture antigen; Contains: RecName: Full=Tumstatin; Flags: Precursor && PF01391:Collagen triple helix repeat (20 copies)|PF01413:C-terminal tandem repeated domain in type 4 procollagen	Collagen	45	50	39	361	420	293	0.286218	0.32598	0.244339	2.20626	2.58385	1.80592
ENSG00000058668	375.383	319.281	320.839	59.9918	58.5637	61.5708	338.501	60.0421	2.49524	1.26616e-26	2.49198e-24	ATP2B4	1	203626561	203744081	+	9721	-	- && P23634.2 RecName: Full=Plasma membrane calcium-transporting ATPase 4; Short=PMCA4; AltName: Full=Matrix-remodeling-associated protein 1; AltName: Full=Plasma membrane calcium ATPase isoform 4; AltName: Full=Plasma membrane calcium pump isoform 4 && PF12424:Plasma membrane calcium transporter ATPase C terminal|PF00689:Cation transporting ATPase, C-terminus|PF12710:haloacid dehalogenase-like h…	Cation_ATPase_C	380	309	323	62	60	63	2.26852	1.89083	1.89935	0.355644	0.346453	0.364456
ENSG00000078269	310.185	322.38	231.441	38.7044	32.21	31.2741	288.002	34.0628	3.07941	1.3008e-26	2.52895e-24	SYNJ2	6	157981887	158099176	+	12493	-	- && O15056.3 RecName: Full=Synaptojanin-2; AltName: Full=Synaptic inositol 1,4,5-trisphosphate 5-phosphatase 2 && PF08952:Domain of unknown function (DUF1866)|PF03372:Endonuclease/Exonuclease/phosphatase family|PF02383:SacI homology domain	Exo_endo_phos	314	312	233	40	33	32	1.45859	1.48557	1.06611	0.178537	0.148269	0.144045
gene-HHV4_BXLF1	937.469	251.085	402.29	6.77327	15.617	5.86388	530.281	9.41805	5.81569	1.84349e-26	3.54083e-24	BXLF1	NC_007605.1	130749	132572	-	1824	-	- && P03177.2 RecName: Full=Thymidine kinase && PF00693:Thymidine kinase from herpesvirus|PF08465:Thymidine kinase from Herpesvirus C-terminal	-	949	243	405	7	16	6	30.1933	7.92478	12.6924	0.213997	0.492378	0.184987
ENSG00000061273	1407.69	1178.96	1161.18	272.866	324.052	334.241	1249.28	310.387	2.00906	4.26651e-26	8.09722e-24	HDAC7	12	47782722	47833132	-	9928	-	- && Q8WUI4.2 RecName: Full=Histone deacetylase 7; Short=HD7; AltName: Full=Histone deacetylase 7A; Short=HD7a && PF00850:Histone deacetylase domain	Hist_deacetyl	1425	1141	1169	282	332	342	8.32958	6.83643	6.73078	1.58388	1.87707	1.93722
ENSG00000185432	744.838	524.902	457.915	77.4088	66.3722	89.9129	575.885	77.898	2.88624	1.07664e-25	2.01927e-23	METTL7A	12	50923472	50932517	+	4083	-	- && Q9H8H3.1 RecName: Full=Methyltransferase-like protein 7A; AltName: Full=Protein AAM-B; Flags: Precursor && PF13900:Putative domain of unknown function|PF08241:Methyltransferase domain	Methyltransf_11	754	508	461	80	68	92	10.7167	7.40099	6.45408	1.09256	0.934831	1.26714
ENSG00000197444	149.165	305.848	273.16	7.74088	0.976062	3.90926	242.724	4.20873	5.84715	1.83475e-25	3.40111e-23	OGDHL	10	49734643	49762379	-	5724	-	- && Q9ULD0.3 RecName: Full=2-oxoglutarate dehydrogenase-like, mitochondrial; AltName: Full=2-oxoglutarate dehydrogenase complex component E1-like; Short=OGDC-E1-like; AltName: Full=Alpha-ketoglutarate dehydrogenase-like; Flags: Precursor && PF16078:2-oxoglutarate dehydrogenase N-terminus|PF00676:Dehydrogenase E1 component|PF16870:2-oxoglutarate dehydrogenase C-terminal|PF02779:Transketolase, pyr…	-	151	296	275	8	1	4	1.5309	3.07608	2.74629	0.0779336	0.00980627	0.0392985
gene-HHV4_BLLF3	789.292	221.12	383.417	7.74088	16.593	13.6824	464.61	12.6721	5.19705	4.19403e-25	7.6852e-23	BLLF3	NC_007605.1	75350	76186	-	837	-	- && P03195.1 RecName: Full=Deoxyuridine 5'-triphosphate nucleotidohydrolase; Short=dUTPase; AltName: Full=dUTP pyrophosphatase && PF00692:dUTPase	-	799	214	386	8	17	14	55.3976	15.2088	26.3618	0.532966	1.14006	0.940629
ENSG00000119673	153.117	144.658	141.05	5.80566	5.85637	8.79583	146.275	6.81928	4.42352	5.39561e-25	9.77464e-23	ACOT2	14	73567620	73575658	+	2393	-	- && P49753.6 RecName: Full=Acyl-coenzyme A thioesterase 2, mitochondrial; Short=Acyl-CoA thioesterase 2; AltName: Full=Acyl-coenzyme A thioester hydrolase 2a; AltName: Full=CTE-Ia; AltName: Full=Long-chain acyl-CoA thioesterase 2; AltName: Full=ZAP128; Flags: Precursor && PF08840:BAAT / Acyl-CoA thioester hydrolase C terminal	-	155	140	142	6	6	9	3.75888	3.48009	3.39202	0.139812	0.140738	0.211502
ENSG00000180535	278.573	329.613	298.986	43.5424	46.851	27.3648	302.391	39.2527	2.94519	5.70183e-25	1.02133e-22	BHLHA15	7	98211427	98212979	+	798	-	- && Q7RTS1.1 RecName: Full=Class A basic helix-loop-helix protein 15; Short=bHLHa15; AltName: Full=Class B basic helix-loop-helix protein 8; Short=bHLHb8; AltName: Full=Muscle, intestine and stomach expression 1; Short=MIST-1 && PF00010:Helix-loop-helix DNA-binding domain	HLH	282	319	301	45	48	28	20.5077	23.779	21.5614	3.14445	3.37631	1.9732
ENSG00000197121	164.971	192.188	151.976	15.4818	11.7127	10.7505	169.712	12.6483	3.74521	8.01424e-25	1.41959e-22	PGAP1	2	196833004	196927796	-	12761	-	- && Q75T13.1 RecName: Full=GPI inositol-deacylase; AltName: Full=Post-GPI attachment to proteins factor 1; Short=hPGAP1 && PF07819:PGAP1-like protein|PF13900:Putative domain of unknown function	-	167	186	153	16	12	11	0.759454	0.86703	0.685361	0.0699149	0.0527837	0.0484756
ENSG00000126970	193.618	151.891	135.09	9.6761	5.85637	6.8412	160.2	7.45789	4.42424	1.74021e-24	3.04862e-22	ZC4H2	X	64915802	65034713	-	5173	-	- && Q9NQZ6.1 RecName: Full=Zinc finger C4H2 domain-containing protein; AltName: Full=Hepatocellular carcinoma-associated antigen 127 >Q68FG0.1 RecName: Full=Zinc finger C4H2 domain-containing protein; AltName: Full=Hepatocellular carcinoma-associated antigen 127 homolog && PF10146:Zinc finger-containing protein	-	196	147	136	10	6	7	2.19879	1.69037	1.50283	0.107793	0.0651047	0.0760976
ENSG00000137491	28.6476	30.9981	20.8595	358.983	354.31	208.168	26.8351	307.154	-3.51782	1.82686e-24	3.16562e-22	SLCO2B1	11	75100563	75206549	+	10351	-	- && O94956.2 RecName: Full=Solute carrier organic anion transporter family member 2B1; AltName: Full=Organic anion transporter B; Short=OATP-B; AltName: Full=Organic anion transporter polypeptide-related protein 2; Short=OATP-RP2; Short=OATPRP2; AltName: Full=Solute carrier family 21 member 9 && PF03137:Organic Anion Transporter Polypeptide (OATP) family	-	29	30	21	371	363	213	0.162587	0.172403	0.115971	1.9986	1.96847	1.15721
ENSG00000169413	353.65	366.811	503.608	38.7044	58.5637	61.5708	408.023	52.9463	2.94645	1.86191e-24	3.19167e-22	RNASE6	14	20781051	20782467	+	1061	-	- && Q93091.2 RecName: Full=Ribonuclease K6; Short=RNase K6; Flags: Precursor && PF00074:Pancreatic ribonuclease	-	358	355	507	40	60	63	19.5811	19.903	27.3153	2.10222	3.17424	3.33919
ENSG00000164749	70.1373	101.261	85.4246	734.416	664.698	444.678	85.6075	614.597	-2.84462	2.63582e-24	4.47023e-22	HNF4G	8	75407914	75566843	+	4806	-	- && Q14541.3 RecName: Full=Hepatocyte nuclear factor 4-gamma; Short=HNF-4-gamma; AltName: Full=Nuclear receptor subfamily 2 group A member 2 && PF00105:Zinc finger, C4 type (two domains)|PF00104:Ligand-binding domain of nuclear hormone receptor	Hormone_recep	71	98	86	759	681	455	0.857323	1.21296	1.02289	8.80628	7.95365	5.32406
gene-HHV4_BPLF1	4804.9	1718.33	3726.89	104.502	276.225	129.005	3416.71	169.911	4.32984	2.73984e-24	4.59774e-22	BPLF1	NC_007605.1	49790	59239	-	9450	-	- && P03186.1 RecName: Full=Large tegument protein deneddylase; AltName: Full=Large tegument protein; Short=LTP && PF04843:Herpesvirus tegument protein, N-terminal conserved region	-	4864	1663	3752	108	283	132	29.8698	10.4681	22.6957	0.637274	1.68096	0.785521
ENSG00000143494	422.799	383.343	363.551	84.182	63.444	55.7069	389.898	67.7777	2.52393	5.1588e-24	8.56682e-22	VASH2	1	212950520	212992037	+	9086	-	- && Q86V25.2 RecName: Full=Vasohibin-2; AltName: Full=Vasohibin-like protein && PF14822:Vasohibin	-	428	371	366	87	65	57	2.73364	2.42888	2.30261	0.533926	0.401554	0.352791
ENSG00000156299	141.262	152.924	144.03	3.87044	6.83243	1.95463	146.072	4.21917	5.1135	5.71748e-24	9.39671e-22	TIAM1	21	31118416	31559977	-	9216	-	- && Q13009.2 RecName: Full=T-lymphoma invasion and metastasis-inducing protein 1; Short=TIAM-1 && PF02196:Raf-like Ras-binding domain|PF00595:PDZ domain (Also known as DHR or GLGF)|PF00169:PH domain|PF00621:RhoGEF domain	RhoGEF	143	148	145	4	7	2	0.900458	0.955267	0.89937	0.024202	0.0426343	0.012204
gene-HHV4_BFRF1	2576.31	657.16	1145.29	19.3522	58.5637	54.7296	1459.59	44.2152	5.04521	6.03394e-24	9.81562e-22	BFRF1	NC_007605.1	46603	47613	+	1011	-	- && P03185.1 RecName: Full=Nuclear egress protein 2 && PF04541:Herpesvirus virion protein U34	-	2608	636	1153	20	60	56	149.702	37.4207	65.1915	1.1031	3.33122	3.11496
ENSG00000185551	3.9514	1.03327	1.98662	153.85	208.877	287.33	2.32376	216.686	-6.53269	7.97137e-24	1.28363e-21	NR2F2	15	96325938	96340263	+	6459	-	- && O09018.1 RecName: Full=COUP transcription factor 2; Short=COUP-TF2; AltName: Full=Apolipoprotein A-I regulatory protein 1; Short=ARP-1; AltName: Full=COUP transcription factor II; Short=COUP-TF II; AltName: Full=COUPb; AltName: Full=Nuclear receptor subfamily 2 group F member 2; AltName: Full=Ovalbumin upstream promoter beta nuclear receptor && PF00104:Ligand-binding domain of nuclear hormon…	Hormone_recep	4	1	2	159	214	294	0.0359389	0.00920959	0.0177002	1.37267	1.85974	2.55975
ENSG00000053918	497.876	295.515	381.431	12.5789	31.234	6.8412	391.607	16.8847	4.53597	8.24478e-24	1.31438e-21	KCNQ1	11	2444684	2849110	+	4447	-	- && P51787.3 RecName: Full=Potassium voltage-gated channel subfamily KQT member 1; AltName: Full=IKs producing slow voltage-gated potassium channel subunit alpha KvLQT1; AltName: Full=KQT-like 1; AltName: Full=Voltage-gated potassium channel subunit Kv7.1 && PF03520:KCNQ voltage-gated potassium channel|PF00520:Ion transport protein	Ion_trans	504	286	384	13	32	7	6.57708	3.82564	4.93602	0.163009	0.403912	0.088521
ENSG00000113742	1057	1069.44	1127.41	317.376	348.454	362.584	1084.61	342.805	1.66178	9.79857e-24	1.54662e-21	CPEB4	5	173888280	173961976	+	10272	-	- && Q17RY0.1 RecName: Full=Cytoplasmic polyadenylation element-binding protein 4; Short=CPE-BP4; Short=CPE-binding protein 4; Short=hCPEB-4 && PF16367:RNA recognition motif|PF16366:Cytoplasmic polyadenylation element-binding protein ZZ domain	-	1070	1035	1135	328	357	371	6.04503	5.99365	6.31617	1.78055	1.95082	2.03112
ENSG00000150938	8.89064	20.6654	18.8729	179.975	304.531	347.924	16.143	277.477	-4.10602	1.31162e-23	2.04999e-21	CRIM1	2	36355926	36551135	+	7122	-	- && Q9NZV1.1 RecName: Full=Cysteine-rich motor neuron 1 protein; Short=CRIM-1; AltName: Full=Cysteine-rich repeat-containing protein S52; Contains: RecName: Full=Processed cysteine-rich motor neuron 1 protein; Flags: Precursor && PF02822:Antistasin family|PF00093:von Willebrand factor type C domain|PF00219:Insulin-like growth factor binding protein	VWC	9	20	19	186	312	356	0.0733349	0.167045	0.152498	1.45628	2.45899	2.81102
gene-HHV4_BSLF2/BMLF1	4801.94	1094.23	2131.64	67.7327	139.577	108.482	2675.94	105.264	4.66808	1.39703e-23	2.16228e-21	BSLF2/BMLF1	NC_007605.1	70455	72000	-	1440	-	- && Q04360.2 RecName: Full=mRNA export factor ICP27 homolog; AltName: Full=Mta; AltName: Full=ORF57 protein homolog; AltName: Full=Protein SM && PF05459:Herpesvirus transcriptional regulator family	-	4861	1059	2146	70	143	111	195.899	43.7461	85.1883	2.71063	5.57413	4.33487
ENSG00000107554	872.271	1181.03	1017.15	260.287	267.441	233.578	1023.48	253.769	2.01176	1.46967e-23	2.25284e-21	DNMBP	10	99875577	100009919	-	8461	-	- && Q6XZF7.1 RecName: Full=Dynamin-binding protein; AltName: Full=Scaffold protein Tuba && PF14604:Variant SH3 domain|PF03114:BAR domain|PF07653:Variant SH3 domain|PF00621:RhoGEF domain|PF00018:SH3 domain	RhoGEF	883	1143	1024	269	274	239	6.05632	8.03582	6.91817	1.77282	1.81774	1.58852
ENSG00000123095	150.153	190.122	218.528	7.74088	11.7127	17.5917	186.268	12.3484	3.91588	3.10144e-23	4.70888e-21	BHLHE41	12	26120026	26125127	-	3948	-	- && Q9C0J9.1 RecName: Full=Class E basic helix-loop-helix protein 41; Short=bHLHe41; AltName: Full=Class B basic helix-loop-helix protein 3; Short=bHLHb3; AltName: Full=Differentially expressed in chondrocytes protein 2; Short=hDEC2; AltName: Full=Enhancer-of-split and hairy-related protein 1; Short=SHARP-1 && PF00010:Helix-loop-helix DNA-binding domain|PF07527:Hairy Orange	HLH	152	184	220	8	12	18	2.23427	2.77234	3.18536	0.112992	0.170611	0.256396
ENSG00000149177	191.643	245.918	150.983	2.90283	2.92818	11.7278	196.181	5.85293	5.06834	3.16451e-23	4.7593e-21	PTPRJ	11	47980558	48170841	+	9620	-	- && Q12913.3 RecName: Full=Receptor-type tyrosine-protein phosphatase eta; Short=Protein-tyrosine phosphatase eta; Short=R-PTP-eta; AltName: Full=Density-enhanced phosphatase 1; Short=DEP-1; AltName: Full=HPTP eta; AltName: Full=Protein-tyrosine phosphatase receptor type J; Short=R-PTP-J; AltName: CD_antigen=CD148; Flags: Precursor && PF00102:Protein-tyrosine phosphatase|PF00041:Fibronectin type…	Y_phosphatase	194	238	152	3	3	12	1.1703	1.47166	0.903195	0.0173892	0.0175045	0.0701491
gene-HHV4_BALF3	550.232	296.549	383.417	9.6761	23.4255	35.1833	410.066	22.7616	4.17211	3.35469e-23	4.99817e-21	BALF3	NC_007605.1	158851	160908	-	2058	-	- && P25939.2 RecName: Full=Tripartite terminase subunit 1 && PF01366:Herpesvirus processing and transport protein	-	557	287	386	10	24	36	15.7065	8.29549	10.7215	0.27095	0.65459	0.983723
ENSG00000141441	4.93925	5.16635	20.8595	278.672	214.734	301.99	10.3217	265.132	-4.67917	3.52875e-23	5.20883e-21	GAREM1	18	32124877	32470484	-	7568	-	- && Q9H706.2 RecName: Full=GRB2-associated and regulator of MAPK protein 1; AltName: Full=GRB2-associated and regulator of MAPK1 && PF12736:Cell-cycle sustaining, positive selection,	-	5	5	21	288	220	309	0.0383406	0.0393002	0.158617	2.122	1.63172	2.29611
ENSG00000137501	13.8299	15.4991	10.9264	208.036	139.577	176.894	13.4184	174.836	-3.70535	5.73271e-23	8.38449e-21	SYTL2	11	85694224	85811159	-	11258	-	- && Q9HCH5.3 RecName: Full=Synaptotagmin-like protein 2; AltName: Full=Breast cancer-associated antigen SGA-72M; AltName: Full=Exophilin-4 && PF02318:FYVE-type zinc finger|PF00168:C2 domain	C2	14	15	11	215	143	181	0.0721667	0.0792567	0.0558527	1.06491	0.712981	0.904134
ENSG00000071073	214.363	251.085	167.869	17.417	25.3776	15.637	211.106	19.4772	3.43799	5.89325e-23	8.54093e-21	MGAT4A	2	98619106	98731126	-	9630	-	- && Q9UM21.1 RecName: Full=Alpha-1,3-mannosyl-glycoprotein 4-beta-N-acetylglucosaminyltransferase A; AltName: Full=N-glycosyl-oligosaccharide-glycoprotein N-acetylglucosaminyltransferase IVa; Short=GlcNAc-T IVa; Short=GnT-IVa; Short=N-acetylglucosaminyltransferase IVa; AltName: Full=UDP-N-acetylglucosamine: alpha-1,3-D-mannoside beta-1,4-N-acetylglucosaminyltransferase IVa; Contains: RecName: Fu…	-	217	243	169	18	26	16	1.30769	1.50102	1.00317	0.104227	0.151548	0.0934349
gene-HHV4_BILF1	629.26	212.854	299.979	11.6113	19.5212	18.569	380.698	16.5672	4.52289	6.96056e-23	9.99688e-21	BILF1	NC_007605.1	151703	152641	-	939	-	- && P03208.1 RecName: Full=G-protein coupled receptor BILF1 && -	-	637	206	302	12	20	19	39.368	13.0499	18.3846	0.712607	1.19555	1.1379
ENSG00000176771	78.0401	130.192	86.4179	524.444	559.283	551.205	98.2167	544.978	-2.47353	9.79757e-23	1.39458e-20	NCKAP5	2	132671799	133568463	-	9552	-	- && O14513.2 RecName: Full=Nck-associated protein 5; Short=NAP-5; AltName: Full=Peripheral clock protein && PF15246:Nck-associated protein 5, Peripheral clock protein	-	79	126	87	542	573	564	0.479957	0.784661	0.52064	3.16402	3.36716	3.32048
ENSG00000135074	1941.12	4283.94	3171.64	464.453	448.988	386.039	3132.23	433.16	2.85416	1.08013e-22	1.52385e-20	ADAM19	5	157395534	157575775	-	7704	-	- && Q9H013.3 RecName: Full=Disintegrin and metalloproteinase domain-containing protein 19; Short=ADAM 19; AltName: Full=Meltrin-beta; AltName: Full=Metalloprotease and disintegrin dendritic antigen marker; Short=MADDAM; Flags: Precursor && PF01562:Reprolysin family propeptide|PF08516:ADAM cysteine-rich|PF00200:Disintegrin|PF01421:Reprolysin (M12B) family zinc metalloprotease	-	1965	4146	3193	480	460	395	14.8019	32.0124	23.6917	3.47424	3.35154	2.88334
ENSG00000171298	704.337	634.428	660.55	88.0525	154.218	92.8448	666.438	111.705	2.57694	2.35249e-22	3.28977e-20	GAA	17	80101556	80119879	+	5156	-	- && P10253.4 RecName: Full=Lysosomal alpha-glucosidase; AltName: Full=Acid maltase; AltName: Full=Aglucosidase alfa; Contains: RecName: Full=76 kDa lysosomal alpha-glucosidase; Contains: RecName: Full=70 kDa lysosomal alpha-glucosidase; Flags: Precursor && PF16863:N-terminal barrel of NtMGAM and CtMGAM, maltase-glucoamylase|PF01055:Glycosyl hydrolases family 31|PF13802:Galactose mutarotase-like|…	Glyco_hydro_31	713	614	665	91	158	95	8.02503	7.08372	7.37262	0.984154	1.72008	1.03616
ENSG00000106624	324.015	784.252	716.176	39.672	58.5637	27.3648	608.148	41.8668	3.86043	3.15705e-22	4.37499e-20	AEBP1	7	44104361	44114562	+	4955	-	- && Q8IUX7.1 RecName: Full=Adipocyte enhancer-binding protein 1; Short=AE-binding protein 1; AltName: Full=Aortic carboxypeptidase-like protein; Flags: Precursor && PF13620:Carboxypeptidase regulatory-like domain|PF00754:F5/8 type C domain|PF00246:Zinc carboxypeptidase	F5_F8_type_C	328	759	721	41	60	28	3.84149	9.11179	8.31772	0.461397	0.67969	0.317783
ENSG00000165168	2004.35	2070.67	1470.1	321.246	254.752	144.642	1848.37	240.214	2.94375	3.18341e-22	4.37499e-20	CYBB	X	37780011	37813461	+	4423	-	- && P04839.2 RecName: Full=Cytochrome b-245 heavy chain; AltName: Full=CGD91-phox; AltName: Full=Cytochrome b(558) subunit beta; Short=Cytochrome b558 subunit beta; AltName: Full=Heme-binding membrane glycoprotein gp91phox; AltName: Full=NADPH oxidase 2; AltName: Full=Neutrophil cytochrome b 91 kDa polypeptide; AltName: Full=Superoxide-generating NADPH oxidase heavy chain subunit; AltName: Full=…	Ferric_reduct	2029	2004	1480	332	261	148	26.6217	26.9517	19.1275	4.18558	3.31228	1.88174
ENSG00000139116	975.995	654.06	422.156	0	0	0	684.071	0	11.8992	3.89563e-22	5.30805e-20	KIF21A	12	39293228	39443390	-	10117	-	- && Q7Z4S6.2 RecName: Full=Kinesin-like protein KIF21A; AltName: Full=Kinesin-like protein KIF2; AltName: Full=Renal carcinoma antigen NY-REN-62 && PF00225:Kinesin motor domain|PF00400:WD domain, G-beta repeat	Kinesin	988	633	425	0	0	0	5.66729	3.72184	2.40132	0	0	0
ENSG00000065308	1839.38	2672.04	2388.91	607.659	621.751	573.683	2300.11	601.031	1.93613	4.31012e-22	5.82304e-20	TRAM2	6	52497402	52576915	-	6908	-	- && Q15035.1 RecName: Full=Translocating chain-associated membrane protein 2 && PF08390:TRAM1-like protein|PF03798:TLC domain|PF13900:Putative domain of unknown function	LAG1	1862	2586	2405	628	637	587	15.6422	22.268	19.901	5.06923	5.17596	4.77861
ENSG00000166289	50.3803	37.1977	49.6654	240.935	291.842	274.625	45.7478	269.134	-2.55512	8.31803e-22	1.11434e-19	PLEKHF1	19	29665056	29675457	+	2681	-	- && Q96S99.3 RecName: Full=Pleckstrin homology domain-containing family F member 1; Short=PH domain-containing family F member 1; AltName: Full=Lysosome-associated apoptosis-inducing protein containing PH and FYVE domains; Short=Apoptosis-inducing protein; AltName: Full=PH and FYVE domain-containing protein 1; AltName: Full=Phafin-1; AltName: Full=Zinc finger FYVE domain-containing protein 15 &&…	FYVE	51	36	50	249	299	281	1.10393	0.798751	1.06607	5.1789	6.26005	5.8942
ENSG00000151575	207.448	162.223	160.916	18.3846	12.6888	6.8412	176.863	12.6382	3.80579	8.55276e-22	1.13623e-19	TEX9	15	56244009	56445997	+	8290	-	- && Q8N6V9.1 RecName: Full=Testis-expressed sequence 9 protein && -	-	210	157	162	19	13	7	1.47006	1.12655	1.11705	0.127801	0.0880222	0.0474853
ENSG00000136158	27.6598	16.5323	28.806	252.546	235.231	180.803	24.3327	222.86	-3.19253	1.10217e-21	1.45213e-19	SPRY2	13	80335976	80340951	-	3038	-	- && O43597.1 RecName: Full=Protein sprouty homolog 2; Short=Spry-2 && PF05210:Sprouty protein (Spry)	-	28	16	29	261	241	185	0.53486	0.313284	0.545661	4.79057	4.45279	3.42452
ENSG00000104447	279.561	160.157	123.17	1.93522	6.83243	4.88657	187.63	4.55141	5.36718	1.41915e-21	1.85444e-19	TRPS1	8	115408496	115809673	-	11072	-	- && Q9UHF7.2 RecName: Full=Zinc finger transcription factor Trps1; AltName: Full=Tricho-rhino-phalangeal syndrome type I protein; AltName: Full=Zinc finger protein GC79 && PF00320:GATA zinc finger	GATA	283	155	124	2	7	5	1.4833	0.832744	0.640189	0.0100725	0.0354875	0.0253957
ENSG00000081052	94.8335	90.9278	73.5049	389.947	478.27	373.334	86.4221	413.85	-2.25981	2.55451e-21	3.3109e-19	COL4A4	2	227002711	227164453	-	10076	-	- && P53420.3 RecName: Full=Collagen alpha-4(IV) chain; Flags: Precursor && PF01391:Collagen triple helix repeat (20 copies)|PF01413:C-terminal tandem repeated domain in type 4 procollagen	Collagen	96	88	74	403	490	382	0.552908	0.519518	0.419813	2.23024	2.72968	2.13202
gene-HHV4_BBLF2/BBLF3	2852.91	555.9	1376.73	28.0607	72.2286	63.5254	1595.18	54.6049	4.86878	3.00045e-21	3.85751e-19	BBLF2/BBLF3	NC_007605.1	104493	106750	-	2130	-	- && P30118.1 RecName: Full=Uncharacterized protein BBLF2 && PF03324:Herpesvirus DNA helicase/primase complex associated protein	-	2888	538	1386	29	74	65	78.6842	15.0248	37.196	0.759194	1.95009	1.71613
ENSG00000111424	118.542	128.126	151.976	3.87044	9.76062	5.86388	132.881	6.49831	4.35506	3.07826e-21	3.92589e-19	VDR	12	47841537	47943048	-	5674	-	- && P11473.1 RecName: Full=Vitamin D3 receptor; Short=VDR; AltName: Full=1,25-dihydroxyvitamin D3 receptor; AltName: Full=Nuclear receptor subfamily 1 group I member 1 && PF00104:Ligand-binding domain of nuclear hormone receptor|PF00105:Zinc finger, C4 type (two domains)|PF13900:Putative domain of unknown function	zf-C4	120	124	153	4	10	6	1.22733	1.29998	1.5414	0.0393102	0.0989268	0.0594672
gene-HHV4_BGLF1	782.377	231.453	340.705	1.93522	17.5691	7.81851	451.511	9.10761	5.63277	3.72407e-21	4.71183e-19	BGLF1	NC_007605.1	114563	116086	-	1524	-	- && P03222.1 RecName: Full=Capsid vertex component 1 && PF04559:Herpesvirus UL17 protein	-	792	224	343	2	18	8	30.1585	8.74317	12.8654	0.0731778	0.662966	0.295203
ENSG00000164691	288.452	231.453	225.481	13.5465	35.1382	20.5236	248.462	23.0695	3.42967	4.00664e-21	5.02944e-19	TAGAP	6	159034468	159045152	-	4089	-	- && Q8N103.1 RecName: Full=T-cell activation Rho GTPase-activating protein; AltName: Full=T-cell activation GTPase-activating protein && PF00620:RhoGAP domain	RhoGAP	292	224	227	14	36	21	4.14415	3.25864	3.17338	0.190917	0.494184	0.288814
ENSG00000150093	1557.84	1129.36	933.71	203.198	228.398	266.807	1206.97	232.801	2.37431	5.05144e-21	6.29141e-19	ITGB1	10	32900319	33005792	-	6011	-	- && P05556.2 RecName: Full=Integrin beta-1; AltName: Full=Fibronectin receptor subunit beta; AltName: Full=Glycoprotein IIa; Short=GPIIA; AltName: Full=VLA-4 subunit beta; AltName: CD_antigen=CD29; Flags: Precursor && PF00362:Integrin, beta chain	-	1577	1093	940	210	234	273	15.2249	10.8163	8.9391	1.94808	2.18511	2.55406
ENSG00000124772	2117.95	1905.35	2502.14	356.08	555.379	522.863	2175.15	478.107	2.18579	5.3462e-21	6.60691e-19	CPNE5	6	36740775	36840002	-	6330	-	- && Q9HCH3.2 RecName: Full=Copine-5; AltName: Full=Copine V && PF07002:Copine|PF00168:C2 domain	C2	2144	1844	2519	368	569	535	19.6558	17.3286	22.7477	3.24174	5.04559	4.75298
ENSG00000083454	854.49	825.583	773.788	250.611	283.058	250.192	817.953	261.287	1.6464	5.95532e-21	7.30306e-19	P2RX5	17	3672199	3696404	-	4190	-	- && Q93086.4 RecName: Full=P2X purinoceptor 5; Short=P2X5; AltName: Full=ATP receptor; AltName: Full=Purinergic receptor && PF00864:ATP P2X receptor	-	865	799	779	259	290	256	11.9804	11.3433	10.6276	3.44683	3.88497	3.43591
ENSG00000138604	104.712	158.09	178.796	768.282	700.812	955.813	147.199	808.303	-2.4574	7.84011e-21	9.541e-19	GLCE	15	69160584	69272217	+	6630	-	- && O94923.3 RecName: Full=D-glucuronyl C5-epimerase; AltName: Full=Heparan sulfate C5-epimerase; Short=Hsepi; AltName: Full=Heparin/heparan sulfate:glucuronic acid C5-epimerase; AltName: Full=Heparosan-N-sulfate-glucuronate 5-epimerase && PF06662:D-glucuronyl C5-epimerase C-terminus	-	106	153	180	794	718	978	0.927817	1.37273	1.55193	6.67793	6.07875	8.29547
ENSG00000198464	159.044	133.292	114.231	3.87044	2.92818	0.977314	135.522	2.59198	5.70637	9.92463e-21	1.19863e-18	ZNF480	19	52297177	52325922	+	4836	-	- && Q8WV37.2 RecName: Full=Zinc finger protein 480 && PF00096:Zinc finger, C2H2 type|PF01352:KRAB box	KRAB	161	129	115	4	3	1	1.93201	1.58675	1.35933	0.046122	0.0348208	0.0116287
ENSG00000171234	10.8663	6.19962	8.93978	134.498	115.175	138.779	8.66858	129.484	-3.89696	1.14453e-20	1.37189e-18	UGT2B7	4	69051363	69112987	+	2259	-	- && P16662.1 RecName: Full=UDP-glucuronosyltransferase 2B7; Short=UDPGT 2B7; AltName: Full=3,4-catechol estrogen-specific UDPGT; AltName: Full=UDP-glucuronosyltransferase 2B9; Short=UDPGT 2B9; AltName: Full=UDPGTh-2; Flags: Precursor && PF00201:UDP-glucoronosyl and UDP-glucosyl transferase	UDPGT	11	6	9	139	118	142	0.282583	0.157994	0.22774	3.4311	2.93204	3.53499
gene-HHV4_BZLF2	1193.32	273.817	361.564	9.6761	15.617	25.4102	609.568	16.9011	5.17319	1.3518e-20	1.60823e-18	BZLF2	NC_007605.1	89157	89828	-	672	-	- && P03205.1 RecName: Full=Glycoprotein 42; Short=gp42; Contains: RecName: Full=Soluble gp42 >P0C6Z5.1 RecName: Full=Glycoprotein 42; Short=gp42; Contains: RecName: Full=Soluble gp42 && -	-	1208	265	364	10	16	26	104.32	23.4575	30.9631	0.829784	1.33645	2.1758
ENSG00000211897	188.679	167.39	180.782	19.3522	15.617	28.3421	178.95	21.1038	3.08437	2.021e-20	2.38658e-18	IGHG3	14	105764503	105771405	-	2894	-	- && P01860.2 RecName: Full=Ig gamma-3 chain C region; AltName: Full=HDC; AltName: Full=Heavy chain disease protein && PF07654:Immunoglobulin C1-set domain	C1-set	191	162	182	20	16	29	3.83005	3.32983	3.59489	0.385359	0.310331	0.563527
ENSG00000143674	26.6719	11.366	19.8662	266.093	244.015	639.163	19.3014	383.09	-4.30834	2.12345e-20	2.48912e-18	MAP3K21	1	233327768	233385148	+	7916	-	- && Q5TCX8.1 RecName: Full=Mitogen-activated protein kinase kinase kinase MLK4; AltName: Full=Mixed lineage kinase 4 && PF07714:Protein tyrosine kinase|PF14604:Variant SH3 domain	Pkinase_Tyr	27	11	20	275	250	654	0.197937	0.0826595	0.144423	1.93714	1.77271	4.64609
ENSG00000134243	547.268	273.817	176.809	1.93522	1.95212	13.6824	332.631	5.85658	5.82941	5.09076e-20	5.92386e-18	SORT1	1	109309568	109397951	-	9160	-	- && Q99523.3 RecName: Full=Sortilin; AltName: Full=100 kDa NT receptor; AltName: Full=Glycoprotein 95; Short=Gp95; AltName: Full=Neurotensin receptor 3; Short=NT3; Short=NTR3; Flags: Precursor && PF15901:Sortilin, neurotensin receptor 3, C-terminal|PF15902:Sortilin, neurotensin receptor 3,	-	554	265	178	2	2	14	3.50981	1.7209	1.1108	0.012175	0.0122557	0.0859505
ENSG00000118596	203.497	163.257	136.083	14.5141	15.617	5.86388	167.612	11.9983	3.8037	5.64991e-20	6.52687e-18	SLC16A7	12	59596067	59789855	+	13665	-	- && O60669.2 RecName: Full=Monocarboxylate transporter 2; Short=MCT 2; AltName: Full=Solute carrier family 16 member 7 && PF07690:Major Facilitator Superfamily	MFS_1	206	158	137	15	16	6	0.874838	0.687786	0.573091	0.0612091	0.0657224	0.0246921
ENSG00000143641	2626.69	2269.06	2078	679.262	798.418	628.413	2324.59	702.031	1.72738	5.78354e-20	6.63318e-18	GALNT2	1	230057990	230282124	+	7743	-	- && Q10471.1 RecName: Full=Polypeptide N-acetylgalactosaminyltransferase 2; AltName: Full=Polypeptide GalNAc transferase 2; Short=GalNAc-T2; Short=pp-GaNTase 2; AltName: Full=Protein-UDP acetylgalactosaminyltransferase 2; AltName: Full=UDP-GalNAc:polypeptide N-acetylgalactosaminyltransferase 2; Contains: RecName: Full=Polypeptide N-acetylgalactosaminyltransferase 2 soluble form && PF00652:Ricin-…	Glycos_transf_2	2659	2196	2092	702	818	643	19.9287	16.8705	15.4442	5.05548	5.9299	4.67001
ENSG00000111145	681.616	280.016	265.213	19.3522	10.7367	30.2967	408.949	20.1285	4.34486	5.9309e-20	6.72975e-18	ELK3	12	96194382	96269835	+	4648	-	- && P41970.2 RecName: Full=ETS domain-containing protein Elk-3; AltName: Full=ETS-related protein ERP; AltName: Full=ETS-related protein NET; AltName: Full=Serum response factor accessory protein 2; Short=SAP-2; Short=SRF accessory protein 2 && PF00178:Ets-domain	Ets	690	271	267	20	11	31	8.61495	3.46824	3.28366	0.239938	0.13284	0.375069
ENSG00000211978	321.051	356.478	350.638	56.1214	84.9174	55.7069	342.722	65.5819	2.38575	5.95217e-20	6.72975e-18	IGHV5-78	14	106851123	106851417	-	295	-	- && P01750.1 RecName: Full=Ig heavy chain V region 102; Flags: Precursor && PF07686:Immunoglobulin V-set domain	V-set	325	345	353	58	87	57	63.9339	69.5669	68.4015	10.9633	16.5539	10.866
ENSG00000214279	21.7327	64.0628	87.4112	612.497	806.227	810.193	57.7355	742.972	-3.68629	6.01812e-20	6.7564e-18	SCART1	10	133453928	133523558	+	8015	-	- && Q4G0T1.2 RecName: Full=Scavenger receptor cysteine-rich domain-containing protein SCART1; Flags: Precursor && PF00530:Scavenger receptor cysteine-rich domain|PF13900:Putative domain of unknown function	SRCR	22	62	88	633	826	829	0.15929	0.460144	0.627613	4.40387	5.78469	5.81657
ENSG00000167642	254.865	173.589	204.622	16.4494	30.2579	14.6597	211.025	20.4557	3.36735	6.59006e-20	7.34676e-18	SPINT2	19	38244035	38292614	+	5199	-	- && O43291.2 RecName: Full=Kunitz-type protease inhibitor 2; AltName: Full=Hepatocyte growth factor activator inhibitor type 2; Short=HAI-2; AltName: Full=Placental bikunin; Flags: Precursor && PF00014:Kunitz/Bovine pancreatic trypsin inhibitor domain	Kunitz_BPTI	258	168	206	17	31	15	2.87985	1.92218	2.26496	0.182332	0.334692	0.162251
ENSG00000112195	304.258	116.76	171.842	10.6437	3.90425	4.88657	197.62	6.47817	4.92983	8.20802e-20	9.08697e-18	TREML2	6	41190277	41201194	-	3302	-	- && Q5T2D2.2 RecName: Full=Trem-like transcript 2 protein; Short=TLT-2; AltName: Full=Triggering receptor expressed on myeloid cells-like protein 2; Flags: Precursor && -	-	308	113	173	11	4	5	5.41307	2.03567	2.9949	0.185759	0.0679965	0.0851547
ENSG00000034971	10.8663	83.6949	62.5785	1082.76	1291.33	1067.23	52.3799	1147.1	-4.45426	1.08882e-19	1.1971e-17	MYOC	1	171635417	171652683	-	2099	-	- && Q99972.2 RecName: Full=Myocilin; AltName: Full=Myocilin 55 kDa subunit; AltName: Full=Trabecular meshwork-induced glucocorticoid response protein; Contains: RecName: Full=Myocilin, N-terminal fragment; AltName: Full=Myocilin 20 kDa N-terminal fragment; Contains: RecName: Full=Myocilin, C-terminal fragment; AltName: Full=Myocilin 35 kDa N-terminal fragment; Flags: Precursor && PF02191:Olfacto…	-	11	81	63	1119	1323	1092	0.304124	2.29551	1.7157	29.7271	35.3794	29.2567
ENSG00000177272	761.632	937.177	829.413	268.028	273.297	244.329	842.74	261.885	1.68602	1.11024e-19	1.21229e-17	KCNA3	1	110672465	110675033	-	2569	-	- && P22001.3 RecName: Full=Potassium voltage-gated channel subfamily A member 3; AltName: Full=HGK5; AltName: Full=HLK3; AltName: Full=HPCN3; AltName: Full=Voltage-gated K(+) channel HuKIII; AltName: Full=Voltage-gated potassium channel subunit Kv1.3 && PF00520:Ion transport protein|PF02214:BTB/POZ domain	Ion_trans	771	907	835	277	280	250	17.4165	21.0014	18.5796	6.01243	6.11783	5.47257
ENSG00000164440	493.925	151.891	174.822	8.70849	11.7127	6.8412	273.546	9.08748	4.91201	1.35004e-19	1.4641e-17	TXLNB	6	139240061	139292139	-	4937	-	- && Q8N3L3.3 RecName: Full=Beta-taxilin; AltName: Full=Muscle-derived protein 77; Short=hMDP77 && PF09728:Myosin-like coiled-coil protein	-	500	147	176	9	12	7	5.87729	1.77117	2.0378	0.101652	0.136434	0.0797353
ENSG00000052795	271.659	173.589	128.137	12.5789	12.6888	4.88657	191.128	10.0514	4.24855	1.57815e-19	1.69992e-17	FNIP2	4	158769138	158908049	+	10868	-	- && Q9P278.2 RecName: Full=Folliculin-interacting protein 2; AltName: Full=FNIP1-like protein; AltName: Full=O6-methylguanine-induced apoptosis 1 protein && PF14636:Folliculin-interacting protein N-terminus|PF14638:Folliculin-interacting protein C-terminus|PF14637:Folliculin-interacting protein middle domain	-	275	168	129	13	13	5	1.46843	0.919529	0.678505	0.0667004	0.0671424	0.0258724
ENSG00000008086	162.995	109.527	106.284	6.77327	7.80849	6.8412	126.269	7.14099	4.14465	1.81568e-19	1.94265e-17	CDKL5	X	18425583	18653629	+	17075	-	- && O76039.1 RecName: Full=Cyclin-dependent kinase-like 5; AltName: Full=Serine/threonine-protein kinase 9 && PF00069:Protein kinase domain	Pkinase	165	106	107	7	8	7	0.560781	0.369276	0.358209	0.0228598	0.0262986	0.0230544
ENSG00000153253	423.787	318.247	296.999	0	0	0	346.345	0	10.9174	2.01763e-19	2.14433e-17	SCN3A	2	165087522	165204067	-	9840	-	- && Q9NY46.2 RecName: Full=Sodium channel protein type 3 subunit alpha; AltName: Full=Sodium channel protein brain III subunit alpha; AltName: Full=Sodium channel protein type III subunit alpha; AltName: Full=Voltage-gated sodium channel subtype III; AltName: Full=Voltage-gated sodium channel subunit alpha Nav1.3 && PF06512:Sodium ion transport-associated|PF00520:Ion transport protein|PF11933:Cy…	Ion_trans	429	308	299	0	0	0	2.53007	1.86192	1.73696	0	0	0
ENSG00000172380	238.072	149.824	129.13	2.90283	1.95212	0	172.342	1.61832	6.73145	2.34708e-19	2.47796e-17	GNG12	1	67701466	67833467	-	4724	-	- && Q9UBI6.3 RecName: Full=Guanine nucleotide-binding protein G(I)/G(S)/G(O) subunit gamma-12; Flags: Precursor >Q5RBQ0.3 RecName: Full=Guanine nucleotide-binding protein G(I)/G(S)/G(O) subunit gamma-12; Flags: Precursor && PF00631:GGL domain	-	241	145	130	3	2	0	2.96058	1.82584	1.57306	0.0354116	0.0237642	0
ENSG00000163558	194.606	205.621	129.13	0.96761	0	8.79583	176.452	3.25448	5.76329	2.71464e-19	2.84716e-17	PRKCI	3	170222365	170305981	+	5841	-	- && P41743.2 RecName: Full=Protein kinase C iota type; AltName: Full=Atypical protein kinase C-lambda/iota; Short=PRKC-lambda/iota; Short=aPKC-lambda/iota; AltName: Full=nPKC-iota && PF00564:PB1 domain|PF00130:Phorbol esters/diacylglycerol binding domain (C1 domain)|PF00069:Protein kinase domain|PF13900:Putative domain of unknown function	Pkinase	197	199	130	1	0	9	1.95726	2.02662	1.27224	0.00954657	0	0.0866505
ENSG00000164199	232.145	100.227	156.943	5.80566	8.78455	8.79583	163.105	7.79535	4.38812	2.80364e-19	2.92128e-17	ADGRV1	5	90529344	91164437	+	33822	-	- && Q8WXG9.2 RecName: Full=G-protein coupled receptor 98; AltName: Full=Monogenic audiogenic seizure susceptibility protein 1 homolog; AltName: Full=Usher syndrome type-2C protein; AltName: Full=Very large G-protein coupled receptor 1; Flags: Precursor && PF03736:EPTP domain|PF13385:Concanavalin A-like lectin/glucanases superfamily|PF03160:Calx-beta domain|PF00002:7 transmembrane receptor (Secre…	7tm_2	235	97	158	6	9	9	0.403217	0.1706	0.267037	0.00989206	0.0149364	0.0149644
gene-HHV4_BaRF1.1	206.46	139.492	269.187	18.3846	22.4494	12.7051	205.046	17.8464	3.52247	3.6279e-19	3.75558e-17	BaRF1	NC_007605.1	66612	67520	+	909	-	- && P0CAP6.1 RecName: Full=Ribonucleoside-diphosphate reductase small subunit; AltName: Full=Ribonucleotide reductase small subunit >P0CAP7.1 RecName: Full=Ribonucleoside-diphosphate reductase small subunit; AltName: Full=Ribonucleotide reductase small subunit >P0C701.1 RecName: Full=Ribonucleoside-diphosphate reductase small subunit; AltName: Full=Ribonucleotide reductase small subunit && PF002…	-	209	135	271	19	23	13	13.343	8.83437	17.0419	1.16553	1.42026	0.804257
ENSG00000196781	173.861	230.419	275.147	4.83805	15.617	22.4782	226.476	14.3111	3.98533	4.01139e-19	4.12578e-17	TLE1	9	81583683	81689305	-	4906	-	- && Q04724.2 RecName: Full=Transducin-like enhancer protein 1; AltName: Full=E(Sp1) homolog; AltName: Full=Enhancer of split groucho-like protein 1; Short=ESG1 && PF03920:Groucho/TLE N-terminal Q-rich domain	-	176	223	277	5	16	23	2.08188	2.70385	3.22749	0.0568299	0.183061	0.263643
ENSG00000115825	875.234	471.171	438.049	81.2792	90.7737	67.4347	594.818	79.8292	2.89756	6.30026e-19	6.43838e-17	PRKD3	2	37250502	37324808	-	10244	-	- && O94806.1 RecName: Full=Serine/threonine-protein kinase D3; AltName: Full=Protein kinase C nu type; AltName: Full=Protein kinase EPK2; AltName: Full=nPKC-nu && PF00169:PH domain|PF00130:Phorbol esters/diacylglycerol binding domain (C1 domain)|PF00069:Protein kinase domain	Pkinase	886	456	441	84	93	69	5.01919	2.6479	2.46083	0.45724	0.509585	0.378787
gene-HHV4_BFLF2	1523.26	382.31	714.189	16.4494	56.6116	38.1153	873.254	37.0587	4.5589	6.61069e-19	6.71259e-17	BFLF2	NC_007605.1	43691	44647	-	957	-	- && P0CK48.1 RecName: Full=Nuclear egress protein 1 >P0CK47.1 RecName: Full=Nuclear egress protein 1 && PF02718:Herpesvirus UL31-like protein	-	1542	370	719	17	58	39	93.5066	22.9983	42.9467	0.990539	3.40188	2.29176
ENSG00000213047	512.694	190.122	148.003	6.77327	0.976062	9.77314	283.606	5.84082	5.6016	8.55439e-19	8.63127e-17	DENND1B	1	197504748	197775696	-	13203	-	- && Q6P3S1.2 RecName: Full=DENN domain-containing protein 1B; AltName: Full=Connecdenn 2; AltName: Full=Protein FAM31B && PF03456:uDENN domain|PF02141:DENN (AEX-3) domain|PF03455:dDENN domain	DENN	519	184	149	7	1	10	2.28121	0.828993	0.645099	0.0295638	0.00425139	0.0425935
ENSG00000170365	505.779	448.439	313.886	0	1.95212	0	422.701	0.650708	9.34682	1.31363e-18	1.3171e-16	SMAD1	4	145481194	145558079	+	6058	-	- && Q15797.1 RecName: Full=Mothers against decapentaplegic homolog 1; Short=MAD homolog 1; Short=Mothers against DPP homolog 1; AltName: Full=JV4-1; AltName: Full=Mad-related protein 1; AltName: Full=SMAD family member 1; Short=SMAD 1; Short=Smad1; Short=hSMAD1; AltName: Full=Transforming growth factor-beta-signaling protein 1; Short=BSP-1 && PF03165:MH1 domain|PF03166:MH2 domain	MH2	512	434	316	0	2	0	4.90468	4.26154	2.98175	0	0.0185312	0
ENSG00000137269	87.9186	114.693	132.11	431.554	492.911	554.137	111.574	492.867	-2.14338	1.33474e-18	1.3299e-16	LRRC1	6	53794497	53924121	+	4897	-	- && Q9BTT6.1 RecName: Full=Leucine-rich repeat-containing protein 1; AltName: Full=LANO adapter protein; AltName: Full=LAP and no PDZ protein && PF13855:Leucine rich repeat	-	89	111	133	446	505	567	1.0547	1.34834	1.55251	5.07855	5.78848	6.51131
gene-HHV4_BOLF1	2895.39	989.873	2144.55	56.1214	200.093	93.8222	2009.94	116.679	4.10668	1.37513e-18	1.36164e-16	BOLF1	NC_007605.1	59232	62951	-	3720	-	- && P03189.1 RecName: Full=Protein BOLF1 [Human herpesvirus 4 (strain B95-8)] && PF04523:Herpes virus tegument protein U30	-	2931	958	2159	58	205	96	45.7238	15.3189	33.1759	0.8694	3.09324	1.45126
ENSG00000138646	836.708	915.478	873.118	150.947	180.571	76.2305	875.102	135.916	2.68664	1.51041e-18	1.48635e-16	HERC5	4	88457117	88506163	+	4766	-	- && Q9UII4.2 RecName: Full=E3 ISG15--protein ligase HERC5; AltName: Full=Cyclin-E-binding protein 1; AltName: Full=HECT domain and RCC1-like domain-containing protein 5 && PF00415:Regulator of chromosome condensation (RCC1) repeat|PF00632:HECT-domain (ubiquitin-transferase)	HECT	847	886	879	156	185	78	10.3133	11.0582	10.5426	1.82518	2.17882	0.920357
ENSG00000106789	33.5869	126.059	88.4045	896.974	804.275	1421.01	82.6835	1040.75	-3.65496	1.77108e-18	1.73218e-16	CORO2A	9	98120975	98192640	-	5717	-	- && Q92828.2 RecName: Full=Coronin-2A; AltName: Full=IR10; AltName: Full=WD repeat-containing protein 2 && PF08953:Domain of unknown function (DUF1899)|PF16300:Type of WD40 repeat|PF13900:Putative domain of unknown function	-	34	122	89	927	824	1454	0.345128	1.2694	0.889887	9.04162	8.09026	14.3025
ENSG00000170456	652.968	1216.16	855.239	160.623	112.247	175.917	908.122	149.596	2.60167	1.81656e-18	1.76583e-16	DENND5B	12	31382223	31591097	-	11310	-	- && Q6ZUT9.2 RecName: Full=DENN domain-containing protein 5B; AltName: Full=Rab6IP1-like protein && PF01477:PLAT/LH2 domain|PF02141:DENN (AEX-3) domain|PF03455:dDENN domain|PF02759:RUN domain|PF03456:uDENN domain|PF13900:Putative domain of unknown function	DENN	661	1177	861	166	115	180	3.39163	6.19041	4.35164	0.818427	0.57074	0.895005
ENSG00000189233	246.962	349.245	390.37	59.0242	66.3722	52.775	328.859	59.3904	2.46905	1.96692e-18	1.9004e-16	NUGGC	8	28021964	28083871	-	3959	-	- && Q68CJ6.3 RecName: Full=Nuclear GTPase SLIP-GC; AltName: Full=Speckled-like pattern in the germinal center && PF00350:Dynamin family|PF13900:Putative domain of unknown function	-	250	338	393	61	68	54	3.66458	5.07852	5.6744	0.85917	0.96411	0.76705
ENSG00000136205	125.457	170.49	98.3376	8.70849	7.80849	2.93194	131.428	6.48297	4.33999	2.31783e-18	2.22596e-16	TNS3	7	47275154	47582558	-	11797	-	- && Q68CZ2.2 RecName: Full=Tensin-3; AltName: Full=Tensin-like SH2 domain-containing protein 1; AltName: Full=Tumor endothelial marker 6 && PF00130:Phorbol esters/diacylglycerol binding domain (C1 domain)|PF10409:C2 domain of PTEN tumour-suppressor protein|PF00017:SH2 domain|PF08416:Phosphotyrosine-binding domain	SH2	127	165	99	9	8	3	0.624744	0.83199	0.479707	0.0425408	0.0380646	0.014301
gene-HHV4_BKRF2	731.996	171.523	344.678	9.6761	23.4255	18.569	416.066	17.2235	4.59501	2.3744e-18	2.26663e-16	BKRF2	NC_007605.1	97670	98083	+	414	-	- && P03212.1 RecName: Full=Envelope glycoprotein L; Short=gL; Flags: Precursor && PF11108:Viral glycoprotein L	-	741	166	347	10	24	19	103.869	23.8514	47.9117	1.3469	3.25398	2.58089
ENSG00000004468	3070.24	3462.49	3399.1	613.465	799.394	358.674	3310.61	590.511	2.48704	3.04595e-18	2.89039e-16	CD38	4	15778275	15853230	+	6855	-	- && P28907.2 RecName: Full=ADP-ribosyl cyclase/cyclic ADP-ribose hydrolase 1; AltName: Full=2'-phospho-ADP-ribosyl cyclase; AltName: Full=2'-phospho-ADP-ribosyl cyclase/2'-phospho-cyclic-ADP-ribose transferase; AltName: Full=2'-phospho-cyclic-ADP-ribose transferase; AltName: Full=ADP-ribosyl cyclase 1; Short=ADPRC 1; AltName: Full=Cyclic ADP-ribose hydrolase 1; Short=cADPr hydrolase 1; AltName: …	-	3108	3351	3422	634	819	367	26.3114	29.0785	28.5355	5.15723	6.70625	3.01075
gene-HHV4_BSLF1	1533.14	275.883	567.179	28.0607	43.9228	25.4102	792.068	32.4645	4.60885	3.47324e-18	3.27635e-16	BSLF1	NC_007605.1	71969	74593	-	2625	-	- && P03193.1 RecName: Full=DNA primase && PF03121:Herpesviridae UL52/UL70 DNA primase	-	1552	267	571	29	45	26	34.3109	6.05045	12.4343	0.616032	0.962247	0.557006
ENSG00000111732	1308.9	583.798	966.489	74.5059	97.6062	154.416	953.063	108.843	3.13057	4.5105e-18	4.22978e-16	AICDA	12	8602166	8612871	-	3115	-	- && Q9GZX7.1 RecName: Full=Single-stranded DNA cytosine deaminase; AltName: Full=Activation-induced cytidine deaminase; AltName: Full=Cytidine aminohydrolase && PF13900:Putative domain of unknown function|PF08210:APOBEC-like N-terminal domain	-	1325	565	973	77	100	158	24.6847	10.7894	17.8553	1.37837	1.80196	2.85243
ENSG00000138760	989.825	1068.4	887.025	297.056	331.861	352.81	981.751	327.243	1.58497	4.71021e-18	4.39124e-16	SCARB2	4	76158733	76234536	-	19341	-	- && Q14108.2 RecName: Full=Lysosome membrane protein 2; AltName: Full=85 kDa lysosomal membrane sialoglycoprotein; Short=LGP85; AltName: Full=CD36 antigen-like 2; AltName: Full=Lysosome membrane protein II; Short=LIMP II; AltName: Full=Scavenger receptor class B member 2; AltName: CD_antigen=CD36 && PF01130:CD36 family|PF13900:Putative domain of unknown function	-	1002	1034	893	307	340	361	3.00648	3.18015	2.63928	0.885103	0.986741	1.04965
ENSG00000156265	348.711	105.394	136.083	3.87044	6.83243	1.95463	196.729	4.21917	5.54342	5.30102e-18	4.91331e-16	MAP3K7CL	21	29077471	29175889	+	4497	-	- && P57077.1 RecName: Full=MAP3K7 C-terminal-like protein; AltName: Full=TAK1-like protein && -	-	353	102	137	4	7	2	4.55535	1.34922	1.74145	0.0495989	0.0873733	0.0250105
ENSG00000104154	123.481	128.126	90.3911	8.70849	9.76062	6.8412	113.999	8.43677	3.75581	8.1106e-18	7.47394e-16	SLC30A4	15	45479611	45522807	-	8073	-	- && O14863.2 RecName: Full=Zinc transporter 4; Short=ZnT-4; AltName: Full=Solute carrier family 30 member 4 && PF01545:Cation efflux family|PF13900:Putative domain of unknown function	-	125	124	91	9	10	7	0.898556	0.913676	0.644346	0.0621645	0.0695294	0.0487617
ENSG00000073737	229.181	226.286	235.414	0	0	0	230.294	0	10.3286	1.25122e-17	1.14638e-15	DHRS9	2	169064789	169096167	+	3750	-	- && Q9BPW9.1 RecName: Full=Dehydrogenase/reductase SDR family member 9; AltName: Full=3-alpha hydroxysteroid dehydrogenase; Short=3-alpha-HSD; AltName: Full=NADP-dependent retinol dehydrogenase/reductase; AltName: Full=RDH-E2; AltName: Full=RDHL; AltName: Full=Retinol dehydrogenase 15; AltName: Full=Short chain dehydrogenase/reductase family 9C member 4; AltName: Full=Short-chain dehydrogenase/r…	adh_short	232	219	237	0	0	0	3.59027	3.47391	3.61268	0	0	0
ENSG00000154864	405.018	486.67	445.002	93.8581	124.936	75.2532	445.564	98.0157	2.18445	1.38124e-17	1.25827e-15	PIEZO2	18	10666483	11148762	-	14796	-	- && Q9H5I5.2 RecName: Full=Piezo-type mechanosensitive ion channel component 2; AltName: Full=Protein FAM38B && PF12166:Piezo non-specific cation channel, R-Ras-binding domain|PF15917:Piezo	-	410	471	448	97	128	77	1.60809	1.89357	1.7308	0.365563	0.485589	0.292659
ENSG00000250799	0	0	0	263.19	178.619	367.47	0	269.76	-10.5116	1.52536e-17	1.38166e-15	PRODH2	19	35799988	35813299	-	2731	-	- && Q9UF12.1 RecName: Full=Probable proline dehydrogenase 2; AltName: Full=Kidney and liver proline oxidase 1; Short=HsPOX1; AltName: Full=Probable proline oxidase 2 && PF01619:Proline dehydrogenase	-	0	0	0	272	183	376	0	0	0	5.55369	3.76126	7.74251
ENSG00000160094	223.254	193.222	121.184	19.3522	21.4734	19.5463	179.22	20.1239	3.15474	1.99879e-17	1.80027e-15	ZNF362	1	33256545	33300719	+	3331	-	- && Q5T0B9.1 RecName: Full=Zinc finger protein 362 && -	-	226	187	122	20	22	20	3.93735	3.33943	2.09362	0.334803	0.370725	0.337653
ENSG00000185418	207.448	235.586	199.655	48.3805	42.9467	34.206	214.23	41.8444	2.35558	2.15353e-17	1.92874e-15	TARSL2	15	101653598	101724604	-	4584	-	- && A2RTX5.1 RecName: Full=Probable threonine--tRNA ligase 2, cytoplasmic; AltName: Full=Threonyl-tRNA synthetase; Short=ThrRS; AltName: Full=Threonyl-tRNA synthetase-like protein 2 && PF07973:Threonyl and Alanyl tRNA synthetase second additional domain|PF03129:Anticodon binding domain|PF00587:tRNA synthetase class II core domain (G, H, P, S and T)|PF02824:TGS domain	tRNA-synt_2b	210	228	201	50	44	35	2.65855	2.95867	2.50648	0.608219	0.53878	0.429377
ENSG00000153093	107.676	113.66	147.01	8.70849	9.76062	1.95463	122.782	6.80791	4.17187	2.41193e-17	2.1481e-15	ACOXL	2	110732573	111118222	+	5747	-	- && Q9NUZ1.3 RecName: Full=Acyl-coenzyme A oxidase-like protein; Short=Acyl-CoA oxidase-like protein && PF02770:Acyl-CoA dehydrogenase, middle domain|PF01756:Acyl-CoA oxidase|PF00441:Acyl-CoA dehydrogenase, C-terminal domain	-	109	110	148	9	10	2	1.10067	1.13856	1.47209	0.0873245	0.0976702	0.0195706
ENSG00000188373	30.6233	86.7947	125.157	783.764	826.724	1154.21	80.8583	921.565	-3.5109	2.58618e-17	2.2905e-15	C10orf99	10	84173738	84185294	+	888	-	- && Q6UWK7.1 RecName: Full=Secreted protein C10orf99; AltName: Full=Antimicrobial peptide-57; Short=AP-57; AltName: Full=Colon-derived SUSD2 binding factor; Short=CSBF; Flags: Precursor && PF15854:Domain of unknown function (DUF4725)	-	31	84	126	810	847	1181	2.0259	5.62694	8.11093	50.8635	53.5394	74.7916
ENSG00000130702	299.318	419.508	421.163	65.7975	65.3961	94.7995	379.996	75.331	2.33468	3.00567e-17	2.64731e-15	LAMA5	20	62307955	62367312	-	14291	-	- && O15230.8 RecName: Full=Laminin subunit alpha-5; AltName: Full=Laminin-10 subunit alpha; AltName: Full=Laminin-11 subunit alpha; AltName: Full=Laminin-15 subunit alpha; Flags: Precursor && PF00053:Laminin EGF domain|PF06008:Laminin Domain I|PF00055:Laminin N-terminal (Domain VI)|PF06009:Laminin Domain II|PF00052:Laminin B (Domain IV)|PF02210:Laminin G domain	Laminin_G_2	303	406	424	68	67	97	1.23041	1.68993	1.69596	0.265327	0.263157	0.381702
ENSG00000228262	21.7327	53.7301	58.6052	371.562	337.717	324.468	44.6893	344.583	-2.94806	3.07024e-17	2.68933e-15	LINC01320	2	34677555	34738231	+	4022	-	- && - && -	-	22	52	59	384	346	332	0.317432	0.769072	0.838538	5.32382	4.82878	4.64207
ENSG00000163568	1393.86	1118	1179.06	270.931	366.999	206.213	1230.3	281.381	2.12845	3.6785e-17	3.20452e-15	AIM2	1	159062484	159147096	-	2009	-	- && O14862.1 RecName: Full=Interferon-inducible protein AIM2; AltName: Full=Absent in melanoma 2 && PF02758:PAAD/DAPIN/Pyrin domain	PAAD_DAPIN	1411	1082	1187	280	376	211	40.7584	32.0371	33.7741	7.77164	10.5054	5.90634
ENSG00000152270	268.695	215.954	156.943	23.2226	19.5212	35.1833	213.864	25.9757	3.04171	4.62797e-17	4.00973e-15	PDE3B	11	14643723	14872044	+	11707	-	- && Q13370.2 RecName: Full=cGMP-inhibited 3',5'-cyclic phosphodiesterase B; AltName: Full=CGIPDE1; Short=CGIP1; AltName: Full=Cyclic GMP-inhibited phosphodiesterase B; Short=CGI-PDE B && PF00233:3'5'-cyclic nucleotide phosphodiesterase	-	272	209	158	24	20	36	1.34832	1.06196	0.771479	0.114314	0.0958932	0.172931
ENSG00000075651	200.533	151.891	105.291	826.339	691.052	680.211	152.572	732.534	-2.26332	5.38168e-17	4.63756e-15	PLD1	3	171600405	171810950	-	12859	-	- && Q13393.1 RecName: Full=Phospholipase D1; Short=PLD 1; Short=hPLD1; AltName: Full=Choline phosphatase 1; AltName: Full=Phosphatidylcholine-hydrolyzing phospholipase D1 && PF00614:Phospholipase D Active site motif|PF13091:PLD-like domain|PF00169:PH domain|PF00787:PX domain	PX	203	147	106	854	708	696	0.916133	0.680011	0.471207	3.70327	3.09051	3.04381
ENSG00000259834	651.98	534.201	594.992	159.656	197.164	141.711	593.724	166.177	1.8372	5.73881e-17	4.91871e-15	AL365361.1	1	110653560	110657040	-	3481	-	- && - && -	-	660	517	599	165	202	145	11.003	8.83471	9.83639	2.64311	3.25725	2.3425
ENSG00000026751	17600.5	8275.46	9655.96	1727.18	2372.81	1384.85	11844	1828.28	2.6956	6.69608e-17	5.7085e-15	SLAMF7	1	160739057	160754821	+	4833	-	- && Q9NQ25.1 RecName: Full=SLAM family member 7; AltName: Full=CD2 subset 1; AltName: Full=CD2-like receptor-activating cytotoxic cells; Short=CRACC; AltName: Full=Membrane protein FOAP-12; AltName: Full=Novel Ly9; AltName: Full=Protein 19A; AltName: CD_antigen=CD319; Flags: Precursor && PF13900:Putative domain of unknown function	-	17817	8009	9721	1785	2431	1417	213.938	98.5751	114.976	20.5947	28.2339	16.488
gene-HHV4_BBLF4	1046.13	169.456	291.039	20.3198	16.593	13.6824	502.209	16.8651	4.89611	6.80726e-17	5.77242e-15	BBLF4	NC_007605.1	99542	101971	-	2430	-	- && P03214.1 RecName: Full=DNA replication helicase && PF02689:Helicase	-	1059	164	293	21	17	14	25.2906	4.01461	6.89246	0.48189	0.392687	0.323994
ENSG00000119866	232.145	357.512	323.819	0	1.95212	0	304.492	0.650708	8.87341	7.21543e-17	6.08615e-15	BCL11A	2	60450520	60555154	-	25422	-	- && Q9H165.2 RecName: Full=B-cell lymphoma/leukemia 11A; Short=BCL-11A; AltName: Full=B-cell CLL/lymphoma 11A; AltName: Full=COUP-TF-interacting protein 1; AltName: Full=Ecotropic viral integration site 9 protein homolog; Short=EVI-9; AltName: Full=Zinc finger protein 856 && -	-	235	346	326	0	2	0	0.536448	0.809603	0.733028	0	0.00441595	0
ENSG00000168916	649.017	255.218	267.2	0	1.95212	0	390.478	0.650708	9.23245	7.50685e-17	6.29864e-15	ZNF608	5	124636913	124748807	-	6922	-	- && Q9ULD9.4 RecName: Full=Zinc finger protein 608; AltName: Full=Renal carcinoma antigen NY-REN-36 && -	-	657	247	269	0	2	0	5.50812	2.12261	2.22143	0	0.0162182	0
gene-HHV4_BVLF1	709.276	103.327	202.635	7.74088	1.95212	7.81851	338.413	5.83717	5.8571	8.41032e-17	7.01976e-15	BVLF1	NC_007605.1	134809	135627	-	819	-	- && Q01003.1 RecName: Full=Gene 18 protein [Herpesvirus saimiri (strain 11)] && PF03049:UL79 family	-	718	100	204	8	2	8	50.8757	7.2631	14.2383	0.544679	0.137072	0.549315
ENSG00000111885	3949.42	3611.28	3120.98	1146.62	1400.65	1103.39	3560.56	1216.88	1.54892	1.48091e-16	1.22962e-14	MAN1A1	6	119177209	119349761	-	5014	-	- && P33908.3 RecName: Full=Mannosyl-oligosaccharide 1,2-alpha-mannosidase IA; AltName: Full=Man(9)-alpha-mannosidase; Short=Man9-mannosidase; AltName: Full=Mannosidase alpha class 1A member 1; AltName: Full=Processing alpha-1,2-mannosidase IA; Short=Alpha-1,2-mannosidase IA && PF01532:Glycosyl hydrolase family 47	-	3998	3495	3142	1185	1435	1129	46.2731	41.4637	35.8208	13.1786	16.0646	12.6627
gene-HHV4_BRLF1	1516.35	331.68	600.952	41.6072	64.4201	50.8203	816.327	52.2825	3.96494	1.60758e-16	1.32788e-14	BRLF1	NC_007605.1	89838	93893	-	2908	-	- && P03209.1 RecName: Full=Replication and transcription activator; Short=Rta; AltName: Full=Immediate-early protein Rta && PF04793:BRRF1-like protein|PF03326:Herpesvirus transcription activation factor (transactivator)	-	1535	321	605	43	66	52	30.6326	6.56623	11.8925	0.824534	1.27395	1.0056
ENSG00000182158	4164.77	4707.58	4050.71	1661.39	1811.57	1464.99	4307.69	1645.98	1.38794	1.96032e-16	1.6109e-14	CREB3L2	7	137874979	138002067	-	8788	-	- && Q70SY1.3 RecName: Full=Cyclic AMP-responsive element-binding protein 3-like protein 2; Short=cAMP-responsive element-binding protein 3-like protein 2; AltName: Full=BBF2 human homolog on chromosome 7; Contains: RecName: Full=Processed cyclic AMP-responsive element-binding protein 3-like protein 2 && PF00170:bZIP transcription factor	bZIP_1	4216	4556	4078	1717	1856	1499	27.8407	30.8389	26.5259	10.8947	11.8547	9.5924
ENSG00000163328	217.327	169.456	132.11	26.1255	11.7127	16.6143	172.964	18.1508	3.2517	2.35822e-16	1.92794e-14	GPR155	2	174431571	174487094	-	7769	-	- && Q7Z3F1.2 RecName: Full=Integral membrane protein GPR155; AltName: Full=G-protein coupled receptor PGR22 && PF03547:Membrane transport protein|PF00610:Domain found in Dishevelled, Egl-10, and Pleckstrin (DEP)|PF13900:Putative domain of unknown function	-	220	164	133	27	12	17	1.64334	1.2557	0.978587	0.193791	0.0867001	0.123055
ENSG00000174749	647.041	226.286	235.414	24.1902	33.1861	14.6597	369.581	24.012	3.94417	2.44127e-16	1.98565e-14	FAM241A	4	112145397	112195256	+	8901	-	- && O00370.1 RecName: Full=LINE-1 retrotransposable element ORF2 protein; Short=ORF2p; Includes: RecName: Full=Reverse transcriptase; Includes: RecName: Full=Endonuclease && PF00078:Reverse transcriptase (RNA-dependent DNA polymerase)|PF08333:Protein of unknown function (DUF1725)|PF15378:Domain of unknown function (DUF4605)|PF13900:Putative domain of unknown function	RVT_1	655	219	237	25	34	15	4.27044	1.46356	1.52203	0.156616	0.214409	0.0947694
ENSG00000123836	179.789	361.645	267.2	29.0283	28.3058	44.9564	269.544	34.0968	2.9827	2.46346e-16	1.99352e-14	PFKFB2	1	207034366	207081024	+	10197	-	- && O60825.2 RecName: Full=6-phosphofructo-2-kinase/fructose-2,6-bisphosphatase 2; Short=6PF-2-K/Fru-2,6-P2ase 2; Short=PFK/FBPase 2; AltName: Full=6PF-2-K/Fru-2,6-P2ase heart-type isozyme; Includes: RecName: Full=6-phosphofructo-2-kinase; Includes: RecName: Full=Fructose-2,6-bisphosphatase && PF00300:Histidine phosphatase superfamily (branch 1)|PF01591:6-phosphofructo-2-kinase	-	182	350	269	30	29	46	1.03578	2.04174	1.50797	0.164053	0.159635	0.253689
ENSG00000007129	249.926	250.052	238.394	67.7327	62.4679	66.4574	246.124	65.5527	1.90858	2.73887e-16	2.2052e-14	CEACAM21	19	41549518	41586844	+	1964	-	- && Q3KPI0.2 RecName: Full=Carcinoembryonic antigen-related cell adhesion molecule 21; Flags: Precursor && PF13895:Immunoglobulin domain|PF07686:Immunoglobulin V-set domain	V-set	253	242	240	70	64	68	7.47565	7.32959	6.98526	1.98743	1.82912	1.94708
ENSG00000133392	170.898	240.752	198.662	18.3846	32.21	9.77314	203.437	20.1226	3.33751	3.57558e-16	2.86442e-14	MYH11	16	15703172	15857033	-	16104	-	- && P35749.3 RecName: Full=Myosin-11; AltName: Full=Myosin heavy chain 11; AltName: Full=Myosin heavy chain, smooth muscle isoform; AltName: Full=SMMHC && PF02736:Myosin N-terminal SH3-like domain|PF01576:Myosin tail|PF00063:Myosin head (motor domain)|PF13900:Putative domain of unknown function	Myosin_tail_1	173	233	200	19	33	10	0.623422	0.860653	0.709919	0.0657892	0.115023	0.0349206
ENSG00000100031	511.706	575.532	594.992	1346.91	1514.85	1644.82	560.743	1502.19	-1.4217	5.26189e-16	4.19425e-14	GGT1	22	24583750	24629005	+	4434	-	- && P19440.2 RecName: Full=Gamma-glutamyltranspeptidase 1; Short=GGT 1; AltName: Full=Gamma-glutamyltransferase 1; AltName: Full=Glutathione hydrolase 1; AltName: Full=Leukotriene-C4 hydrolase; AltName: CD_antigen=CD224; Contains: RecName: Full=Gamma-glutamyltranspeptidase 1 heavy chain; Contains: RecName: Full=Gamma-glutamyltranspeptidase 1 light chain; Flags: Precursor && PF01019:Gamma-glutamy…	-	518	557	599	1392	1552	1683	6.7796	7.47249	7.72225	17.5056	19.6471	21.3454
ENSG00000152990	0	0	2.97993	182.878	122.008	163.211	0.993309	156.032	-7.28062	7.9012e-16	6.26671e-14	ADGRA3	4	22345071	22516054	-	9250	-	- && Q8IWK6.2 RecName: Full=Adhesion G protein-coupled receptor A3; AltName: Full=G-protein coupled receptor 125; Flags: Precursor && PF13855:Leucine rich repeat|PF07679:Immunoglobulin I-set domain|PF00002:7 transmembrane receptor (Secretin family)|PF16489:GPCR-Autoproteolysis INducing (GAIN) domain	7tm_2	0	0	3	189	125	167	0	0	0.0185393	1.13934	0.758528	1.01529
ENSG00000110328	2.96355	4.13308	3.97324	100.631	84.9174	75.2532	3.68996	86.934	-4.56043	8.95898e-16	7.0705e-14	GALNT18	11	11270876	11622005	-	3627	-	- && Q6P9A2.2 RecName: Full=Polypeptide N-acetylgalactosaminyltransferase 18; AltName: Full=Polypeptide GalNAc transferase 18; Short=GalNAc-T18; AltName: Full=Polypeptide GalNAc transferase-like protein 4; Short=GalNAc-T-like protein 4; Short=pp-GaNTase-like protein 4; AltName: Full=Polypeptide N-acetylgalactosaminyltransferase-like protein 4; AltName: Full=Protein-UDP acetylgalactosaminyltransfe…	Glycos_transf_2	3	4	4	104	87	77	0.0480003	0.0656022	0.0630413	1.5989	1.3464	1.19387
ENSG00000057294	55.3196	233.519	292.033	2.90283	2.92818	0	193.624	1.94367	6.63639	1.02907e-15	8.08146e-14	PKP2	12	32790745	32896840	-	7043	-	- && Q99959.2 RecName: Full=Plakophilin-2 && PF00514:Armadillo/beta-catenin-like repeat	Arm	56	226	294	3	3	0	0.461424	1.90878	2.38618	0.0237519	0.0239093	0
ENSG00000127946	236.096	239.719	174.822	18.3846	42.9467	24.4329	216.879	28.588	2.92374	1.21702e-15	9.51065e-14	HIP1	7	75533300	75738962	-	8953	-	- && O00291.5 RecName: Full=Huntingtin-interacting protein 1; Short=HIP-1; AltName: Full=Huntingtin-interacting protein I; Short=HIP-I && PF13900:Putative domain of unknown function|PF01608:I/LWEQ domain|PF16515:Clathrin-binding domain of Huntingtin-interacting protein 1|PF07651:ANTH domain	-	239	232	176	19	44	25	1.54917	1.54143	1.12372	0.118337	0.275859	0.157032
ENSG00000149212	488.985	229.386	201.642	29.0283	39.0425	32.2514	306.671	33.4407	3.19734	1.69058e-15	1.31469e-13	SESN3	11	95165513	95232541	-	10573	-	- && P58005.2 RecName: Full=Sestrin-3 && PF04636:PA26 p53-induced protein (sestrin)	PA26	495	222	203	30	40	33	2.71692	1.24899	1.09752	0.158219	0.212356	0.175522
ENSG00000112541	0.987849	0	0	256.417	400.185	242.374	0.329283	299.659	-9.70141	1.99592e-15	1.54461e-13	PDE10A	6	165327287	165986603	-	12348	-	- && - && -	-	1	0	0	265	410	248	0.00469973	0	0	1.1967	1.86376	1.12946
gene-HHV4_BGLF4	833.745	143.625	433.083	16.4494	31.234	9.77314	470.151	19.1522	4.61774	2.17975e-15	1.67872e-13	BGLF4	NC_007605.1	110037	111326	-	1290	-	- && P13288.2 RecName: Full=Serine/threonine-protein kinase BGLF4 >P0C6Z8.1 RecName: Full=Serine/threonine-protein kinase BGLF4 >P0C731.1 RecName: Full=Serine/threonine-protein kinase BGLF4 && -	-	844	139	436	17	32	10	37.9684	6.4096	19.3201	0.734842	1.3924	0.435939
ENSG00000188921	429.714	320.314	348.651	97.7286	81.9892	107.505	366.227	95.7408	1.93573	2.25487e-15	1.72823e-13	HACD4	9	20999515	21031636	-	9152	-	- && Q5VWC8.1 RecName: Full=Very-long-chain (3R)-3-hydroxyacyl-CoA dehydratase 4; AltName: Full=3-hydroxyacyl-CoA dehydratase 4; Short=HACD4; AltName: Full=Protein-tyrosine phosphatase-like A domain-containing protein 2 && PF13900:Putative domain of unknown function|PF04387:Protein tyrosine phosphatase-like protein, PTPLA|PF02994:L1 transposable element	Transposase_22	435	310	351	101	84	110	2.75831	2.01489	2.19232	0.615375	0.515189	0.675915
ENSG00000048052	216.339	168.423	208.595	653.137	550.499	617.663	197.786	607.099	-1.61752	2.68259e-15	2.04621e-13	HDAC9	7	18086949	19002416	+	16827	-	- && Q9UKV0.2 RecName: Full=Histone deacetylase 9; Short=HD9; AltName: Full=Histone deacetylase 7B; Short=HD7; Short=HD7b; AltName: Full=Histone deacetylase-related protein; AltName: Full=MEF2-interacting transcription repressor MITR && PF12203:Glutamine rich N terminal domain of histone deacetylase 4	-	219	163	210	675	564	632	0.755279	0.576218	0.713387	2.23682	1.88138	2.11216
gene-HHV4_BSRF1	649.017	105.394	192.702	9.6761	13.6649	8.79583	315.704	10.7123	4.88153	2.88513e-15	2.19023e-13	BSRF1	NC_007605.1	74636	75292	+	657	-	- && P0CK50.1 RecName: Full=Tegument protein UL51 homolog >P0CK49.1 RecName: Full=Tegument protein UL51 homolog >P0CK62.1 RecName: Full=Tegument protein UL51 homolog && PF04533:Herpes virus U44 protein	-	657	102	194	10	14	9	58.0323	9.23508	16.8791	0.848729	1.1961	0.770358
gene-HHV4_BDLF4	243.999	96.0942	149.99	0	4.88031	9.77314	163.361	4.88448	5.06642	3.084e-15	2.3301e-13	BDLF4	NC_007605.1	116056	116733	-	678	-	- && P0CK57.1 RecName: Full=Uncharacterized protein BDLF4 [Epstein-barr virus strain ag876] >P0CK56.1 RecName: Full=Uncharacterized protein BDLF4 && PF03048:UL92 family	-	247	93	151	0	5	10	21.1416	8.15941	12.7309	0	0.413946	0.829442
ENSG00000134775	5.9271	17.5656	9.93309	121.919	106.391	165.166	11.1419	131.159	-3.56305	3.52578e-15	2.65132e-13	FHOD3	18	36297714	36780055	+	7965	-	- && Q2V2M9.2 RecName: Full=FH1/FH2 domain-containing protein 3; AltName: Full=Formactin-2; AltName: Full=Formin homolog overexpressed in spleen 2; Short=hFHOS2 && PF02181:Formin Homology 2 Domain	FH2	6	17	10	126	109	169	0.0437155	0.126961	0.0717674	0.882103	0.768147	1.19321
ENSG00000277734	751.753	498.036	555.26	1917.8	2395.26	1865.69	601.683	2059.58	-1.7751	3.88541e-15	2.90803e-13	TRAC	14	22547506	22552154	+	976	-	- && P01848.1 RecName: Full=T-cell receptor alpha chain C region && PF09291:Domain of unknown function (DUF1968)	-	761	482	559	1982	2454	1909	45.2486	29.3767	32.7397	113.237	141.133	109.995
ENSG00000115594	1079.72	249.018	320.839	17.417	40.9946	11.7278	549.859	23.3798	4.55595	4.24953e-15	3.1657e-13	IL1R1	2	102064544	102179874	+	7083	-	- && P14778.1 RecName: Full=Interleukin-1 receptor type 1; Short=IL-1R-1; Short=IL-1RT-1; Short=IL-1RT1; AltName: Full=CD121 antigen-like family member A; AltName: Full=Interleukin-1 receptor alpha; Short=IL-1R-alpha; AltName: Full=Interleukin-1 receptor type I; AltName: Full=p80; AltName: CD_antigen=CD121a; Contains: RecName: Full=Interleukin-1 receptor type 1, membrane form; Short=mIL-1R1; Shor…	TIR	1093	241	323	18	42	12	8.95515	2.02398	2.60674	0.141707	0.33284	0.0952752
ENSG00000124721	221.278	214.92	200.648	25.1579	42.9467	14.6597	212.282	27.5881	2.94388	4.85959e-15	3.60333e-13	DNAH8	6	38715341	39030529	+	15055	-	- && Q96JB1.2 RecName: Full=Dynein heavy chain 8, axonemal; AltName: Full=Axonemal beta dynein heavy chain 8; AltName: Full=Ciliary dynein heavy chain 8 && PF12781:ATP-binding dynein motor region D5|PF12780:P-loop containing dynein motor region D4|PF07728:AAA domain (dynein-related subfamily)|PF08385:Dynein heavy chain, N-terminal region 1|PF12774:Hydrolytic ATP binding site of dynein motor regio…	Dynein_heavy	224	208	202	26	44	15	0.86345	0.821842	0.766979	0.0963002	0.16405	0.0560307
ENSG00000163040	358.589	499.07	425.136	126.757	128.84	124.119	427.598	126.572	1.75604	6.81055e-15	5.02657e-13	CCDC74A	2	131527675	131533666	+	3077	-	- && Q96AQ1.1 RecName: Full=Coiled-coil domain-containing protein 74A && PF14917:Coiled coil protein 74, C terminal|PF14916:Coiled-coil domain of unknown function	-	363	483	428	131	132	127	6.84619	9.33739	7.95113	2.37399	2.40796	2.32109
ENSG00000163606	119.53	138.458	134.097	0	0	0	130.695	0	9.51113	7.57311e-15	5.56362e-13	CD200R1	3	112921209	112975122	-	3905	-	- && Q8TD46.2 RecName: Full=Cell surface glycoprotein CD200 receptor 1; AltName: Full=CD200 cell surface glycoprotein receptor; AltName: Full=Cell surface glycoprotein OX2 receptor 1; Flags: Precursor && PF08205:CD80-like C2-set immunoglobulin domain	-	121	134	135	0	0	0	1.79818	2.04122	1.97618	0	0	0
ENSG00000214128	1.9757	1.03327	0	100.631	133.72	223.805	1.00299	152.719	-7.24853	7.92148e-15	5.79286e-13	TMEM213	7	138797952	138838101	+	4813	-	- && Q9HCM3.4 RecName: Full=UPF0606 protein KIAA1549 && -	-	2	1	0	104	137	229	0.0241148	0.0123592	0	1.2049	1.59775	2.67569
ENSG00000228888	10.8663	10.3327	13.9063	93.8581	154.218	101.641	11.7018	116.572	-3.31533	8.46509e-15	6.16212e-13	LINC01428	20	7146467	7254202	-	874	-	- && - && -	-	11	10	14	97	158	104	0.730384	0.680604	0.91565	6.18864	10.1473	6.69172
ENSG00000166292	7.90279	5.16635	13.9063	95.7934	99.5583	111.414	8.99182	102.255	-3.50303	8.54765e-15	6.19394e-13	TMEM100	17	55719627	55732121	-	2906	-	- && Q9NV29.2 RecName: Full=Transmembrane protein 100 && PF16311:Transmembrane protein 100	-	8	5	14	99	102	114	0.159759	0.102348	0.275388	1.89965	1.97019	2.2061
ENSG00000243710	266.719	143.625	173.829	24.1902	19.5212	33.2287	194.724	25.6467	2.92508	9.47241e-15	6.83299e-13	CFAP57	1	43172149	43254358	+	5764	-	- && Q96MR6.3 RecName: Full=Cilia- and flagella-associated protein 57; AltName: Full=WD repeat-containing protein 65 && -	-	270	139	175	25	20	34	2.71838	1.43449	1.73551	0.241853	0.194764	0.331719
gene-HHV4_BRRF2	1505.48	246.952	408.25	24.1902	36.1143	43.9791	720.228	34.7612	4.37316	1.04755e-14	7.48879e-13	BRRF2	NC_007605.1	94014	95627	+	1614	-	- && P03210.1 RecName: Full=Tegument protein BRRF2 && PF05734:Herpesvirus protein of unknown function (DUF832)	-	1524	239	411	25	37	45	54.7963	8.80846	14.5563	0.863716	1.28677	1.56792
ENSG00000123636	675.689	486.67	407.257	91.9229	136.649	79.1624	523.205	102.578	2.35076	1.04289e-14	7.48879e-13	BAZ2B	2	159318979	159616692	-	20370	-	- && Q9UIF8.3 RecName: Full=Bromodomain adjacent to zinc finger domain protein 2B; AltName: Full=hWALp4 && PF15614:WSTF, HB1, Itc1p, MBD9 motif 3|PF02791:DDT domain|PF01429:Methyl-CpG binding domain|PF00439:Bromodomain|PF00628:PHD-finger	Bromodomain	684	471	410	95	140	81	1.94866	1.37542	1.15055	0.260056	0.385781	0.223619
ENSG00000125355	165.959	88.8613	78.4714	1.93522	0	2.93194	111.097	1.62239	6.09761	1.09589e-14	7.79938e-13	TMEM255A	X	120258650	120311556	-	3858	-	- && Q5JRV8.1 RecName: Full=Transmembrane protein 255A; AltName: Full=Protein FAM70A && PF14967:FAM70 protein	-	168	86	79	2	0	3	2.52707	1.326	1.17052	0.028907	0	0.0437295
ENSG00000171502	205.473	123.992	191.709	25.1579	25.3776	11.7278	173.725	20.7544	3.06528	1.10592e-14	7.83581e-13	COL24A1	1	85729233	86156943	-	9568	-	- && Q17RW2.2 RecName: Full=Collagen alpha-1(XXIV) chain; Flags: Precursor && PF01410:Fibrillar collagen C-terminal domain|PF01391:Collagen triple helix repeat (20 copies)	Collagen	208	120	193	26	26	12	1.26157	0.746046	1.15305	0.151526	0.15253	0.0705303
ENSG00000116406	2365.9	3397.39	2822.98	950.193	1038.53	1040.84	2862.09	1009.85	1.50288	1.26309e-14	8.90978e-13	EDEM3	1	184690231	184754913	-	7804	-	- && Q9BZQ6.2 RecName: Full=ER degradation-enhancing alpha-mannosidase-like protein 3; AltName: Full=Alpha-1,2-mannosidase EDEM3; Flags: Precursor && PF01532:Glycosyl hydrolase family 47|PF02225:PA domain	-	2395	3288	2842	982	1064	1065	17.8098	25.0623	20.8171	7.01663	7.65293	7.67446
ENSG00000124507	65.198	111.593	84.4312	4.83805	3.90425	5.86388	87.0742	4.86873	4.16013	1.4003e-14	9.83419e-13	PACSIN1	6	34466061	34535231	+	4807	-	- && Q9BY11.1 RecName: Full=Protein kinase C and casein kinase substrate in neurons protein 1; AltName: Full=Syndapin-1 && PF00611:Fes/CIP4, and EFC/F-BAR homology domain|PF14604:Variant SH3 domain	-	66	108	85	5	4	6	0.796782	1.33646	1.01078	0.0580003	0.0467078	0.0701928
ENSG00000160856	375.383	80.5951	98.3376	4.83805	4.88031	0.977314	184.772	3.56522	5.69488	1.68396e-14	1.17744e-12	FCRL3	1	157674321	157700857	-	6538	-	- && Q96P31.1 RecName: Full=Fc receptor-like protein 3; Short=FcR-like protein 3; Short=FcRL3; AltName: Full=Fc receptor homolog 3; Short=FcRH3; AltName: Full=IFGP family protein 3; Short=hIFGP3; AltName: Full=Immune receptor translocation-associated protein 3; AltName: Full=SH2 domain-containing phosphatase anchor protein 2; AltName: CD_antigen=CD307c; Flags: Precursor && PF13895:Immunoglobulin …	-	380	78	99	5	5	1	3.37294	0.709668	0.865572	0.0426442	0.0429268	0.00860143
ENSG00000188404	5806.58	5355.44	5762.18	765.379	660.794	1606.7	5641.4	1010.96	2.48035	1.75236e-14	1.21992e-12	SELL	1	169690667	169711698	-	2725	-	- && P14151.2 RecName: Full=L-selectin; AltName: Full=CD62 antigen-like family member L; AltName: Full=Leukocyte adhesion molecule 1; Short=LAM-1; AltName: Full=Leukocyte surface antigen Leu-8; AltName: Full=Leukocyte-endothelial cell adhesion molecule 1; Short=LECAM1; AltName: Full=Lymph node homing receptor; AltName: Full=TQ1; AltName: Full=gp90-MEL; AltName: CD_antigen=CD62L; Flags: Precursor …	Lectin_C	5878	5183	5801	791	677	1644	125.179	113.141	121.688	16.1862	13.9452	33.9274
ENSG00000124225	134.347	108.493	121.184	0	0	0	121.342	0	9.40434	1.81184e-14	1.25584e-12	PMEPA1	20	57648392	57711536	-	5619	-	- && Q969W9.1 RecName: Full=Protein TMEPAI; AltName: Full=Prostate transmembrane protein androgen induced 1; AltName: Full=Solid tumor-associated 1 protein; AltName: Full=Transmembrane prostate androgen-induced protein && -	-	136	105	122	0	0	0	1.40459	1.11157	1.24112	0	0	0
gene-HHV4_BXRF1	543.317	96.0942	151.976	0.96761	8.78455	7.81851	263.796	5.85689	5.49469	1.88788e-14	1.30288e-12	BXRF1	NC_007605.1	132571	133317	+	747	-	- && P03232.1 RecName: Full=Protein UL24 homolog && PF01646:Herpes virus proteins UL24 and UL76	-	550	93	153	1	9	8	42.7279	7.40573	11.708	0.0746473	0.676278	0.602261
ENSG00000198846	249.926	115.726	91.3844	0	0	0	152.346	0	9.73264	2.13855e-14	1.46951e-12	TOX	8	58805418	59119208	-	4131	-	- && O94900.3 RecName: Full=Thymocyte selection-associated high mobility group box protein TOX; AltName: Full=Thymus high mobility group box protein TOX && PF00505:HMG (high mobility group) box	HMG_box	253	112	92	0	0	0	3.55415	1.61276	1.27305	0	0	0
ENSG00000179163	1196.29	978.507	858.219	268.995	294.771	365.515	1011	309.761	1.70665	2.22703e-14	1.52375e-12	FUCA1	1	23845077	23868294	-	2047	-	- && P04066.4 RecName: Full=Tissue alpha-L-fucosidase; AltName: Full=Alpha-L-fucosidase I; AltName: Full=Alpha-L-fucoside fucohydrolase 1; Short=Alpha-L-fucosidase 1; Flags: Precursor && PF16757:Alpha-L-fucosidase C-terminal domain|PF01120:Alpha-L-fucosidase	Alpha_L_fucos	1211	947	864	278	302	374	34.3318	27.5193	24.1273	7.57289	8.28119	10.2747
ENSG00000072210	132.372	151.891	91.3844	0	0	0	125.216	0	9.44919	2.39096e-14	1.62892e-12	ALDH3A2	17	19648136	19677598	+	6457	-	- && P51648.1 RecName: Full=Fatty aldehyde dehydrogenase; AltName: Full=Aldehyde dehydrogenase 10; AltName: Full=Aldehyde dehydrogenase family 3 member A2; AltName: Full=Microsomal aldehyde dehydrogenase && PF00171:Aldehyde dehydrogenase family|PF13900:Putative domain of unknown function	Aldedh	134	147	92	0	0	0	1.20433	1.35423	0.81446	0	0	0
ENSG00000177301	173.861	100.227	130.123	8.70849	19.5212	14.6597	134.737	14.2965	3.23753	3.01962e-14	2.04846e-12	KCNA2	1	110519837	110631474	-	17379	-	- && - && -	-	176	97	131	9	20	15	0.587703	0.332011	0.430883	0.028877	0.0645964	0.048538
ENSG00000128422	17.7813	5.16635	9.93309	119.984	171.787	103.595	10.9602	131.789	-3.58261	3.37075e-14	2.27697e-12	KRT17	17	41619437	41624842	-	2537	-	- && Q04695.2 RecName: Full=Keratin, type I cytoskeletal 17; AltName: Full=39.1; AltName: Full=Cytokeratin-17; Short=CK-17; AltName: Full=Keratin-17; Short=K17 && PF00038:Intermediate filament protein	Filament	18	5	10	124	176	106	0.411739	0.117234	0.225316	2.72543	3.894	2.34964
ENSG00000169398	147.19	101.261	99.3309	11.6113	5.85637	0.977314	115.927	6.14833	4.23483	3.95526e-14	2.66054e-12	PTK2	8	140657900	141002216	-	13742	-	- && Q05397.2 RecName: Full=Focal adhesion kinase 1; Short=FADK 1; AltName: Full=Focal adhesion kinase-related nonkinase; Short=FRNK; AltName: Full=Protein phosphatase 1 regulatory subunit 71; Short=PPP1R71; AltName: Full=Protein-tyrosine kinase 2; AltName: Full=p125FAK; AltName: Full=pp125FAK && PF00373:FERM central domain|PF03623:Focal adhesion targeting region|PF07714:Protein tyrosine kinase	Pkinase_Tyr	149	98	100	12	6	1	0.629225	0.424211	0.415971	0.0486929	0.0245078	0.00409228
ENSG00000084676	2266.13	1598.47	1133.37	434.457	300.627	367.47	1665.99	367.518	2.18047	4.07185e-14	2.71604e-12	NCOA1	2	24491914	24770702	+	8633	-	- && Q15788.3 RecName: Full=Nuclear receptor coactivator 1; Short=NCoA-1; AltName: Full=Class E basic helix-loop-helix protein 74; Short=bHLHe74; AltName: Full=Protein Hin-2; AltName: Full=RIP160; AltName: Full=Renal carcinoma antigen NY-REN-52; AltName: Full=Steroid receptor coactivator 1; Short=SRC-1 && PF08832:Steroid receptor coactivator|PF08815:Nuclear receptor coactivator|PF07469:Domain of …	DUF1518	2294	1547	1141	449	308	376	15.4206	10.6594	7.55504	2.90014	2.00259	2.4493
ENSG00000266976	186.704	671.626	1055.89	6833.26	7579.12	6638.89	638.072	7017.09	-3.45911	4.06117e-14	2.71604e-12	AC079466.1	19	28606688	28615229	+	4453	-	- && Q14264.2 RecName: Full=Endogenous retrovirus group 3 member 1 Env polyprotein; AltName: Full=ERV-3 envelope protein; Short=ERV3 envelope protein; AltName: Full=ERV3-1 envelope protein; AltName: Full=Envelope polyprotein; AltName: Full=HERV-R envelope protein; Short=ERV-R envelope protein; AltName: Full=HERV-R_7q21.2 provirus ancestral Env polyprotein; Contains: RecName: Full=Surface protein;…	RnaseH	189	650	1063	7062	7765	6793	2.46308	8.68293	13.6456	88.432	97.8796	85.7876
ENSG00000134986	601.6	460.839	577.112	1355.62	1521.68	1703.46	546.517	1526.92	-1.48206	4.16643e-14	2.76755e-12	NREP	5	111662621	111997464	-	9337	-	- && Q16612.1 RecName: Full=Neuronal regeneration-related protein; AltName: Full=Neuronal protein 3.1; AltName: Full=Protein p311 && PF11092:Neuronal protein 3.1 (p311)	-	609	446	581	1401	1559	1743	3.78512	2.84141	3.55698	8.36691	9.37221	10.498
ENSG00000102755	908.821	415.375	461.889	74.5059	113.223	54.7296	595.362	80.8196	2.88112	4.27998e-14	2.83118e-12	FLT1	13	28300344	28495145	-	12567	-	- && P17948.2 RecName: Full=Vascular endothelial growth factor receptor 1; Short=VEGFR-1; AltName: Full=Fms-like tyrosine kinase 1; Short=FLT-1; AltName: Full=Tyrosine-protein kinase FRT; AltName: Full=Tyrosine-protein kinase receptor FLT; Short=FLT; AltName: Full=Vascular permeability factor receptor; Flags: Precursor && PF07714:Protein tyrosine kinase|PF00047:Immunoglobulin domain|PF07679:Immun…	Pkinase_Tyr	920	402	465	77	116	56	4.24841	1.90283	2.11512	0.34166	0.518119	0.250595
ENSG00000071205	289.44	121.926	97.3443	14.5141	5.85637	8.79583	169.57	9.72211	4.12391	4.41503e-14	2.90845e-12	ARHGAP10	4	147732063	148072780	+	10759	-	- && A1A4S6.1 RecName: Full=Rho GTPase-activating protein 10; AltName: Full=GTPase regulator associated with focal adhesion kinase 2; AltName: Full=Graf-related protein 2; AltName: Full=Rho-type GTPase-activating protein 10 && PF14604:Variant SH3 domain|PF00169:PH domain|PF00620:RhoGAP domain|PF16746:BAR domain of APPL family	RhoGAP	293	118	98	15	6	9	1.58039	0.652403	0.520675	0.0777417	0.0313028	0.047042
ENSG00000170962	178.801	142.591	111.251	13.5465	9.76062	24.4329	144.214	15.9133	3.18034	5.03809e-14	3.30524e-12	PDGFD	11	103907186	104164379	-	4266	-	- && Q9GZP0.1 RecName: Full=Platelet-derived growth factor D; Short=PDGF-D; AltName: Full=Iris-expressed growth factor; AltName: Full=Spinal cord-derived growth factor B; Short=SCDGF-B; Contains: RecName: Full=Platelet-derived growth factor D, latent form; Short=PDGFD latent form; Contains: RecName: Full=Platelet-derived growth factor D, receptor-binding form; Short=PDGFD receptor-binding form; F…	CUB	181	138	112	14	10	25	2.46222	1.92426	1.50076	0.182996	0.131578	0.32956
ENSG00000273749	62.2345	134.325	139.063	0.96761	2.92818	0	111.874	1.2986	6.42887	6.42336e-14	4.19677e-12	CYFIP1	15	22867052	22981063	-	10414	-	- && Q7L576.1 RecName: Full=Cytoplasmic FMR1-interacting protein 1; AltName: Full=Specifically Rac1-associated protein 1; Short=Sra-1; AltName: Full=p140sra-1 && PF05994:Cytoplasmic Fragile-X interacting family|PF07159:Protein of unknown function (DUF1394)	-	63	130	140	1	3	0	0.351069	0.74256	0.768464	0.00535448	0.0161699	0
ENSG00000132465	13892.1	25793.5	29695	4437.46	6048.65	4192.68	23126.9	4892.93	2.2408	6.5743e-14	4.27786e-12	JCHAIN	4	70655541	70681817	-	1680	-	- && P01591.4 RecName: Full=Immunoglobulin J chain; AltName: Full=Joining chain of multimeric IgA and IgM; Flags: Precursor && PF15097:Immunoglobulin J chain	-	14063	24963	29895	4586	6197	4290	485.779	883.88	1017.19	152.216	207.05	143.603
ENSG00000077782	289.44	454.639	417.19	1228.86	1295.23	1155.19	387.09	1226.43	-1.66401	6.80387e-14	4.40924e-12	FGFR1	8	38411138	38468834	-	12698	-	- && P11362.3 RecName: Full=Fibroblast growth factor receptor 1; Short=FGFR-1; AltName: Full=Basic fibroblast growth factor receptor 1; Short=BFGFR; Short=bFGF-R-1; AltName: Full=Fms-like tyrosine kinase 2; Short=FLT-2; AltName: Full=N-sam; AltName: Full=Proto-oncogene c-Fgr; AltName: CD_antigen=CD331; Flags: Precursor && PF07714:Protein tyrosine kinase|PF07679:Immunoglobulin I-set domain|PF00047…	Pkinase_Tyr	293	440	420	1270	1327	1182	1.33907	2.06121	1.89072	5.57703	5.86596	5.23477
ENSG00000170099	2.96355	2.06654	0	78.3764	98.5822	77.2078	1.6767	84.7221	-5.661	7.05068e-14	4.55069e-12	SERPINA6	14	94304248	94323394	-	1852	-	- && P08185.1 RecName: Full=Corticosteroid-binding globulin; Short=CBG; AltName: Full=Serpin A6; AltName: Full=Transcortin; Flags: Precursor && PF00079:Serpin (serine protease inhibitor)	Serpin	3	2	0	81	101	79	0.0940048	0.0642384	0	2.43881	3.06114	2.39884
ENSG00000197635	434.654	332.713	245.347	1206.61	1142.97	1194.28	337.571	1181.29	-1.80702	7.12414e-14	4.57956e-12	DPP4	2	161992241	162074542	-	5009	-	- && P27487.2 RecName: Full=Dipeptidyl peptidase 4; AltName: Full=ADABP; AltName: Full=Adenosine deaminase complexing protein 2; Short=ADCP-2; AltName: Full=Dipeptidyl peptidase IV; Short=DPP IV; AltName: Full=T-cell activation antigen CD26; AltName: Full=TP103; AltName: CD_antigen=CD26; Contains: RecName: Full=Dipeptidyl peptidase 4 membrane form; AltName: Full=Dipeptidyl peptidase IV membrane f…	-	440	322	247	1247	1171	1222	5.09767	3.82394	2.81876	13.8819	13.1223	13.7194
ENSG00000250337	44.4532	24.7985	43.7056	180.943	185.452	227.714	37.6524	198.036	-2.39273	8.29111e-14	5.30831e-12	PURPL	5	27472292	27496401	+	2638	-	- && Q8N7M2.4 RecName: Full=Zinc finger protein 283; AltName: Full=Zinc finger protein HZF19 && PF13900:Putative domain of unknown function	-	45	24	44	187	190	233	0.989937	0.541181	0.953434	3.95277	4.0428	4.96703
ENSG00000163689	18.7691	6.19962	19.8662	129.66	185.452	122.164	14.945	145.759	-3.28119	9.87539e-14	6.29734e-12	C3orf67	3	58717365	59050084	-	9455	-	- && Q6ZVT6.2 RecName: Full=Uncharacterized protein C3orf67 && PF05018:Protein of unknown function (DUF667)	-	19	6	20	134	190	125	0.116617	0.0377481	0.120915	0.790274	1.12796	0.743471
ENSG00000104723	0	0	0	99.6638	119.08	97.7314	0	105.492	-9.15701	1.07906e-13	6.85352e-12	TUSC3	8	15417215	15766649	+	5190	-	- && Q13454.1 RecName: Full=Tumor suppressor candidate 3; AltName: Full=Magnesium uptake/transporter TUSC3; AltName: Full=Protein N33; Flags: Precursor && PF13900:Putative domain of unknown function|PF04756:OST3 / OST6 family	-	0	0	0	103	122	100	0	0	0	1.10664	1.31946	1.08355
ENSG00000204161	416.872	493.903	536.387	1277.24	1499.23	1182.55	482.388	1319.68	-1.45198	1.25931e-13	7.96662e-12	TMEM273	10	49154725	49188585	-	4123	-	- && Q5T292.1 RecName: Full=Putative uncharacterized protein C10orf128; Flags: Precursor && PF14986:Domain of unknown function (DUF4514)	-	422	478	540	1320	1536	1210	5.93976	6.89637	7.48675	17.8523	20.9113	16.5039
ENSG00000109756	2062.63	1785.49	1856.49	270.931	603.206	424.154	1901.54	432.764	2.13558	1.28134e-13	8.07395e-12	RAPGEF2	4	159103013	159360174	+	13275	-	- && Q9Y4G8.1 RecName: Full=Rap guanine nucleotide exchange factor 2; AltName: Full=Cyclic nucleotide ras GEF; Short=CNrasGEF; AltName: Full=Neural RAP guanine nucleotide exchange protein; Short=nRap GEP; AltName: Full=PDZ domain-containing guanine nucleotide exchange factor 1; Short=PDZ-GEF1; AltName: Full=RA-GEF-1; AltName: Full=Ras/Rap1-associating GEF-1 && PF00788:Ras association (RalGDS/AF-6…	RA	2088	1728	1869	280	618	434	9.12779	7.7431	8.04799	1.17614	2.61311	1.83853
ENSG00000134460	939.445	238.686	376.464	41.6072	52.7073	19.5463	518.198	37.9536	3.77124	1.35597e-13	8.51057e-12	IL2RA	10	6010689	6062370	-	3564	-	- && P01589.1 RecName: Full=Interleukin-2 receptor subunit alpha; Short=IL-2 receptor subunit alpha; Short=IL-2-RA; Short=IL-2R subunit alpha; Short=IL2-RA; AltName: Full=TAC antigen; AltName: Full=p55; AltName: CD_antigen=CD25; Flags: Precursor && -	-	951	231	379	43	54	20	15.4851	3.85549	6.07875	0.672768	0.850471	0.315579
ENSG00000114450	62.2345	105.394	104.297	7.74088	5.85637	1.95463	90.6418	5.18396	4.12626	1.45579e-13	9.10127e-12	GNB4	3	179396089	179451590	-	7035	-	- && Q9HAV0.3 RecName: Full=Guanine nucleotide-binding protein subunit beta-4; AltName: Full=Transducin beta chain 4 && PF13900:Putative domain of unknown function	-	63	102	105	8	6	2	0.519692	0.862466	0.853175	0.0634104	0.047873	0.0159875
ENSG00000088387	97.7971	153.957	102.311	12.5789	7.80849	17.5917	118.022	12.6597	3.22034	1.55194e-13	9.66446e-12	DOCK9	13	98793429	99086625	-	14816	-	- && Q9BZ29.2 RecName: Full=Dedicator of cytokinesis protein 9; AltName: Full=Cdc42 guanine nucleotide exchange factor zizimin-1 && PF14429:C2 domain in Dock180 and Zizimin proteins|PF00169:PH domain|PF11878:Domain of unknown function (DUF3398)	PH	99	149	103	13	8	18	0.38777	0.59822	0.397392	0.0489268	0.0303084	0.0683215
ENSG00000117139	368.468	86.7947	66.5517	1.93522	0	2.93194	173.938	1.62239	6.74433	1.7117e-13	1.06178e-11	KDM5B	1	202724491	202809470	-	12092	-	- && Q9UGL1.3 RecName: Full=Lysine-specific demethylase 5B; AltName: Full=Cancer/testis antigen 31; Short=CT31; AltName: Full=Histone demethylase JARID1B; AltName: Full=Jumonji/ARID domain-containing protein 1B; AltName: Full=PLU-1; AltName: Full=Retinoblastoma-binding protein 2 homolog 1; Short=RBP2-H1 && PF02928:C5HC2 zinc finger|PF00628:PHD-finger|PF02375:jmjN domain|PF08429:PLU-1-like protein…	JmjC	373	84	67	2	0	3	1.79011	0.413225	0.31673	0.00922288	0	0.0139521
ENSG00000212658	7.90279	23.7652	32.7792	174.17	268.417	184.712	21.4824	209.1	-3.28399	1.96262e-13	1.21271e-11	KRTAP29-1	17	41301826	41302851	-	1026	-	- && A8MX34.1 RecName: Full=Keratin-associated protein 29-1; AltName: Full=Keratin-associated protein 29.2 && -	-	8	23	33	180	275	189	0.452494	1.33348	1.83857	9.78272	15.0449	10.3593
ENSG00000184232	135.335	108.493	82.4446	14.5141	13.6649	7.81851	108.758	11.9992	3.17966	2.05509e-13	1.26495e-11	OAF	11	120210767	120230332	+	3176	-	- && Q86UD1.1 RecName: Full=Out at first protein homolog; AltName: Full=HCV NS5A-transactivated protein 13 target protein 2; Flags: Precursor && PF14941:Transcriptional regulator, Out at first	-	137	105	83	15	14	8	2.50328	1.96659	1.49386	0.263357	0.247429	0.141653
ENSG00000128791	1040.21	724.323	773.788	260.287	284.034	295.149	846.105	279.823	1.59647	2.2044e-13	1.35163e-11	TWSG1	18	9334767	9402420	+	4435	-	- && Q9GZX9.1 RecName: Full=Twisted gastrulation protein homolog 1; Flags: Precursor && PF04668:Twisted gastrulation (Tsg) protein conserved region	-	1053	701	779	269	291	302	13.7786	9.40221	10.0405	3.38215	3.68301	3.82938
ENSG00000137766	160.032	112.627	141.05	601.853	450.94	426.109	137.903	492.968	-1.8373	2.53658e-13	1.54935e-11	UNC13C	15	54012904	54633414	+	13457	-	- && Q8NB66.3 RecName: Full=Protein unc-13 homolog C; AltName: Full=Munc13-3 && PF13900:Putative domain of unknown function|PF06292:Domain of Unknown Function (DUF1041)|PF00168:C2 domain|PF00130:Phorbol esters/diacylglycerol binding domain (C1 domain)|PF10540:Munc13 (mammalian uncoordinated) homology domain	C2	162	109	142	622	462	436	0.698613	0.481819	0.603188	2.57737	1.92707	1.82202
ENSG00000144908	49.3925	76.462	75.4915	312.538	249.872	254.102	67.1153	272.17	-2.02067	3.063e-13	1.86376e-11	ALDH1L1	3	126103562	126197994	-	13712	-	- && O75891.2 RecName: Full=Cytosolic 10-formyltetrahydrofolate dehydrogenase; Short=10-FTHFDH; Short=FDH; AltName: Full=Aldehyde dehydrogenase family 1 member L1 && PF00171:Aldehyde dehydrogenase family|PF02911:Formyl transferase, C-terminal domain|PF00551:Formyl transferase	Aldedh	50	74	76	323	256	260	0.211611	0.321023	0.31683	1.31352	1.04795	1.06632
ENSG00000162736	2849.95	2748.5	2735.57	1277.24	1421.15	1294.94	2778.01	1331.11	1.06143	3.1151e-13	1.88825e-11	NCSTN	1	160343272	160358952	+	4175	-	- && Q92542.2 RecName: Full=Nicastrin; Flags: Precursor && PF05450:Nicastrin	-	2885	2660	2754	1320	1456	1325	40.1014	37.8993	37.7069	17.63	19.5753	17.8474
gene-HHV4_LF1	950.311	183.922	412.223	21.2874	31.234	50.8203	515.485	34.4472	3.90386	3.13309e-13	1.89196e-11	LF1	NC_007605.1	150285	151694	-	1410	-	- && Q8AZJ5.1 RecName: Full=Uncharacterized LF1 protein [Human herpesvirus 4 (strain B95-8)] && PF04797:Herpesvirus dUTPase protein	-	962	178	415	22	32	52	39.5937	7.50942	16.8245	0.870038	1.2739	2.07396
ENSG00000176463	79.0279	177.723	115.224	8.70849	11.7127	14.6597	123.991	11.6936	3.40634	3.24072e-13	1.94957e-11	SLCO3A1	15	91853695	92172435	+	9435	-	- && Q9UIG8.3 RecName: Full=Solute carrier organic anion transporter family member 3A1; Short=OATP3A1; AltName: Full=Organic anion transporter polypeptide-related protein 3; Short=OATP-RP3; Short=OATPRP3; AltName: Full=Organic anion-transporting polypeptide D; Short=OATP-D; AltName: Full=PGE1 transporter; AltName: Full=Sodium-independent organic anion transporter D; AltName: Full=Solute carrier f…	-	80	172	116	9	12	15	0.49206	1.08441	0.702795	0.0531906	0.0713909	0.0894057
ENSG00000135144	880.174	1389.75	1124.43	344.469	392.377	341.083	1131.45	359.309	1.65476	3.31563e-13	1.98713e-11	DTX1	12	113056709	113098028	+	4387	-	- && Q86Y01.1 RecName: Full=E3 ubiquitin-protein ligase DTX1; AltName: Full=Protein deltex-1; Short=Deltex1; Short=hDTX1 && PF02825:WWE domain	WWE	891	1345	1132	356	402	349	11.7864	18.2373	14.75	4.52498	5.14354	4.47377
ENSG00000214050	72.113	91.9611	98.3376	10.6437	9.76062	9.77314	87.4706	10.0592	3.11996	3.52747e-13	2.10618e-11	FBXO16	8	28348287	28490318	-	3972	-	- && Q9H8N7.2 RecName: Full=Zinc finger protein 395; AltName: Full=HD-regulating factor 2; Short=HDRF-2; AltName: Full=Huntington disease gene regulatory region-binding protein 2; Short=HD gene regulatory region-binding protein 2; Short=HDBP-2; AltName: Full=Papillomavirus regulatory factor 1; Short=PRF-1; AltName: Full=Papillomavirus-binding factor && PF12937:F-box-like|PF15997:Domain of unknown…	-	73	89	99	11	10	10	1.06656	1.33287	1.42475	0.154425	0.141317	0.141581
ENSG00000125848	56.3074	12.3992	17.8796	311.57	267.441	587.366	28.8621	388.792	-3.74951	4.10304e-13	2.4407e-11	FLRT3	20	14322988	14337616	-	5190	-	- && Q9NZU0.1 RecName: Full=Leucine-rich repeat transmembrane protein FLRT3; AltName: Full=Fibronectin-like domain-containing leucine-rich transmembrane protein 3; Flags: Precursor && PF13855:Leucine rich repeat	-	57	12	18	322	274	601	0.637349	0.137537	0.198252	3.45958	2.96337	6.51213
ENSG00000035403	277.586	585.864	487.715	2014.56	1619.29	2043.56	450.388	1892.47	-2.07128	4.58385e-13	2.71657e-11	VCL	10	73995193	74121363	+	9992	-	- && Q64727.4 RecName: Full=Vinculin; AltName: Full=Metavinculin && PF01044:Vinculin family	-	281	567	491	2082	1659	2091	1.63201	3.37549	2.80894	11.6188	9.3196	11.7684
ENSG00000114948	155.092	88.8613	51.6521	0.96761	0.976062	3.90926	98.5352	1.95098	5.66052	5.30814e-13	3.13416e-11	ADAM23	2	206443539	206621130	+	6421	-	- && O75077.1 RecName: Full=Disintegrin and metalloproteinase domain-containing protein 23; Short=ADAM 23; AltName: Full=Metalloproteinase-like, disintegrin-like, and cysteine-rich protein 3; Short=MDC-3; Flags: Precursor && PF00200:Disintegrin|PF01562:Reprolysin family propeptide|PF08516:ADAM cysteine-rich|PF01421:Reprolysin (M12B) family zinc metalloprotease	-	157	86	52	1	1	4	1.41895	0.796712	0.462928	0.00868424	0.0087418	0.0350326
ENSG00000259039	18.7691	51.6635	95.3576	488.643	510.48	521.886	55.2634	507.003	-3.19765	5.47357e-13	3.21991e-11	AL161804.1	14	57578632	57581320	+	708	-	- && A4IF30.2 RecName: Full=Solute carrier family 35 member F4 && -	-	19	50	96	505	523	534	1.55736	4.2009	7.75088	39.7734	41.4641	42.4154
ENSG00000196141	418.848	508.369	390.37	1237.57	1031.7	1279.3	439.196	1182.86	-1.42959	5.51583e-13	3.23285e-11	SPATS2L	2	200305881	200482263	+	10437	-	- && Q9NUQ6.2 RecName: Full=SPATS2-like protein; AltName: Full=DNA polymerase-transactivated protein 6; AltName: Full=Stress granule and nucleolar protein; Short=SGNP && PF13900:Putative domain of unknown function|PF07139:Protein of unknown function (DUF1387)	-	424	492	393	1279	1057	1309	2.35755	2.80411	2.15243	6.83328	5.68464	7.05309
ENSG00000142512	264.744	189.089	171.842	48.3805	46.851	47.8884	208.558	47.7066	2.12839	7.17584e-13	4.19038e-11	SIGLEC10	19	51410021	51417803	-	3667	-	- && Q96LC7.3 RecName: Full=Sialic acid-binding Ig-like lectin 10; Short=Siglec-10; AltName: Full=Siglec-like protein 2; Flags: Precursor && PF13895:Immunoglobulin domain|PF07686:Immunoglobulin V-set domain|PF13900:Putative domain of unknown function	V-set	268	183	173	50	48	49	4.24125	2.96856	2.6968	0.760315	0.73474	0.751451
ENSG00000168528	10.8663	14.4658	13.9063	80.3116	124.936	99.686	13.0795	101.645	-2.95927	7.43076e-13	4.3234e-11	SERINC2	1	31409565	31434680	+	3549	-	- && Q96SA4.3 RecName: Full=Serine incorporator 2; AltName: Full=Tumor differentially expressed protein 2-like && PF03348:Serine incorporator (Serinc)	TMS_TDE	11	14	14	83	128	102	0.179869	0.234654	0.225494	1.30409	2.02445	1.61625
gene-HHV4_BDLF1	5581.35	722.256	1317.13	26.1255	35.1382	37.1379	2540.24	32.8005	6.27516	7.55946e-13	4.38229e-11	BDLF1	NC_007605.1	120112	121017	-	906	-	- && P25214.1 RecName: Full=Triplex capsid protein 2 && PF01802:Herpesvirus VP23 like capsid protein	-	5650	699	1326	27	36	38	361.901	45.8939	83.662	1.66177	2.23037	2.35869
ENSG00000100219	13449.6	8839.63	9283.46	2973.46	3946.22	3077.56	10524.2	3332.41	1.65909	7.76934e-13	4.48764e-11	XBP1	22	28794555	28800597	-	3028	-	- && P17861.2 RecName: Full=X-box-binding protein 1; Short=XBP-1; AltName: Full=Tax-responsive element-binding protein 5; Short=TREB-5; Contains: RecName: Full=X-box-binding protein 1, cytoplasmic form; Contains: RecName: Full=X-box-binding protein 1, luminal form && PF07716:Basic region leucine zipper	bZIP_2	13615	8555	9346	3073	4043	3149	260.935	168.062	176.434	56.5902	74.9465	58.4834
gene-HHV4_BGLF3	310.185	55.7966	99.3309	2.90283	6.83243	3.90926	155.104	4.54817	5.09282	8.06216e-13	4.63996e-11	BGLF3	NC_007605.1	111653	112651	-	999	-	- && P03220.1 RecName: Full=Protein BGLF3 && PF03038:UL95 family	-	314	54	100	3	7	4	18.2404	3.21539	5.72199	0.167452	0.393311	0.22517
gene-HHV4_BcLF1	12240.4	1830.96	3223.29	61.927	65.3961	129.005	5764.89	85.4429	6.07622	8.52114e-13	4.88648e-11	BcLF1	NC_007605.1	121033	125178	-	4146	-	- && P03226.1 RecName: Full=Major capsid protein; Short=MCP && PF03122:Herpes virus major capsid protein	-	12391	1772	3245	64	67	132	173.439	25.4238	44.7402	0.860766	0.907087	1.79044
ENSG00000211899	208817	387337	380152	83913	99537.8	83335.6	325435	88928.8	1.87165	8.66092e-13	4.94883e-11	IGHM	14	105851708	105856218	-	1868	-	- && P01871.3 RecName: Full=Ig mu chain C region && PF07654:Immunoglobulin C1-set domain	C1-set	211385	374865	382713	86722	101979	85270	6567	11937.2	11711.4	2588.73	3064.34	2567.05
ENSG00000068912	2024.1	1814.42	1877.35	882.46	940.923	886.424	1905.29	903.269	1.07683	9.3986e-13	5.35116e-11	ERLEC1	2	53787044	53818819	+	2592	-	- && Q96DZ1.1 RecName: Full=Endoplasmic reticulum lectin 1; AltName: Full=ER lectin; Short=Erlectin; AltName: Full=XTP3-transactivated gene B protein; Flags: Precursor && PF07915:Glucosidase II beta subunit-like protein	-	2049	1756	1890	912	964	907	45.8751	40.2991	41.6811	19.6198	20.8759	19.6783
ENSG00000183508	1040.21	1484.81	1595.25	418.007	485.103	342.06	1373.42	415.057	1.72635	1.02789e-12	5.83154e-11	TENT5C	1	117605934	117628372	+	5751	-	- && Q5VWP2.1 RecName: Full=Protein FAM46C && PF07984:Nucleotidyltransferase	-	1053	1437	1606	432	497	350	10.6256	14.8634	15.963	4.18866	4.85083	3.42248
ENSG00000140044	1121.21	349.245	232.434	46.4453	45.8749	47.8884	567.63	46.7362	3.60244	1.1014e-12	6.22642e-11	JDP2	14	75427716	75474111	+	6235	-	- && Q8WYK2.1 RecName: Full=Jun dimerization protein 2 && PF13900:Putative domain of unknown function|PF00170:bZIP transcription factor	bZIP_1	1135	338	234	48	47	49	10.564	3.22467	2.14532	0.429279	0.423121	0.441952
ENSG00000198829	196.582	346.146	300.973	964.707	878.455	1095.57	281.233	979.577	-1.80078	1.19347e-12	6.72306e-11	SUCNR1	3	151873643	151884619	+	4181	-	- && Q9BXA5.2 RecName: Full=Succinate receptor 1; AltName: Full=G-protein coupled receptor 91; AltName: Full=P2Y purinoceptor 1-like && PF00001:7 transmembrane receptor (rhodopsin family)	7tm_1	199	335	303	997	900	1121	2.76212	4.76618	4.14262	13.2969	12.0827	15.0779
ENSG00000099337	91.87	71.2957	59.5985	2.90283	1.95212	0	74.2547	1.61832	5.5168	1.28258e-12	7.19963e-11	KCNK6	19	38319844	38332076	+	6169	-	- && Q9Y257.1 RecName: Full=Potassium channel subfamily K member 6; AltName: Full=Inward rectifying potassium channel protein TWIK-2; AltName: Full=TWIK-originated similarity sequence && PF13900:Putative domain of unknown function|PF07885:Ion channel	Ion_trans_2	93	69	60	3	2	0	0.874859	0.665334	0.555967	0.027117	0.0181978	0
ENSG00000120896	85.9429	107.46	78.4714	296.089	279.154	365.515	90.6248	313.586	-1.79167	1.31572e-12	7.35973e-11	SORBS3	8	22544986	22575788	+	6097	-	- && O60504.2 RecName: Full=Vinexin; AltName: Full=SH3-containing adapter molecule 1; Short=SCAM-1; AltName: Full=Sorbin and SH3 domain-containing protein 3 && PF00018:SH3 domain|PF14604:Variant SH3 domain|PF02208:Sorbin homologous domain	SH3_1	87	104	79	306	286	374	0.828081	1.01467	0.740668	2.79859	2.63301	3.44962
ENSG00000185155	50.3803	201.488	222.501	10.6437	2.92818	6.8412	158.123	6.80436	4.53732	1.38383e-12	7.71362e-11	MIXL1	1	226223618	226227054	+	2029	-	- && Q9H2W2.1 RecName: Full=Homeobox protein MIXL1; AltName: Full=Homeodomain protein MIX; Short=hMix; AltName: Full=MIX1 homeobox-like protein 1; AltName: Full=Mix.1 homeobox-like protein && PF00046:Homeobox domain|PF13900:Putative domain of unknown function	Homeobox	51	195	224	11	3	7	1.45867	5.71687	6.31072	0.302305	0.0829932	0.194013
ENSG00000232271	0	4.13308	7.94647	83.2144	96.6301	74.2759	4.02652	84.7068	-4.39686	1.44848e-12	8.04589e-11	AL096799.1	20	7069614	7146656	+	381	-	- && - && -	-	0	4	8	86	99	76	0	0.624512	1.20027	12.5866	14.5852	11.2177
ENSG00000148498	6.91494	50.6303	65.5584	2023.27	1949.2	1873.51	41.0345	1948.66	-5.56985	1.61428e-12	8.93573e-11	PARD3	10	34109560	34815325	-	6513	-	- && Q8TEW0.2 RecName: Full=Partitioning defective 3 homolog; Short=PAR-3; Short=PARD-3; AltName: Full=Atypical PKC isotype-specific-interacting protein; Short=ASIP; AltName: Full=CTCL tumor antigen se2-5; AltName: Full=PAR3-alpha && PF12053:Domain of unknown function (DUF3534)|PF00595:PDZ domain (Also known as DHR or GLGF)	PDZ	7	49	66	2091	1997	1917	0.0623716	0.447529	0.579263	17.9022	17.2108	16.5522
ENSG00000091490	3784.45	4463.73	4332.81	1534.63	1883.8	1291.03	4193.66	1569.82	1.4176	1.67119e-12	9.21872e-11	SEL1L3	4	25747427	25863760	-	7489	-	- && Q68CR1.2 RecName: Full=Protein sel-1 homolog 3; AltName: Full=Suppressor of lin-12-like protein 3; Short=Sel-1L3 && -	-	3831	4320	4362	1586	1930	1321	29.6864	34.3135	33.2947	11.809	14.4656	9.91961
ENSG00000104205	141.262	148.791	164.889	39.672	22.4494	21.5009	151.648	27.8741	2.44308	1.76333e-12	9.69347e-11	SGK3	8	66667596	66862022	+	6474	-	- && Q96BR1.1 RecName: Full=Serine/threonine-protein kinase Sgk3; AltName: Full=Cytokine-independent survival kinase; AltName: Full=Serum/glucocorticoid-regulated kinase 3; AltName: Full=Serum/glucocorticoid-regulated kinase-like >Q5R7A7.1 RecName: Full=Serine/threonine-protein kinase Sgk3; AltName: Full=Serum/glucocorticoid-regulated kinase 3 && PF00787:PX domain|PF00433:Protein kinase C termina…	Pkinase	143	144	166	41	23	22	1.28184	1.32311	1.46571	0.353139	0.199415	0.191102
ENSG00000180712	11.8542	12.3992	9.93309	87.0849	77.1089	92.8448	11.3955	85.6795	-2.91134	1.809e-12	9.91032e-11	LINC02363	4	184340756	184353977	-	2353	-	- && Q96CB5.2 RecName: Full=Putative uncharacterized protein C8orf44 && PF13900:Putative domain of unknown function	-	12	12	10	90	79	95	0.295957	0.303365	0.242935	2.13282	1.88455	2.27048
ENSG00000173898	293.391	1197.56	987.349	107.405	97.6062	56.6842	826.1	87.2317	3.24322	2.01128e-12	1.09808e-10	SPTBN2	11	66685248	66729226	-	9642	-	- && O15020.3 RecName: Full=Spectrin beta chain, non-erythrocytic 2; AltName: Full=Beta-III spectrin; AltName: Full=Spinocerebellar ataxia 5 protein && PF00307:Calponin homology (CH) domain|PF00435:Spectrin repeat|PF15410:Pleckstrin homology domain	CH	297	1159	994	111	100	58	1.78755	7.15026	5.89294	0.641934	0.582152	0.33828
ENSG00000185565	87.9186	107.46	98.3376	15.4818	5.85637	3.90926	97.9054	8.41579	3.53817	2.20486e-12	1.19966e-10	LSAMP	3	115802363	117139389	-	10330	-	- && Q13449.2 RecName: Full=Limbic system-associated membrane protein; Short=LSAMP; AltName: Full=IgLON family member 3; Flags: Precursor && PF07679:Immunoglobulin I-set domain	I-set	89	104	99	16	6	4	0.499988	0.598878	0.547832	0.0863683	0.0326028	0.0217759
ENSG00000101160	4554.97	4556.72	3769.61	2041.66	1801.81	1679.03	4293.77	1840.83	1.22186	2.4105e-12	1.30708e-10	CTSZ	20	58995185	59007247	-	2038	-	- && Q9UBR2.1 RecName: Full=Cathepsin Z; AltName: Full=Cathepsin P; AltName: Full=Cathepsin X; Flags: Precursor && PF00112:Papain family cysteine protease	Peptidase_C1	4611	4410	3795	2110	1846	1718	131.299	128.718	106.444	57.7315	50.843	47.4061
ENSG00000151812	8.89064	53.7301	47.6788	434.457	362.119	331.309	36.7665	375.962	-3.3558	2.44858e-12	1.32323e-10	SLC35F4	14	57563922	57982194	-	4240	-	- && - && -	-	9	52	48	449	371	339	0.123182	0.72953	0.647125	5.90493	4.91147	4.49624
ENSG00000070087	161.019	77.4953	49.6654	4.83805	1.95212	0.977314	96.0601	2.58916	5.21105	2.6787e-12	1.44056e-10	PFN2	3	149964904	150050788	-	3440	-	- && P35080.3 RecName: Full=Profilin-2; AltName: Full=Profilin II >Q5R4E2.3 RecName: Full=Profilin-2; AltName: Full=Profilin II >Q4R4P8.1 RecName: Full=Profilin-2; AltName: Full=Profilin II && PF00235:Profilin	-	163	75	50	5	2	1	2.74979	1.29691	0.830853	0.0810487	0.0326343	0.0163477
ENSG00000074695	6230.37	6196.52	5177.13	2838	2684.17	2646.57	5868	2722.91	1.10771	2.68377e-12	1.44056e-10	LMAN1	18	59327823	59359962	-	6767	-	- && P49257.2 RecName: Full=Protein ERGIC-53; AltName: Full=ER-Golgi intermediate compartment 53 kDa protein; AltName: Full=Gp58; AltName: Full=Intracellular mannose-specific lectin MR60; AltName: Full=Lectin mannose-binding 1; Flags: Precursor && PF03388:Legume-like lectin family	-	6307	5997	5212	2933	2750	2708	54.0875	52.7161	44.0272	24.1685	22.8108	22.5044
ENSG00000118515	271.659	145.691	200.648	17.417	18.5452	43.0018	205.999	26.3213	2.96906	3.49523e-12	1.86358e-10	SGK1	6	134169246	134318112	-	9992	-	- && O00141.2 RecName: Full=Serine/threonine-protein kinase Sgk1; AltName: Full=Serum/glucocorticoid-regulated kinase 1 && PF00433:Protein kinase C terminal domain|PF00069:Protein kinase domain	Pkinase	275	141	202	18	19	44	1.59717	0.839407	1.15561	0.100451	0.106734	0.247637
ENSG00000144647	0.987849	1.03327	2.97993	85.1496	71.2525	54.7296	1.66702	70.3772	-5.39485	3.48641e-12	1.86358e-10	POMGNT2	3	43079232	43106076	-	2668	-	- && Q8NAT1.1 RecName: Full=Protein O-linked-mannose beta-1,4-N-acetylglucosaminyltransferase 2; Short=POMGnT2; AltName: Full=Extracellular O-linked N-acetylglucosamine transferase-like; AltName: Full=Glycosyltransferase-like domain-containing protein 2 && PF04577:Protein of unknown function (DUF563)	-	1	1	3	88	73	56	0.0217512	0.0222956	0.0642759	1.83921	1.53582	1.18037
ENSG00000183688	322.039	199.421	122.177	24.1902	16.593	35.1833	214.546	25.3222	3.08301	4.01049e-12	2.1279e-10	RFLNB	17	439978	445939	-	3621	-	- && Q8N5W9.1 RecName: Full=Filamin-interacting protein FAM101B; AltName: Full=Protein FAM101B; AltName: Full=Regulator of filamin protein B; Short=RefilinB && PF13900:Putative domain of unknown function|PF15068:FAM101 family	-	326	193	123	25	17	36	5.22467	3.17055	1.94173	0.384987	0.263526	0.5591
ENSG00000006459	321.051	286.216	258.26	104.502	79.061	77.2078	288.509	86.9236	1.73063	4.01768e-12	2.1279e-10	KDM7A	7	140084746	140177035	-	9430	-	- && Q6ZMT4.2 RecName: Full=Lysine-specific demethylase 7A; AltName: Full=JmjC domain-containing histone demethylation protein 1D; AltName: Full=Lysine-specific demethylase 7 && PF00628:PHD-finger|PF02373:JmjC domain, hydroxylase	JmjC	325	277	260	108	81	79	2.00005	1.74733	1.57607	0.638626	0.482144	0.471119
ENSG00000141655	176.825	141.558	172.836	15.4818	27.3297	39.0926	163.74	27.3013	2.5852	4.2202e-12	2.22664e-10	TNFRSF11A	18	62325287	62391292	+	8999	-	- && Q9Y6Q6.1 RecName: Full=Tumor necrosis factor receptor superfamily member 11A; AltName: Full=Osteoclast differentiation factor receptor; Short=ODFR; AltName: Full=Receptor activator of NF-KB; AltName: CD_antigen=CD265; Flags: Precursor && PF13900:Putative domain of unknown function	-	179	137	174	16	28	40	1.15433	0.905591	1.10527	0.0991426	0.174649	0.249966
ENSG00000072694	1183.44	1140.73	1259.52	422.845	482.174	562.933	1194.56	489.318	1.28772	4.23204e-12	2.22664e-10	FCGR2B	1	161663147	161678654	+	6651	-	- && P31994.2 RecName: Full=Low affinity immunoglobulin gamma Fc region receptor II-b; Short=IgG Fc receptor II-b; AltName: Full=CDw32; AltName: Full=Fc-gamma RII-b; Short=Fc-gamma-RIIb; Short=FcRII-b; AltName: CD_antigen=CD32; Flags: Precursor && PF13895:Immunoglobulin domain	-	1198	1104	1268	437	494	576	10.453	9.87388	10.898	3.66378	4.16911	4.87025
gene-HHV4_BRRF1	569.001	173.589	247.334	41.6072	42.9467	34.206	329.975	39.5866	3.05948	4.34176e-12	2.27685e-10	BRRF1	NC_007605.1	92894	93826	+	933	-	- && P03207.1 RecName: Full=Transcriptional activator BRRF1 >P0C723.1 RecName: Full=Transcriptional activator BRRF1 >P0C722.1 RecName: Full=Transcriptional activator BRRF1 [Human herpesvirus 4] && PF04793:BRRF1-like protein	-	576	168	249	43	44	35	35.827	10.7111	15.2556	2.56993	2.64712	2.10961
ENSG00000127863	189.667	72.3289	89.3978	3.87044	11.7127	7.81851	117.131	7.80056	3.90976	4.62508e-12	2.41748e-10	TNFRSF19	13	23570370	23676104	+	5113	-	- && Q9NS68.1 RecName: Full=Tumor necrosis factor receptor superfamily member 19; AltName: Full=TRADE; AltName: Full=Toxicity and JNK inducer; Flags: Precursor && -	-	192	70	90	4	12	8	2.17919	0.814382	1.00619	0.0436233	0.131737	0.0879893
ENSG00000169962	95.8214	107.46	137.077	17.417	23.4255	16.6143	113.453	19.1523	2.5667	4.64595e-12	2.42045e-10	TAS1R3	1	1331314	1335306	+	3433	-	- && Q7RTX0.2 RecName: Full=Taste receptor type 1 member 3; AltName: Full=Sweet taste receptor T1R3; Flags: Precursor && PF00003:7 transmembrane sweet-taste receptor of 3 GCPR|PF07562:Nine Cysteines Domain of family 3 GPCR|PF01094:Receptor family ligand binding region	ANF_receptor	97	104	138	18	24	17	1.63971	1.80204	2.29783	0.29237	0.392411	0.278478
ENSG00000196371	84.955	76.462	66.5517	291.251	250.848	223.805	75.9896	255.301	-1.74834	4.79811e-12	2.49158e-10	FUT4	11	94543840	94549898	+	6059	-	- && P22083.3 RecName: Full=Alpha-(1,3)-fucosyltransferase 4; AltName: Full=ELAM-1 ligand fucosyltransferase; AltName: Full=Fucosyltransferase 4; AltName: Full=Fucosyltransferase IV; Short=Fuc-TIV; Short=FucT-IV; AltName: Full=Galactoside 3-L-fucosyltransferase && PF13900:Putative domain of unknown function|PF00852:Glycosyltransferase family 10 (fucosyltransferase) C-term|PF17039:Fucosyltransfera…	-	86	74	67	301	257	229	0.823697	0.726501	0.632101	2.77013	2.38087	2.12545
ENSG00000211677	39454.7	50725.3	65993.5	16564.5	19577.8	15319.4	52057.8	17153.9	1.60158	5.65907e-12	2.92912e-10	IGLC2	22	22900976	22901437	+	462	-	- && P0CG05.1 RecName: Full=Ig lambda-2 chain C regions && PF07654:Immunoglobulin C1-set domain	C1-set	39940	49092	66438	17119	20058	15675	5016.91	6320.83	8220.29	2066.19	2436.96	1908.01
ENSG00000152495	1199.25	1436.25	1344.94	565.084	607.11	479.861	1326.81	550.685	1.26859	5.91714e-12	3.05279e-10	CAMK4	5	111223653	111494886	+	13910	-	- && Q16566.1 RecName: Full=Calcium/calmodulin-dependent protein kinase type IV; Short=CaMK IV; AltName: Full=CaM kinase-GR && PF00069:Protein kinase domain|PF13900:Putative domain of unknown function	Pkinase	1214	1390	1354	584	622	491	5.06479	5.9442	5.56422	2.3411	2.50996	1.98504
ENSG00000163519	235.108	71.2957	39.7324	0	0	0	115.379	0	9.33169	6.40896e-12	3.29586e-10	TRAT1	3	108822698	108855005	+	2528	-	- && Q6PIZ9.1 RecName: Full=T-cell receptor-associated transmembrane adapter 1; AltName: Full=T-cell receptor-interacting molecule; Short=TRIM; AltName: Full=pp29/30 && PF15330:SHP2-interacting transmembrane adaptor protein, SIT	-	238	69	40	0	0	0	5.46349	1.6236	0.904473	0	0	0
ENSG00000183742	1367.18	1289.52	1181.04	2935.73	3017.98	2514.63	1279.25	2822.78	-1.14182	6.79813e-12	3.48475e-10	MACC1	7	20134655	20217404	-	9898	-	- && Q6ZN28.2 RecName: Full=Metastasis-associated in colon cancer protein 1; AltName: Full=SH3 domain-containing protein 7a5 && PF13900:Putative domain of unknown function	-	1384	1248	1189	3034	3092	2573	8.11444	7.5002	6.86669	17.0924	17.5346	14.6187
ENSG00000164509	16.7934	25.8318	10.9264	174.17	110.295	112.391	17.8505	132.285	-2.89291	6.95798e-12	3.55526e-10	IL31RA	5	55851379	55922853	+	4576	-	- && Q8NI17.1 RecName: Full=Interleukin-31 receptor subunit alpha; Short=IL-31 receptor subunit alpha; Short=IL-31R subunit alpha; Short=IL-31R-alpha; Short=IL-31RA; AltName: Full=Cytokine receptor-like 3; AltName: Full=GLM-R; Short=hGLM-R; AltName: Full=Gp130-like monocyte receptor; Short=Gp130-like receptor; AltName: Full=ZcytoR17; Flags: Precursor && PF09240:Interleukin-6 receptor alpha chain,…	fn3	17	25	11	180	113	115	0.215592	0.324982	0.13741	2.19342	1.3861	1.41328
ENSG00000171509	0.987849	1.03327	0	114.178	127.864	96.7541	0.673707	112.932	-7.39747	7.08767e-12	3.60996e-10	RXFP1	4	158315311	158653372	+	5684	-	- && Q9HBX9.2 RecName: Full=Relaxin receptor 1; AltName: Full=Leucine-rich repeat-containing G-protein coupled receptor 7; AltName: Full=Relaxin family peptide receptor 1 && PF13855:Leucine rich repeat|PF00001:7 transmembrane receptor (rhodopsin family)|PF00057:Low-density lipoprotein receptor domain class A	7tm_1	1	1	0	118	131	99	0.0102098	0.0104653	0	1.15761	1.29366	0.979483
ENSG00000203710	1242.71	459.805	426.129	74.5059	89.7977	22.4782	709.55	62.2606	3.51048	9.27428e-12	4.70862e-10	CR1	1	207496147	207641765	+	12583	-	- && P17927.3 RecName: Full=Complement receptor type 1; AltName: Full=C3b/C4b receptor; AltName: CD_antigen=CD35; Flags: Precursor && PF13900:Putative domain of unknown function|PF00084:Sushi repeat (SCR repeat)	Sushi	1258	445	429	77	92	23	5.80185	2.10369	1.94888	0.341225	0.4104	0.102792
ENSG00000177426	144.226	55.7966	61.5851	1.93522	5.85637	3.90926	87.2026	3.90028	4.48444	1.06449e-11	5.38735e-10	TGIF1	18	3411608	3459978	+	8222	-	- && Q15583.3 RecName: Full=Homeobox protein TGIF1; AltName: Full=5'-TG-3'-interacting factor 1 && PF05920:Homeobox KN domain	Coprinus_mating	146	54	62	2	6	4	1.03049	0.390681	0.431049	0.013564	0.0409616	0.0273589
ENSG00000117602	96.8092	78.5286	60.5918	8.70849	9.76062	7.81851	78.6432	8.76254	3.16595	1.20446e-11	6.07642e-10	RCAN3	1	24502351	24541040	+	7077	-	- && Q9UKA8.1 RecName: Full=Calcipressin-3; AltName: Full=Down syndrome candidate region 1-like protein 2; AltName: Full=Myocyte-enriched calcineurin-interacting protein 3; Short=MCIP3; AltName: Full=Regulator of calcineurin 3 && PF04847:Calcipressin|PF13900:Putative domain of unknown function	-	98	76	61	9	10	8	0.803613	0.638808	0.492712	0.0709133	0.0793148	0.0635706
ENSG00000133794	62.2345	50.6303	65.5584	2.90283	1.95212	0.977314	59.4744	1.94409	4.93356	1.3669e-11	6.87416e-10	ARNTL	11	13276652	13387266	+	6726	-	- && Q5R4T2.1 RecName: Full=Aryl hydrocarbon receptor nuclear translocator-like protein 1; AltName: Full=Brain and muscle ARNT-like 1 && PF00989:PAS fold|PF14598:PAS domain|PF00010:Helix-loop-helix DNA-binding domain	HLH	63	49	66	3	2	1	0.543568	0.433356	0.560919	0.0248713	0.0166908	0.00836101
ENSG00000133026	194.606	315.148	170.849	40.6396	54.6595	43.9791	226.868	46.4261	2.28849	1.40226e-11	7.02984e-10	MYH10	17	8474205	8630761	-	9011	-	- && P35580.3 RecName: Full=Myosin-10; AltName: Full=Cellular myosin heavy chain, type B; AltName: Full=Myosin heavy chain 10; AltName: Full=Myosin heavy chain, non-muscle IIb; AltName: Full=Non-muscle myosin heavy chain B; Short=NMMHC-B; AltName: Full=Non-muscle myosin heavy chain IIb; Short=NMMHC II-b; Short=NMMHC-IIB && PF01576:Myosin tail|PF00063:Myosin head (motor domain)|PF02736:Myosin N-te…	Myosin_tail_1	197	305	172	42	56	45	1.26871	2.01341	1.09111	0.259903	0.348834	0.280838
ENSG00000014257	215.351	139.492	173.829	491.546	751.567	574.661	176.224	605.925	-1.78121	1.61584e-11	8.07513e-10	ACPP	3	132317367	132368298	+	4193	-	- && P15309.3 RecName: Full=Prostatic acid phosphatase; Short=PAP; AltName: Full=5'-nucleotidase; Short=5'-NT; AltName: Full=Ecto-5'-nucleotidase; AltName: Full=Thiamine monophosphatase; Short=TMPase; Contains: RecName: Full=PAPf39; Flags: Precursor && PF00328:Histidine phosphatase superfamily (branch 2)	Acid_phosphat_A	218	135	175	508	770	588	3.01718	1.9152	2.38576	6.75575	10.3079	7.88621
ENSG00000135916	96.8092	116.76	82.4446	10.6437	13.6649	19.5463	98.6711	14.6183	2.75506	1.68281e-11	8.38355e-10	ITM2C	2	230864639	230879248	+	2611	-	- && Q9NQX7.1 RecName: Full=Integral membrane protein 2C; AltName: Full=Cerebral protein 14; AltName: Full=Transmembrane protein BRI3; Contains: RecName: Full=CT-BRI3 && PF04089:BRICHOS domain	-	98	113	83	11	14	20	2.17816	2.57441	1.81712	0.23492	0.300971	0.430763
ENSG00000205356	748.79	793.552	735.049	355.113	303.555	264.852	759.13	307.84	1.30204	1.74448e-11	8.66372e-10	TECPR1	7	98214624	98252251	-	9066	-	- && Q7Z6L1.1 RecName: Full=Tectonin beta-propeller repeat-containing protein 1 && PF06398:Integral peroxisomal membrane peroxin|PF06462:Propeller|PF13900:Putative domain of unknown function	-	758	768	740	367	311	271	4.85203	5.03908	4.66583	2.25728	1.92552	1.68101
ENSG00000253377	8.89064	2.06654	1.98662	58.0566	79.061	96.7541	4.3146	77.9572	-4.16771	1.77626e-11	8.79412e-10	AC068672.2	8	31275596	31384279	+	336	-	- && - && -	-	9	2	2	60	81	99	1.55444	0.354076	0.340254	9.95741	13.5316	16.5696
ENSG00000122223	204.485	204.588	202.635	531.218	481.198	453.474	203.902	488.63	-1.26091	1.92686e-11	9.51022e-10	CD244	1	160830160	160862855	-	2857	-	- && Q9BZW8.2 RecName: Full=Natural killer cell receptor 2B4; AltName: Full=NK cell activation-inducing ligand; Short=NAIL; AltName: Full=NK cell type I receptor protein 2B4; Short=NKR2B4; Short=h2B4; AltName: Full=SLAM family member 4; Short=SLAMF4; AltName: Full=Signaling lymphocytic activation molecule 4; AltName: CD_antigen=CD244; Flags: Precursor && PF11465:Natural killer cell receptor 2B4	-	207	198	204	549	493	464	4.20465	4.1225	4.08162	10.7151	9.6859	9.13321
ENSG00000126010	43.4654	20.6654	28.806	149.979	145.433	194.486	30.9789	163.299	-2.39585	1.95306e-11	9.60979e-10	GRPR	X	16123556	16153021	+	1929	-	- && P30550.1 RecName: Full=Gastrin-releasing peptide receptor; Short=GRP-R; AltName: Full=GRP-preferring bombesin receptor && PF00001:7 transmembrane receptor (rhodopsin family)	7tm_1	44	20	29	155	149	199	1.3237	0.616742	0.859367	4.48058	4.33568	5.80145
ENSG00000015171	916.724	651.994	577.112	231.259	172.763	241.397	715.277	215.139	1.73328	2.60443e-11	1.27753e-09	ZMYND11	10	134465	254637	+	5300	-	- && Q15326.2 RecName: Full=Zinc finger MYND domain-containing protein 11; AltName: Full=Adenovirus 5 E1A-binding protein; AltName: Full=Bone morphogenetic protein receptor-associated molecule 1; AltName: Full=Protein BS69 && PF00439:Bromodomain|PF00855:PWWP domain	PWWP	928	631	581	239	177	247	10.1611	7.08205	6.26633	2.51453	1.87457	2.62082
ENSG00000148200	489.973	402.976	276.14	113.21	62.4679	88.9356	389.696	88.2046	2.14326	2.6541e-11	1.2979e-09	NR6A1	9	124517275	124771310	-	7124	-	- && Q15406.2 RecName: Full=Nuclear receptor subfamily 6 group A member 1; AltName: Full=Germ cell nuclear factor; Short=GCNF; Short=hGCNF; AltName: Full=Retinoid receptor-related testis-specific receptor; Short=RTR; Short=hRTR && PF00105:Zinc finger, C4 type (two domains)|PF00104:Ligand-binding domain of nuclear hormone receptor|PF13900:Putative domain of unknown function	zf-C4	496	390	278	117	64	91	4.04043	3.25646	2.23066	0.915791	0.504266	0.718345
ENSG00000135077	633.211	552.8	467.848	110.308	162.026	198.395	551.287	156.909	1.81304	2.96733e-11	1.44664e-09	HAVCR2	5	157085832	157142869	-	3804	-	- && Q8TDQ0.3 RecName: Full=Hepatitis A virus cellular receptor 2; Short=HAVcr-2; AltName: Full=T-cell immunoglobulin and mucin domain-containing protein 3; Short=TIMD-3; AltName: Full=T-cell immunoglobulin mucin receptor 3; Short=TIM-3; AltName: Full=T-cell membrane protein 3; Flags: Precursor && PF07686:Immunoglobulin V-set domain	V-set	641	535	471	114	166	203	9.77884	8.36602	7.07772	1.67109	2.44946	3.00104
ENSG00000142583	1396.82	2965.49	3156.74	546.699	673.483	392.88	2506.35	537.687	2.22072	3.24851e-11	1.5789e-09	SLC2A5	1	9035107	9088478	-	6693	-	- && P22732.1 RecName: Full=Solute carrier family 2, facilitated glucose transporter member 5; AltName: Full=Fructose transporter; AltName: Full=Glucose transporter type 5, small intestine; Short=GLUT-5 && PF00083:Sugar (and other) transporter	Sugar_tr	1414	2870	3178	565	690	402	12.2602	25.5074	27.1423	4.7072	5.78671	3.3777
ENSG00000137936	304.258	326.514	467.848	96.761	123.96	96.7541	366.207	105.825	1.79112	3.56032e-11	1.71996e-09	BCAR3	1	93561786	93847150	-	5042	-	- && O75815.1 RecName: Full=Breast cancer anti-estrogen resistance protein 3; AltName: Full=Novel SH2-containing protein 2; AltName: Full=SH2 domain-containing protein 3B && PF00617:RasGEF domain|PF00017:SH2 domain	SH2	308	316	471	100	127	99	3.54501	3.72812	5.33987	1.10594	1.41385	1.1042
ENSG00000137752	1031.31	951.642	1162.17	446.068	479.246	372.357	1048.38	432.557	1.27724	3.5544e-11	1.71996e-09	CASP1	11	105025443	105035250	-	3698	-	- && P29466.1 RecName: Full=Caspase-1; Short=CASP-1; AltName: Full=Interleukin-1 beta convertase; Short=IL-1BC; AltName: Full=Interleukin-1 beta-converting enzyme; Short=ICE; Short=IL-1 beta-converting enzyme; AltName: Full=p45; Contains: RecName: Full=Caspase-1 subunit p20; Contains: RecName: Full=Caspase-1 subunit p10; Flags: Precursor && PF00619:Caspase recruitment domain|PF00656:Caspase domain	Peptidase_C14	1044	921	1170	461	491	381	16.3834	14.8149	18.0856	6.95134	7.45277	5.79394
ENSG00000197442	3020.84	2717.5	2188.26	1148.55	1150.78	1018.36	2642.2	1105.9	1.25651	3.72901e-11	1.79601e-09	MAP3K5	6	136557047	136792518	-	5303	-	- && Q99683.1 RecName: Full=Mitogen-activated protein kinase kinase kinase 5; AltName: Full=Apoptosis signal-regulating kinase 1; Short=ASK-1; AltName: Full=MAPK/ERK kinase kinase 5; Short=MEK kinase 5; Short=MEKK 5 && PF13281:Domain of unknown function (DUF4071)|PF00069:Protein kinase domain	Pkinase	3058	2630	2203	1187	1179	1042	33.4646	29.5012	23.7468	12.4814	12.4795	11.05
ENSG00000182866	816.951	1088.03	1300.24	2884.44	3003.34	2697.39	1068.41	2861.72	-1.42145	3.77806e-11	1.81415e-09	LCK	1	32251239	32286165	+	3339	-	- && P06239.6 RecName: Full=Tyrosine-protein kinase Lck; AltName: Full=Leukocyte C-terminal Src kinase; Short=LSK; AltName: Full=Lymphocyte cell-specific protein-tyrosine kinase; AltName: Full=Protein YT16; AltName: Full=Proto-oncogene Lck; AltName: Full=T cell-specific protein-tyrosine kinase; AltName: Full=p56-LCK && PF00017:SH2 domain|PF07714:Protein tyrosine kinase|PF00018:SH3 domain	Pkinase_Tyr	827	1053	1309	2981	3077	2760	14.3734	18.7593	22.4097	49.7829	51.7267	46.4845
ENSG00000153250	273.634	56.8299	70.5249	2.90283	7.80849	4.88657	133.663	5.1993	4.68526	4.02727e-11	1.92801e-09	RBMS1	2	160272151	160493794	-	11765	-	- && P29558.3 RecName: Full=RNA-binding motif, single-stranded-interacting protein 1; AltName: Full=Single-stranded DNA-binding protein MSSP-1; AltName: Full=Suppressor of CDC2 with RNA-binding motif 2 && PF00076:RNA recognition motif. (a.k.a. RRM, RBD, or RNP domain)	RRM_1	277	55	71	3	8	5	1.36634	0.278084	0.344968	0.0142188	0.0381682	0.0238998
ENSG00000163131	5694.95	3860.3	4638.75	1767.82	2062.42	1744.51	4731.33	1858.25	1.34833	4.12117e-11	1.96706e-09	CTSS	1	150730196	150765957	-	4228	-	- && P25774.3 RecName: Full=Cathepsin S; Flags: Precursor && PF00112:Papain family cysteine protease|PF08246:Cathepsin propeptide inhibitor domain (I29)|PF13900:Putative domain of unknown function	Peptidase_C1	5765	3736	4670	1827	2113	1785	79.1287	52.5627	63.1386	24.0956	28.0523	23.7421
ENSG00000166147	179.789	110.56	52.6454	746.995	639.32	583.457	114.331	656.591	-2.52161	4.28282e-11	2.03811e-09	FBN1	15	48408306	48645849	-	16057	-	- && P35555.3 RecName: Full=Fibrillin-1; Contains: RecName: Full=Asprosin; Flags: Precursor && PF07645:Calcium-binding EGF domain|PF00683:TB domain|PF12662:Complement Clr-like EGF-like|PF14670:Coagulation Factor Xa inhibitory site	EGF_CA	182	107	53	772	655	597	0.657774	0.396392	0.188679	2.68094	2.28971	2.09086
ENSG00000198346	52.356	79.5618	45.6922	2.90283	1.95212	1.95463	59.2034	2.26986	4.70334	4.30405e-11	2.04212e-09	ZNF813	19	53467735	53496255	+	6244	-	- && Q6ZN06.2 RecName: Full=Zinc finger protein 813 && PF01352:KRAB box|PF00096:Zinc finger, C2H2 type|PF13900:Putative domain of unknown function|PF00832:Ribosomal L39 protein	KRAB	53	77	46	3	2	2	0.492587	0.733556	0.421122	0.0267912	0.0179792	0.0180129
ENSG00000106733	243.999	187.022	222.501	66.7651	69.3004	70.3666	217.841	68.8107	1.66294	4.53683e-11	2.14617e-09	NMRK1	9	75060573	75088217	-	3865	-	- && Q9NWW6.1 RecName: Full=Nicotinamide riboside kinase 1; Short=NRK 1; Short=NmR-K 1; AltName: Full=Nicotinic acid riboside kinase 1; AltName: Full=Ribosylnicotinamide kinase 1; Short=RNK 1; AltName: Full=Ribosylnicotinic acid kinase 1 && PF13238:AAA domain	-	247	181	224	69	71	72	3.70866	2.7857	3.31292	0.995484	1.03113	1.04761
ENSG00000162298	3949.42	3454.22	3599.75	1635.26	1935.53	1735.71	3667.8	1768.83	1.05214	4.59056e-11	2.16517e-09	SYVN1	11	65121780	65134533	-	5496	-	- && Q9DBY1.3 RecName: Full=E3 ubiquitin-protein ligase synoviolin; AltName: Full=Synovial apoptosis inhibitor 1; Flags: Precursor && -	-	3998	3343	3624	1690	1983	1776	42.2149	36.1822	37.6924	17.1465	20.2525	18.1724
gene-HHV4_BLLF1	10498.9	1291.59	2514.06	47.4129	93.7019	83.0717	4768.17	74.7288	5.99566	4.80871e-11	2.26137e-09	BLLF1	NC_007605.1	77142	79865	-	2724	-	- && P03200.1 RecName: Full=Envelope glycoprotein GP350; AltName: Full=Membrane antigen; Short=MA && PF05109:Herpes virus major outer envelope glycoprotein (BLLF1)	-	10628	1250	2531	49	96	85	226.42	27.2966	53.1126	1.00305	1.97819	1.7548
ENSG00000158850	1943.1	1536.47	1829.67	724.74	847.222	780.874	1769.75	784.278	1.17419	5.36039e-11	2.51339e-09	B4GALT3	1	161171310	161177968	-	3890	-	- && O60512.2 RecName: Full=Beta-1,4-galactosyltransferase 3; Short=Beta-1,4-GalTase 3; Short=Beta4Gal-T3; Short=b4Gal-T3; AltName: Full=UDP-Gal:beta-GlcNAc beta-1,4-galactosyltransferase 3; AltName: Full=UDP-galactose:beta-N-acetylglucosamine beta-1,4-galactosyltransferase 3; Includes: RecName: Full=N-acetyllactosamine synthase; AltName: Full=Nal synthase; Includes: RecName: Full=Beta-N-acetylgl…	-	1967	1487	1842	749	868	799	29.3444	22.7388	27.0678	10.7366	12.5249	11.5508
ENSG00000134955	627.284	611.696	591.019	1576.24	1338.18	2156.93	610	1690.45	-1.47052	5.92923e-11	2.77196e-09	SLC37A2	11	125063067	125090312	+	6371	-	- && Q8TED4.2 RecName: Full=Glucose-6-phosphate exchanger SLC37A2; AltName: Full=Solute carrier family 37 member 2 && PF07690:Major Facilitator Superfamily	MFS_1	635	592	595	1629	1371	2207	5.7841	5.52739	5.33854	14.2577	12.0791	19.481
ENSG00000033327	289.44	138.458	116.217	19.3522	32.21	19.5463	181.372	23.7028	2.93625	6.51846e-11	3.03852e-09	GAB2	11	78215297	78418348	-	6771	-	- && Q9UQC2.1 RecName: Full=GRB2-associated-binding protein 2; AltName: Full=GRB2-associated binder 2; AltName: Full=Growth factor receptor bound protein 2-associated protein 2; AltName: Full=pp100 && PF00169:PH domain	PH	293	134	117	20	33	20	2.51122	1.17722	0.987747	0.164707	0.273568	0.166109
ENSG00000156966	313.148	390.576	391.364	803.116	1180.06	1007.61	365.029	996.928	-1.44958	7.69787e-11	3.57783e-09	B3GNT7	2	231395543	231401164	+	3806	-	- && Q8NFL0.1 RecName: Full=UDP-GlcNAc:betaGal beta-1,3-N-acetylglucosaminyltransferase 7; Short=BGnT-7; Short=Beta-1,3-Gn-T7; Short=Beta-1,3-N-acetylglucosaminyltransferase 7; Short=Beta3Gn-T7 && PF01762:Galactosyltransferase	Galactosyl_T	317	378	394	830	1209	1031	4.83348	5.90784	5.91753	12.1603	17.8304	15.2337
ENSG00000003096	49.3925	64.0628	70.5249	2.90283	0.976062	0	61.3267	1.29296	5.56273	7.76204e-11	3.59716e-09	KLHL13	X	117897813	118117340	-	6983	-	- && Q9P2N7.3 RecName: Full=Kelch-like protein 13; AltName: Full=BTB and kelch domain-containing protein 2 && PF00651:BTB/POZ domain|PF07707:BTB And C-terminal Kelch|PF01344:Kelch motif	BACK	50	62	71	3	1	0	0.415526	0.528148	0.581205	0.023956	0.00803825	0
gene-HHV4_BFRF3	3020.84	396.776	794.647	12.5789	30.2579	30.2967	1404.09	24.3779	5.84807	8.25665e-11	3.81529e-09	BFRF3	NC_007605.1	49219	49749	+	531	-	- && P14348.1 RecName: Full=Small capsomere-interacting protein && PF06112:Gammaherpesvirus capsid protein	-	3058	384	800	13	31	31	334.205	43.0172	86.1208	1.36516	3.27696	3.28309
ENSG00000171617	1005.63	751.188	638.698	215.777	244.991	305.899	798.505	255.556	1.64378	8.65205e-11	3.98645e-09	ENC1	5	74627406	74641424	-	5858	-	- && O14682.2 RecName: Full=Ectoderm-neural cortex protein 1; Short=ENC-1; AltName: Full=Kelch-like protein 37; AltName: Full=Nuclear matrix protein NRP/B; AltName: Full=p53-induced gene 10 protein && PF01344:Kelch motif|PF07707:BTB And C-terminal Kelch|PF00651:BTB/POZ domain	BACK	1018	727	643	223	251	313	10.0848	7.38228	6.27443	2.12271	2.40507	3.00477
ENSG00000048540	120.518	37.1977	76.4848	434.457	393.353	426.109	78.0667	417.973	-2.41924	8.82315e-11	4.05356e-09	LMO3	12	16548373	16610594	-	10268	-	- && Q9YH16.1 RecName: Full=LIM domain only protein 3; Short=LMO-3; AltName: Full=LIM domain only protein 1; Short=LMO-1; Short=xLMO1 && PF00412:LIM domain	LIM	122	36	77	449	403	436	0.689515	0.208556	0.428665	2.43834	2.20304	2.3879
ENSG00000233610	7.90279	14.4658	10.9264	65.7975	102.486	84.049	11.0983	84.111	-2.92503	9.12044e-11	4.17811e-09	LINC00462	13	48576974	48578088	-	962	-	- && - && -	-	8	14	11	68	105	86	0.482597	0.865683	0.653628	3.94156	6.12657	5.02735
ENSG00000104375	488.985	472.205	488.708	998.573	930.187	1003.7	483.299	977.487	-1.01611	1.01539e-10	4.63819e-09	STK3	8	98401403	98942827	-	11906	-	- && Q13188.2 RecName: Full=Serine/threonine-protein kinase 3; AltName: Full=Mammalian STE20-like protein kinase 2; Short=MST-2; AltName: Full=STE20-like kinase MST2; AltName: Full=Serine/threonine-protein kinase Krs-1; Contains: RecName: Full=Serine/threonine-protein kinase 3 36kDa subunit; Short=MST2/N; Contains: RecName: Full=Serine/threonine-protein kinase 3 20kDa subunit; Short=MST2/C && PF0…	Pkinase	495	457	492	1032	953	1027	2.41273	2.28326	2.36217	4.83335	4.49294	4.85088
gene-HHV4_BKRF3	4595.47	778.053	1445.26	27.0931	77.1089	47.8884	2272.93	50.6968	5.48659	1.0462e-10	4.76528e-09	BKRF3	NC_007605.1	98065	98832	+	768	-	- && P12888.1 RecName: Full=Uracil-DNA glycosylase; Short=UDG && PF03167:Uracil DNA glycosylase superfamily	UDG	4652	753	1455	28	79	49	351.519	58.3229	108.297	2.03297	5.7739	3.58798
ENSG00000012779	70.1373	108.493	140.057	4.83805	17.5691	8.79583	106.229	10.401	3.35315	1.08463e-10	4.92624e-09	ALOX5	10	45374176	45446119	+	3730	-	- && P09917.2 RecName: Full=Arachidonate 5-lipoxygenase; Short=5-LO; Short=5-lipoxygenase && PF01477:PLAT/LH2 domain|PF00305:Lipoxygenase	Lipoxygenase	71	105	141	5	18	9	1.10464	1.6745	2.16084	0.0747473	0.270874	0.13569
ENSG00000160145	68.1616	59.9297	69.5316	2.90283	0	0	65.8743	0.96761	6.08142	1.15583e-10	5.23471e-09	KALRN	3	124080023	124726325	+	24490	-	- && O60229.2 RecName: Full=Kalirin; AltName: Full=Huntingtin-associated protein-interacting protein; AltName: Full=Protein Duo; AltName: Full=Serine/threonine-protein kinase with Dbl- and pleckstrin homology domain && PF00435:Spectrin repeat|PF00621:RhoGEF domain|PF16609:SH3-RhoGEF linking unstructured region|PF00169:PH domain|PF00041:Fibronectin type III domain|PF07679:Immunoglobulin I-set doma…	Pkinase	69	58	70	3	0	0	0.163505	0.140879	0.163389	0.00683073	0	0
ENSG00000132970	278.573	157.057	171.842	22.255	43.9228	43.9791	202.491	36.719	2.46394	1.1881e-10	5.36563e-09	WASF3	13	26557703	26688948	+	5162	-	- && Q9UPY6.2 RecName: Full=Wiskott-Aldrich syndrome protein family member 3; Short=WASP family protein member 3; AltName: Full=Protein WAVE-3; AltName: Full=Verprolin homology domain-containing protein 3 && PF02205:WH2 motif	-	282	152	173	23	45	45	3.1703	1.75159	1.91576	0.248453	0.489326	0.490242
ENSG00000086619	1136.03	717.09	976.423	246.74	365.047	229.669	943.18	280.485	1.74974	1.20139e-10	5.41035e-09	ERO1B	1	236215555	236281985	-	5361	-	- && Q86YB8.2 RecName: Full=ERO1-like protein beta; Short=ERO1-L-beta; AltName: Full=Endoplasmic reticulum oxidoreductase beta; AltName: Full=Endoplasmic reticulum oxidoreductin-1-like protein B; AltName: Full=Oxidoreductin-1-L-beta; Flags: Precursor && PF04137:Endoplasmic Reticulum Oxidoreductin 1 (ERO1)	-	1150	694	983	255	374	235	12.4486	7.70051	10.4814	2.65234	3.91588	2.46512
ENSG00000121310	107.676	36.1645	49.6654	0	0	0	64.5018	0	8.49307	1.23442e-10	5.54341e-09	ECHDC2	1	52895910	52927212	-	11572	-	- && Q86YB7.2 RecName: Full=Enoyl-CoA hydratase domain-containing protein 2, mitochondrial; Flags: Precursor && PF00378:Enoyl-CoA hydratase/isomerase	ECH	109	35	50	0	0	0	0.546623	0.179914	0.246987	0	0	0
gene-HHV4_BXLF2	2513.09	410.208	846.299	18.3846	45.8749	21.5009	1256.53	28.5868	5.45806	1.27756e-10	5.72104e-09	BXLF2	NC_007605.1	128627	130747	-	2121	-	- && P03231.1 RecName: Full=Envelope glycoprotein H; Short=gH; Flags: Precursor && PF02489:Herpesvirus glycoprotein H	-	2544	397	852	19	47	22	69.6059	11.1341	22.9621	0.499514	1.24383	0.583308
ENSG00000267243	0	5.16635	2.97993	63.8622	64.4201	50.8203	2.71543	59.7009	-4.47256	1.31488e-10	5.87167e-09	AC005381.1	19	28437060	28535277	-	1270	-	- && - && -	-	0	5	3	66	66	52	0	0.234192	0.13503	2.89784	2.91705	2.30258
ENSG00000012504	0	0	0	59.0242	45.8749	53.7523	0	52.8838	-8.16085	1.3776e-10	6.13453e-09	NR1H4	12	100473708	100564413	+	3460	-	- && Q96RI1.2 RecName: Full=Bile acid receptor; AltName: Full=Farnesoid X-activated receptor; AltName: Full=Farnesol receptor HRR-1; AltName: Full=Nuclear receptor subfamily 1 group H member 4; AltName: Full=Retinoid X receptor-interacting protein 14; Short=RXR-interacting protein 14 && PF00104:Ligand-binding domain of nuclear hormone receptor|PF00105:Zinc finger, C4 type (two domains)	Hormone_recep	0	0	0	61	47	55	0	0	0	0.983079	0.762474	0.893927
ENSG00000151490	184.728	57.8632	109.264	13.5465	10.7367	10.7505	117.285	11.6779	3.32852	1.3925e-10	6.18361e-09	PTPRO	12	15322397	15597399	+	7519	-	- && Q16827.2 RecName: Full=Receptor-type tyrosine-protein phosphatase O; Short=R-PTP-O; AltName: Full=Glomerular epithelial protein 1; AltName: Full=Protein tyrosine phosphatase U2; Short=PTP-U2; Short=PTPase U2; Flags: Precursor && PF00041:Fibronectin type III domain|PF00102:Protein-tyrosine phosphatase	Y_phosphatase	187	56	110	14	11	11	1.44328	0.443031	0.836268	0.103825	0.0821176	0.0822713
ENSG00000154511	522.572	753.254	631.744	165.461	158.122	254.102	635.857	192.562	1.72333	1.45565e-10	6.44612e-09	FAM69A	1	92832737	92961522	-	3091	-	- && Q5T7M9.1 RecName: Full=Protein FAM69A >Q5R634.1 RecName: Full=Protein FAM69A && PF14875:N-term cysteine-rich ER, FAM69	-	529	729	636	171	162	260	9.93177	14.0292	11.7617	3.08483	2.94184	4.73031
ENSG00000071242	113.603	66.1293	48.6721	4.83805	6.83243	0.977314	76.1347	4.21593	4.17428	1.50569e-10	6.64922e-09	RPS6KA2	6	166409364	166906451	-	8243	-	- && Q15349.2 RecName: Full=Ribosomal protein S6 kinase alpha-2; Short=S6K-alpha-2; AltName: Full=90 kDa ribosomal protein S6 kinase 2; Short=p90-RSK 2; Short=p90RSK2; AltName: Full=MAP kinase-activated protein kinase 1c; Short=MAPK-activated protein kinase 1c; Short=MAPKAP kinase 1c; Short=MAPKAPK-1c; AltName: Full=Ribosomal S6 kinase 3; Short=RSK-3; AltName: Full=pp90RSK3 && PF00433:Protein kin…	Pkinase	115	64	49	5	7	1	0.809622	0.461849	0.3398	0.0338236	0.0476668	0.00682229
ENSG00000134321	271.659	245.918	178.796	49.3481	70.2764	34.206	232.124	51.2768	2.17847	1.51551e-10	6.67409e-09	RSAD2	2	6865806	6898239	+	4834	-	- && Q8WXG1.1 RecName: Full=Radical S-adenosyl methionine domain-containing protein 2; AltName: Full=Cytomegalovirus-induced gene 5 protein; AltName: Full=Viperin; AltName: Full=Virus inhibitory protein, endoplasmic reticulum-associated, interferon-inducible && PF04055:Radical SAM superfamily	Radical_SAM	275	238	180	51	72	35	3.30138	2.92871	2.12852	0.588299	0.836044	0.407171
ENSG00000156234	43.4654	57.8632	51.6521	0	0	0	50.9935	0	8.15313	1.64452e-10	7.22229e-09	CXCL13	4	77511753	77611834	+	1431	-	- && O43927.1 RecName: Full=C-X-C motif chemokine 13; AltName: Full=Angie; AltName: Full=B cell-attracting chemokine 1; Short=BCA-1; AltName: Full=B lymphocyte chemoattractant; AltName: Full=CXC chemokine BLC; AltName: Full=Small-inducible cytokine B13; Flags: Precursor && PF00048:Small cytokines (intecrine/chemokine), interleukin-8 like	-	44	56	52	0	0	0	1.78436	2.32785	2.07719	0	0	0
ENSG00000128242	0.987849	4.13308	2.97993	54.1861	42.9467	91.8675	2.70029	63.0001	-4.55215	1.76823e-10	7.74427e-09	GAL3ST1	22	30554635	30574587	-	3017	-	- && Q99999.1 RecName: Full=Galactosylceramide sulfotransferase; Short=GalCer sulfotransferase; AltName: Full=3'-phosphoadenosine-5'-phosphosulfate:GalCer sulfotransferase; AltName: Full=3'-phosphoadenylylsulfate:galactosylceramide 3'-sulfotransferase; AltName: Full=Cerebroside sulfotransferase && PF06990:Galactose-3-O-sulfotransferase	-	1	4	3	56	44	94	0.0192351	0.0788661	0.0568406	1.03502	0.818617	1.75214
ENSG00000119403	1409.66	1890.89	1587.31	3707.88	3396.69	4175.09	1629.28	3759.89	-1.20653	1.8067e-10	7.89107e-09	PHF19	9	120855652	120894896	-	6733	-	- && Q5T6S3.1 RecName: Full=PHD finger protein 19; AltName: Full=Polycomb-like protein 3; Short=hPCL3 && PF00628:PHD-finger|PF14061:Polycomb-like MTF2 factor 2	PHD	1427	1830	1598	3832	3480	4272	12.2994	16.1677	13.5669	31.7359	29.0118	35.6811
ENSG00000249096	73.1008	42.3641	57.6119	0	2.92818	1.95463	57.6923	1.6276	5.1515	1.9431e-10	8.46365e-09	LINC02362	4	184365183	184382306	-	2767	-	- && - && -	-	74	41	58	0	3	2	1.552	0.881415	1.19821	0	0.0608577	0.0406477
ENSG00000188483	23.7084	47.5305	52.6454	154.818	226.446	246.283	41.2947	209.182	-2.34157	2.01473e-10	8.75173e-09	IER5L	9	129175552	129178262	-	2711	-	- && Q5T953.1 RecName: Full=Immediate early response gene 5-like protein && PF05760:Immediate early response protein (IER)	-	24	46	53	160	232	252	0.51375	1.00933	1.11753	3.29098	4.80354	5.22741
ENSG00000100605	1388.92	1696.63	1466.12	3260.84	2918.42	3200.7	1517.22	3126.66	-1.04327	2.1695e-10	9.39842e-09	ITPK1	14	92936914	93116320	-	6783	-	- && Q13572.2 RecName: Full=Inositol-tetrakisphosphate 1-kinase; AltName: Full=Inositol 1,3,4-trisphosphate 5/6-kinase; Short=Inositol-triphosphate 5/6-kinase; Short=Ins(1,3,4)P(3) 5/6-kinase && PF05770:Inositol 1, 3, 4-trisphosphate 5/6-kinase|PF13900:Putative domain of unknown function	-	1406	1642	1476	3370	2990	3275	12.0291	14.3998	12.4388	27.704	24.743	27.1522
ENSG00000134575	451.447	516.635	434.076	205.133	173.739	201.327	467.386	193.4	1.27283	2.40445e-10	1.0388e-08	ACP2	11	47239302	47248906	-	3484	-	- && P11117.3 RecName: Full=Lysosomal acid phosphatase; Short=LAP; Flags: Precursor && PF00328:Histidine phosphatase superfamily (branch 2)	Acid_phosphat_A	457	500	437	212	178	206	7.61216	8.53685	7.16995	3.39307	2.86778	3.3251
gene-HHV4_BORF2	8185.32	1743.13	3457.71	92.8905	258.656	154.416	4462.05	168.654	4.7256	2.41685e-10	1.04134e-08	BORF2	NC_007605.1	64119	66599	+	2481	-	- && P03190.1 RecName: Full=Ribonucleoside-diphosphate reductase large subunit; Short=R1; AltName: Full=Ribonucleotide reductase large subunit >P0C702.1 RecName: Full=Ribonucleoside-diphosphate reductase large subunit; Short=R1; AltName: Full=Ribonucleotide reductase large subunit && PF00317:Ribonucleotide reductase, all-alpha domain|PF02867:Ribonucleotide reductase, barrel domain	Ribonuc_red_lgC	8286	1687	3481	96	265	158	193.815	40.4477	80.2029	2.15764	5.99546	3.58134
gene-HHV4_BLRF2	2094.24	242.819	569.166	13.5465	25.3776	13.6824	968.742	17.5355	5.78785	2.64594e-10	1.13697e-08	BLRF2	NC_007605.1	76637	77125	+	489	-	- && P03197.1 RecName: Full=Tegument protein BLRF2 >P0C717.1 RecName: Full=Tegument protein BLRF2 && PF05812:Herpesvirus BLRF2 protein	-	2120	235	573	14	26	14	251.592	28.5867	66.9821	1.59644	2.98447	1.61003
ENSG00000198053	175.837	33.0647	33.7725	0	0	0	80.8914	0	8.81954	2.82935e-10	1.21251e-08	SIRPA	20	1894167	1940592	+	5068	-	- && P78324.2 RecName: Full=Tyrosine-protein phosphatase non-receptor type substrate 1; Short=SHP substrate 1; Short=SHPS-1; AltName: Full=Brain Ig-like molecule with tyrosine-based activation motifs; Short=Bit; AltName: Full=CD172 antigen-like family member A; AltName: Full=Inhibitory receptor SHPS-1; AltName: Full=Macrophage fusion receptor; AltName: Full=MyD-1 antigen; AltName: Full=Signal-reg…	V-set	178	32	34	0	0	0	2.03823	0.375594	0.383491	0	0	0
ENSG00000135862	7715.1	9715.84	7048.52	3539.52	3832.02	3131.31	8159.82	3500.95	1.22077	2.87812e-10	1.23011e-08	LAMC1	1	183023460	183145592	+	8406	-	- && P11047.3 RecName: Full=Laminin subunit gamma-1; AltName: Full=Laminin B2 chain; AltName: Full=Laminin-1 subunit gamma; AltName: Full=Laminin-10 subunit gamma; AltName: Full=Laminin-11 subunit gamma; AltName: Full=Laminin-2 subunit gamma; AltName: Full=Laminin-3 subunit gamma; AltName: Full=Laminin-4 subunit gamma; AltName: Full=Laminin-6 subunit gamma; AltName: Full=Laminin-7 subunit gamma; …	Laminin_EGF	7810	9403	7096	3658	3926	3204	53.9177	66.54	48.2544	24.2655	26.2159	21.4348
gene-HHV4_BBRF3	3793.34	417.441	990.329	11.6113	31.234	37.1379	1733.7	26.6611	6.02312	2.95657e-10	1.26026e-08	BBRF3	NC_007605.1	106849	108066	+	1218	-	- && P03215.1 RecName: Full=Envelope glycoprotein M; Short=gM && PF01528:Herpesvirus glycoprotein M	-	3840	404	997	12	32	38	182.959	19.7306	46.7908	0.549375	1.47471	1.75449
ENSG00000102048	7.90279	11.366	5.95985	80.3116	90.7737	52.775	8.40954	74.6201	-3.15302	2.97584e-10	1.26509e-08	ASB9	X	15235288	15270467	-	2363	-	- && Q96DX5.1 RecName: Full=Ankyrin repeat and SOCS box protein 9; Short=ASB-9 && PF07525:SOCS box|PF12796:Ankyrin repeats (3 copies)|PF13637:Ankyrin repeats (many copies)	SOCS_box	8	11	6	83	93	54	0.19647	0.276907	0.145144	1.95861	2.20914	1.28513
ENSG00000164070	405.018	301.715	265.213	907.618	772.065	977.314	323.982	885.666	-1.45069	3.25043e-10	1.37815e-08	HSPA4L	4	127781821	127840733	+	11621	-	- && O95757.3 RecName: Full=Heat shock 70 kDa protein 4L; AltName: Full=Heat shock 70-related protein APG-1; AltName: Full=Osmotic stress protein 94 && PF00012:Hsp70 protein|PF13900:Putative domain of unknown function	HSP70	410	292	267	938	791	1000	2.04744	1.49467	1.31335	4.50084	3.82064	4.83918
ENSG00000185614	12.842	5.16635	9.93309	65.7975	74.1807	148.552	9.31383	96.1766	-3.36415	3.27243e-10	1.38379e-08	INKA1	3	49803254	49805030	+	1040	-	- && Q96EL1.1 RecName: Full=Protein FAM212A && PF15342:FAM212 family	-	13	5	10	68	76	152	0.725404	0.285984	0.549641	3.64595	4.10189	8.21913
ENSG00000035664	110.639	67.1626	50.6587	8.70849	7.80849	5.86388	76.1535	7.46029	3.3515	3.32966e-10	1.40427e-08	DAPK2	15	63907036	64072033	-	13612	-	- && Q9UIK4.1 RecName: Full=Death-associated protein kinase 2; Short=DAP kinase 2; AltName: Full=DAP-kinase-related protein 1; Short=DRP-1 && PF00069:Protein kinase domain	Pkinase	112	65	51	9	8	6	0.477492	0.284052	0.214171	0.0368685	0.0329892	0.0247882
ENSG00000242247	1435.34	1036.37	1072.77	506.06	498.768	465.202	1181.5	490.01	1.26981	3.4958e-10	1.47045e-08	ARFGAP3	22	42796502	42858106	-	3381	-	- && Q9NP61.1 RecName: Full=ADP-ribosylation factor GTPase-activating protein 3; Short=ARF GAP 3 && PF01412:Putative GTPase activating protein for Arf	-	1453	1003	1080	523	511	476	24.9396	17.6466	18.2596	8.62564	8.48358	7.91731
ENSG00000175970	845.599	941.31	805.573	1716.54	1672.97	1928.24	864.161	1772.58	-1.03658	3.74861e-10	1.57264e-08	UNC119B	12	120710435	120723640	+	5195	-	- && A6NIH7.1 RecName: Full=Protein unc-119 homolog B && PF05351:GMP-PDE, delta subunit	-	856	911	811	1774	1714	1973	9.56221	10.4313	8.92377	19.0416	18.5195	21.3578
ENSG00000239305	429.714	456.706	557.246	131.595	187.404	96.7541	481.222	138.584	1.79597	3.91393e-10	1.63769e-08	RNF103	2	86603393	86623866	-	7599	-	- && O00237.1 RecName: Full=E3 ubiquitin-protein ligase RNF103; AltName: Full=KF-1; Short=hKF-1; AltName: Full=RING finger protein 103; AltName: Full=Zinc finger protein 103 homolog; Short=Zfp-103 && PF13639:Ring finger domain	-	435	442	561	136	192	99	3.32202	3.45996	4.22007	0.997969	1.41823	0.732646
ENSG00000119729	1787.02	2010.74	2073.04	730.545	1000.46	736.895	1956.93	822.634	1.25027	3.92507e-10	1.63805e-08	RHOQ	2	46541806	46583121	+	4619	-	- && P17081.2 RecName: Full=Rho-related GTP-binding protein RhoQ; AltName: Full=Ras-like protein TC10; AltName: Full=Ras-like protein family member 7A; Flags: Precursor && PF00071:Ras family	Ras	1809	1946	2087	755	1025	754	22.728	25.0611	25.8278	9.11452	12.456	9.17992
ENSG00000105928	610.491	629.262	520.494	1330.46	1159.56	1250.96	586.749	1247	-1.08775	3.97595e-10	1.65495e-08	GSDME	7	24698351	24758113	-	8843	-	- && O60443.2 RecName: Full=Non-syndromic hearing impairment protein 5; AltName: Full=Inversely correlated with estrogen receptor expression 1; Short=ICERE-1 && PF04598:Gasdermin family	-	618	609	524	1375	1188	1280	4.05563	4.0966	3.38723	8.67037	7.54085	8.14003
ENSG00000137801	61.2467	67.1626	28.806	0	0	0	52.4051	0	8.19245	4.00176e-10	1.66136e-08	THBS1	15	39581079	39599466	+	9158	-	- && P07996.2 RecName: Full=Thrombospondin-1; Flags: Precursor && PF13900:Putative domain of unknown function|PF05735:Thrombospondin C-terminal region|PF00090:Thrombospondin type 1 domain|PF00093:von Willebrand factor type C domain|PF02412:Thrombospondin type 3 repeat	TSP_C	62	65	29	0	0	0	0.392881	0.4222	0.181013	0	0	0
ENSG00000072134	126.445	175.656	189.722	36.7692	48.8031	41.0472	163.941	42.2065	1.9576	4.1452e-10	1.71644e-08	EPN2	17	19215615	19336715	+	8517	-	- && O95208.3 RecName: Full=Epsin-2; AltName: Full=EPS-15-interacting protein 2 && PF01417:ENTH domain	-	128	170	191	38	50	42	0.872154	1.18732	1.28192	0.248789	0.329524	0.277318
ENSG00000185436	677.665	333.746	367.524	77.4088	128.84	104.573	459.645	103.607	2.14968	4.28473e-10	1.76962e-08	IFNLR1	1	24154157	24187959	-	4923	-	- && Q8IU57.1 RecName: Full=Interferon lambda receptor 1; Short=IFN-lambda receptor 1; Short=IFN-lambda-R1; AltName: Full=Cytokine receptor class-II member 12; AltName: Full=Cytokine receptor family 2 member 12; Short=CRF2-12; AltName: Full=Interleukin-28 receptor subunit alpha; Short=IL-28 receptor subunit alpha; Short=IL-28R-alpha; Short=IL-28RA; AltName: Full=Likely interleukin or cytokine rec…	-	686	323	370	80	132	107	8.08657	3.90282	4.2962	0.906139	1.50504	1.22228
ENSG00000084710	80.0158	167.39	142.043	12.5789	27.3297	12.7051	129.816	17.5379	2.88785	4.36529e-10	1.79823e-08	EFR3B	2	25042130	25159137	+	10591	-	- && Q9Y2G0.2 RecName: Full=Protein EFR3 homolog B && PF13900:Putative domain of unknown function	-	81	162	143	13	28	13	0.443831	0.909879	0.771813	0.0684449	0.148397	0.0690275
ENSG00000154760	726.069	987.807	936.69	1957.47	1918.94	2013.27	883.522	1963.23	-1.15201	4.6983e-10	1.93042e-08	SLFN13	17	35435096	35448837	-	9329	-	- && Q68D06.1 RecName: Full=Schlafen family member 13 && PF13900:Putative domain of unknown function|PF04326:Putative DNA-binding domain	AAA_4	735	956	943	2023	1966	2060	4.57217	6.09577	5.77816	12.0919	11.8291	12.4179
ENSG00000164742	159.044	44.4306	22.8461	0	0	0	75.4402	0	8.7188	4.84564e-10	1.98584e-08	ADCY1	7	45574140	45723116	+	13812	-	- && Q08828.2 RecName: Full=Adenylate cyclase type 1; AltName: Full=ATP pyrophosphate-lyase 1; AltName: Full=Adenylate cyclase type I; AltName: Full=Adenylyl cyclase 1; AltName: Full=Ca(2+)/calmodulin-activated adenylyl cyclase && PF00211:Adenylate and Guanylate cyclase catalytic domain|PF16214:Adenylyl cyclase N-terminal extracellular and transmembrane region|PF13900:Putative domain of unknown f…	Guanylate_cyc	161	43	23	0	0	0	0.676455	0.18519	0.0951884	0	0	0
gene-HHV4_BDLF2	11264.4	1222.36	2238.92	25.1579	71.2525	81.1171	4908.57	59.1758	6.3742	4.9904e-10	2.03992e-08	BDLF2	NC_007605.1	118839	120101	-	1263	-	- && P03225.1 RecName: Full=Protein BDLF2 >P0C742.1 RecName: Full=Protein BDLF2 [Epstein-barr virus strain ag876] && -	-	11403	1183	2254	26	73	83	523.945	55.7169	102.015	1.1479	3.24431	3.69565
ENSG00000151655	4.93925	4.13308	2.97993	61.927	40.0185	64.5027	4.01742	55.4828	-3.7877	5.44702e-10	2.22088e-08	ITIH2	10	7703269	7749520	+	3378	-	- && P19823.2 RecName: Full=Inter-alpha-trypsin inhibitor heavy chain H2; Short=ITI heavy chain H2; Short=ITI-HC2; Short=Inter-alpha-inhibitor heavy chain 2; AltName: Full=Inter-alpha-trypsin inhibitor complex component II; AltName: Full=Serum-derived hyaluronan-associated protein; Short=SHAP; Flags: Precursor && PF00092:von Willebrand factor type A domain|PF06668:Inter-alpha-trypsin inhibitor he…	VWA	5	4	3	64	41	66	0.0858974	0.0704378	0.0507662	1.05646	0.681283	1.09875
ENSG00000159388	9192.92	5049.59	6972.03	2323.23	2743.71	2106.11	7071.52	2391.02	1.56441	5.60782e-10	2.27621e-08	BTG2	1	203305491	203309602	+	2757	-	- && P78543.1 RecName: Full=Protein BTG2; AltName: Full=BTG family member 2; AltName: Full=NGF-inducible anti-proliferative protein PC3 && PF07742:BTG family	-	9306	4887	7019	2401	2811	2155	195.883	105.441	145.53	48.5613	57.2305	43.9568
ENSG00000072609	815.963	952.676	881.065	446.068	371.879	344.015	883.235	387.321	1.18913	5.61127e-10	2.27621e-08	CHFR	12	132822187	132956304	-	17127	-	- && Q96EP1.2 RecName: Full=E3 ubiquitin-protein ligase CHFR; AltName: Full=Checkpoint with forkhead and RING finger domains protein; AltName: Full=RING finger protein 196 && PF00498:FHA domain	FHA	826	922	887	461	381	352	2.79878	3.20225	2.96043	1.50091	1.24867	1.15578
gene-HHV4_BGLF2	3111.73	457.739	857.226	7.74088	38.0664	28.3421	1475.56	24.7165	5.89983	6.19259e-10	2.50564e-08	BGLF2	NC_007605.1	113575	114585	-	1011	-	- && P0CK54.1 RecName: Full=Cytoplasmic envelopment protein 2 >P0CK53.1 RecName: Full=Cytoplasmic envelopment protein 2 >P0CK55.1 RecName: Full=Cytoplasmic envelopment protein 2 && PF03044:Herpesvirus UL16/UL94 family	-	3150	443	863	8	39	29	180.813	26.065	48.7947	0.441239	2.16529	1.6131
ENSG00000134013	123.481	32.0314	70.5249	1.93522	4.88031	3.90926	75.3458	3.57493	4.39935	6.27914e-10	2.53423e-08	LOXL2	8	23297189	23425328	-	5707	-	- && Q9Y4K0.1 RecName: Full=Lysyl oxidase homolog 2; AltName: Full=Lysyl oxidase-like protein 2; AltName: Full=Lysyl oxidase-related protein 2; AltName: Full=Lysyl oxidase-related protein WS9-14; Flags: Precursor && PF01186:Lysyl oxidase|PF00530:Scavenger receptor cysteine-rich domain	SRCR	125	31	71	2	5	4	1.27108	0.323117	0.711153	0.0195414	0.0491774	0.0394156
ENSG00000131398	190.655	135.358	166.876	41.6072	48.8031	26.3875	164.296	38.9326	2.07744	6.38593e-10	2.57082e-08	KCNC3	19	50311937	50333515	-	6277	-	- && Q14003.3 RecName: Full=Potassium voltage-gated channel subfamily C member 3; AltName: Full=KSHIIID; AltName: Full=Voltage-gated potassium channel subunit Kv3.3 && -	-	193	131	168	43	50	27	1.78433	1.24144	1.52992	0.381989	0.447117	0.241895
ENSG00000170430	61.2467	41.3308	35.7591	0	0	0	46.1122	0	8.00855	6.78374e-10	2.72409e-08	MGMT	10	129467184	129768007	+	3557	-	- && P16455.1 RecName: Full=Methylated-DNA--protein-cysteine methyltransferase; AltName: Full=6-O-methylguanine-DNA methyltransferase; Short=MGMT; AltName: Full=O-6-methylguanine-DNA-alkyltransferase && PF01035:6-O-methylguanine DNA methyltransferase, DNA binding domain|PF02870:6-O-methylguanine DNA methyltransferase, ribonuclease-like domain	DNA_binding_1	62	40	36	0	0	0	1.01153	0.668932	0.578537	0	0	0
ENSG00000155254	31.6112	59.9297	48.6721	0	0	0	46.7377	0	8.02713	6.84137e-10	2.74033e-08	MARVELD1	10	97713173	97718152	+	3379	-	- && Q9BSK0.1 RecName: Full=MARVEL domain-containing protein 1 && PF01284:Membrane-associating domain	-	32	58	49	0	0	0	0.549581	1.02105	0.828935	0	0	0
ENSG00000137404	290.428	332.713	308.919	611.529	717.405	740.804	310.687	689.913	-1.15111	6.99901e-10	2.79645e-08	NRM	6	30688047	30691420	-	2045	-	- && Q8IXM6.1 RecName: Full=Nurim; AltName: Full=Nuclear envelope membrane protein; AltName: Full=Nuclear rim protein && -	-	294	322	311	632	735	758	8.34303	9.3663	8.6932	17.2329	20.1743	20.8445
ENSG00000108175	2847.97	3022.32	2963.04	5047.05	5539.15	5526.71	2944.44	5370.97	-0.867199	7.58949e-10	3.02479e-08	ZMIZ1	10	79069035	79316528	+	11048	-	- && Q9ULJ6.3 RecName: Full=Zinc finger MIZ domain-containing protein 1; AltName: Full=PIAS-like protein Zimp10; AltName: Full=Retinoic acid-induced protein 17 && PF02891:MIZ/SP-RING zinc finger	zf-MIZ	2883	2925	2983	5216	5675	5655	15.1437	15.7488	15.4341	26.3262	28.8327	28.7849
ENSG00000235750	2717.57	4033.89	3621.6	1205.64	1543.15	1414.17	3457.69	1387.66	1.31714	7.98951e-10	3.17628e-08	KIAA0040	1	175156987	175192999	-	4783	-	- && Q15053.1 RecName: Full=Uncharacterized protein KIAA0040 && -	-	2751	3904	3646	1246	1581	1447	33.378	48.5529	43.5742	14.5262	18.5539	17.0131
ENSG00000135046	193.618	72.3289	111.251	17.417	20.4973	11.7278	125.733	16.5473	2.92611	8.99836e-10	3.56845e-08	ANXA1	9	73151757	73170393	+	4561	-	- && P04083.2 RecName: Full=Annexin A1; AltName: Full=Annexin I; AltName: Full=Annexin-1; AltName: Full=Calpactin II; AltName: Full=Calpactin-2; AltName: Full=Chromobindin-9; AltName: Full=Lipocortin I; AltName: Full=Phospholipase A2 inhibitory protein; AltName: Full=p35 && PF00191:Annexin	-	196	70	112	18	21	12	2.49382	0.912943	1.40369	0.220063	0.258442	0.147957
ENSG00000167355	0	2.06654	5.95985	47.4129	53.6834	142.688	2.67546	81.2614	-4.92366	9.60452e-10	3.79939e-08	OR51B5	11	5303444	5505652	-	3965	-	- && - && -	-	0	2	6	49	55	146	0	0.0300049	0.086501	0.689108	0.778615	2.07074
ENSG00000077232	2976.39	3259.97	2895.5	1677.84	1567.56	1646.77	3043.95	1630.72	0.9004	9.8449e-10	3.88484e-08	DNAJC10	2	182716041	182794464	+	21835	-	- && Q8IXB1.2 RecName: Full=DnaJ homolog subfamily C member 10; AltName: Full=Endoplasmic reticulum DNA J domain-containing protein 5; Short=ER-resident protein ERdj5; Short=ERdj5; AltName: Full=Macrothioredoxin; Short=MTHr; Flags: Precursor && PF00078:Reverse transcriptase (RNA-dependent DNA polymerase)|PF13900:Putative domain of unknown function|PF00226:DnaJ domain|PF00085:Thioredoxin|PF01198:R…	DnaJ	3013	3155	2915	1734	1606	1685	8.00785	8.59512	7.63129	4.42823	4.12853	4.33973
ENSG00000185697	198.558	193.222	249.321	70.6355	70.2764	77.2078	213.7	72.7066	1.55565	1.00172e-09	3.94308e-08	MYBL1	8	66562175	66614247	-	7239	-	- && P10243.2 RecName: Full=Myb-related protein A; Short=A-Myb; AltName: Full=Myb-like protein 1 && PF09316:C-myb, C-terminal|PF00249:Myb-like DNA-binding domain|PF07988:LMSTEN motif	Wos2	201	187	251	73	72	79	1.61134	1.53663	1.98202	0.562314	0.558287	0.613711
ENSG00000183386	105.7	98.1607	118.204	27.0931	28.3058	18.569	107.355	24.6559	2.12237	1.0366e-09	4.07033e-08	FHL3	1	37996770	38005606	-	2004	-	- && Q13643.4 RecName: Full=Four and a half LIM domains protein 3; Short=FHL-3; AltName: Full=Skeletal muscle LIM-protein 2; Short=SLIM-2 && PF00412:LIM domain	LIM	107	95	119	28	29	19	3.09853	2.81989	3.39439	0.779103	0.812276	0.533177
ENSG00000261371	215.351	435.007	392.357	92.8905	99.5583	77.2078	347.572	89.8855	1.95088	1.17038e-09	4.58432e-08	PECAM1	17	64319415	64413776	-	7759	-	- && P16284.1 RecName: Full=Platelet endothelial cell adhesion molecule; Short=PECAM-1; AltName: Full=EndoCAM; AltName: Full=GPIIA'; AltName: Full=PECA1; AltName: CD_antigen=CD31; Flags: Precursor && PF13895:Immunoglobulin domain|PF13900:Putative domain of unknown function	-	218	421	395	96	102	79	1.6305	3.22762	2.91007	0.689922	0.737901	0.572581
ENSG00000164983	123.481	136.392	187.735	28.0607	43.9228	22.4782	149.203	31.4872	2.24461	1.19014e-09	4.65029e-08	TMEM65	8	124306189	124372692	-	9029	-	- && Q6PI78.2 RecName: Full=Transmembrane protein 65 && PF13900:Putative domain of unknown function|PF03184:DDE superfamily endonuclease|PF10507:Protein of unknown function (DUF2453)	DDE	125	132	189	29	45	23	0.803416	0.869641	1.19656	0.179099	0.279754	0.143253
ENSG00000123989	3306.33	3150.44	2909.4	1699.12	1582.2	1378.01	3122.06	1553.11	1.00732	1.26686e-09	4.93798e-08	CHPF	2	219538947	219543787	-	3354	-	- && Q8IZ52.2 RecName: Full=Chondroitin sulfate synthase 2; AltName: Full=Chondroitin glucuronyltransferase 2; AltName: Full=Chondroitin-polymerizing factor; Short=ChPF; AltName: Full=Glucuronosyl-N-acetylgalactosaminyl-proteoglycan 4-beta-N-acetylgalactosaminyltransferase II; AltName: Full=N-acetylgalactosaminyl-proteoglycan 3-beta-glucuronosyltransferase II; AltName: Full=N-acetylgalactosaminyl…	-	3347	3049	2929	1756	1621	1410	57.9112	54.0754	49.9194	29.1942	27.1283	23.6413
ENSG00000146038	1.9757	7.23289	3.97324	71.6031	41.9707	62.5481	4.39394	58.7073	-3.74831	1.30708e-09	5.08229e-08	DCDC2	6	24171756	24358052	-	4996	-	- && Q9UHG0.2 RecName: Full=Doublecortin domain-containing protein 2; AltName: Full=Protein RU2S && PF03607:Doublecortin|PF13900:Putative domain of unknown function|PF15354:Kidney-associated antigen 1	-	2	7	4	74	43	64	0.0232315	0.0833453	0.0457668	0.825931	0.483114	0.720399
ENSG00000102760	457.374	331.68	561.219	79.344	157.146	77.2078	450.091	104.566	2.10603	1.31534e-09	5.10198e-08	RGCC	13	41457559	41470882	+	1032	-	- && Q9H4X1.1 RecName: Full=Regulator of cell cycle RGCC; AltName: Full=Response gene to complement 32 protein; Short=RGC-32 && PF15151:Response gene to complement 32 protein family	-	463	321	565	82	161	79	26.0358	18.5025	31.2955	4.43066	8.75688	4.3049
ENSG00000113448	238.072	53.7301	37.7457	5.80566	1.95212	3.90926	109.849	3.88901	4.81943	1.35698e-09	5.25074e-08	PDE4D	5	58969038	60522120	-	16308	-	- && Q01063.2 RecName: Full=cAMP-specific 3',5'-cyclic phosphodiesterase 4D; AltName: Full=DPDE3 && PF00233:3'5'-cyclic nucleotide phosphodiesterase	-	241	52	38	6	2	4	0.857603	0.189674	0.133197	0.0205156	0.00688387	0.0137935
ENSG00000109787	1243.7	908.245	992.316	281.574	311.364	111.414	1048.09	234.784	2.15833	1.36861e-09	5.27014e-08	KLF3	4	38664196	38701042	+	6297	-	- && P57682.1 RecName: Full=Krueppel-like factor 3; AltName: Full=Basic krueppel-like factor; AltName: Full=CACCC-box-binding protein BKLF; AltName: Full=TEF-2 && PF00096:Zinc finger, C2H2 type	zf-C2H2	1259	879	999	291	319	114	11.6028	8.30349	9.06869	2.57688	2.84355	1.01809
ENSG00000226883	0	0	0	34.8339	43.9228	47.8884	0	42.215	-7.83564	1.36563e-09	5.27014e-08	AL035416.1	1	59754747	59789182	-	767	-	- && - && -	-	0	0	0	36	45	49	0	0	0	2.61723	3.29322	3.59266
ENSG00000211659	3906.94	7052.07	7516.37	1788.14	2016.54	1065.27	6158.46	1623.32	1.92361	1.41985e-09	5.45429e-08	IGLV3-25	22	22686726	22687271	+	380	-	- && P01717.2 RecName: Full=Immunoglobulin lambda variable 3-25; AltName: Full=Ig lambda chain V-IV region Hil; Flags: Precursor && PF07686:Immunoglobulin V-set domain	V-set	3955	6825	7567	1848	2066	1090	603.994	1068.38	1138.29	271.177	305.176	161.309
ENSG00000140678	255.853	162.223	224.488	46.4453	37.0903	10.7505	214.188	31.4287	2.76844	1.4611e-09	5.59924e-08	ITGAX	16	31355134	31382997	+	7074	-	- && P20702.3 RecName: Full=Integrin alpha-X; AltName: Full=CD11 antigen-like family member C; AltName: Full=Leu M5; AltName: Full=Leukocyte adhesion glycoprotein p150,95 alpha chain; AltName: Full=Leukocyte adhesion receptor p150,95; AltName: CD_antigen=CD11c; Flags: Precursor && PF01839:FG-GAP repeat|PF00092:von Willebrand factor type A domain|PF08441:Integrin alpha|PF13900:Putative domain of u…	VWA	259	157	226	48	38	11	2.12473	1.3202	1.82623	0.378365	0.301524	0.0874467
gene-HHV4_BKRF4	6063.42	803.885	1692.6	29.9959	90.7737	63.5254	2853.3	61.4317	5.53756	1.51432e-09	5.78929e-08	BKRF4	NC_007605.1	98846	99499	+	654	-	- && Q3KSS1.1 RecName: Full=Tegument protein BKRF4 [Human herpesvirus 4] && -	-	6138	778	1704	31	93	65	544.652	70.7632	148.938	2.64313	7.98194	5.58922
ENSG00000132359	117.554	308.948	321.832	27.0931	18.5452	52.775	249.445	32.8044	2.92678	1.52496e-09	5.81602e-08	RAP1GAP2	17	2755705	3037739	+	7530	-	- && Q684P5.2 RecName: Full=Rap1 GTPase-activating protein 2; Short=Rap1GAP2; AltName: Full=GTPase-activating Rap/Ran-GAP domain-like protein 4 && PF02145:Rap/ran-GAP	-	119	299	324	28	19	54	0.917111	2.36201	2.45959	0.207347	0.141632	0.403287
ENSG00000005187	216.339	238.686	186.742	655.072	448.012	621.572	213.922	574.885	-1.42646	1.57858e-09	6.00615e-08	ACSM3	16	20610243	20797581	+	7822	-	- && Q53FZ2.2 RecName: Full=Acyl-coenzyme A synthetase ACSM3, mitochondrial; AltName: Full=Acyl-CoA synthetase medium-chain family member 3; AltName: Full=Butyrate--CoA ligase 3; AltName: Full=Butyryl-coenzyme A synthetase 3; AltName: Full=Middle-chain acyl-CoA synthetase 3; AltName: Full=Protein SA homolog; Flags: Precursor && -	-	219	231	188	677	459	636	1.62479	1.75671	1.37389	4.8262	3.29381	4.57251
ENSG00000029153	2306.63	2066.54	1831.66	4929.97	4360.07	3921.96	2068.28	4404	-1.09038	1.58316e-09	6.00924e-08	ARNTL2	12	27332854	27425289	+	6983	-	- && Q8WYA1.2 RecName: Full=Aryl hydrocarbon receptor nuclear translocator-like protein 2; AltName: Full=Basic-helix-loop-helix-PAS protein MOP9; AltName: Full=Brain and muscle ARNT-like 2; AltName: Full=CYCLE-like factor; Short=CLIF; AltName: Full=Class E basic helix-loop-helix protein 6; Short=bHLHe6; AltName: Full=Member of PAS protein 9; AltName: Full=PAS domain-containing protein 9 && PF0001…	HLH	2335	2000	1844	5095	4467	4013	19.405	17.037	15.095	40.6852	35.9068	32.3179
ENSG00000095303	120.518	83.6949	98.3376	384.141	268.417	283.421	100.85	311.993	-1.6287	1.61767e-09	6.12565e-08	PTGS1	9	122370530	122395703	+	5791	-	- && P23219.2 RecName: Full=Prostaglandin G/H synthase 1; AltName: Full=Cyclooxygenase-1; Short=COX-1; AltName: Full=Prostaglandin H2 synthase 1; Short=PGH synthase 1; Short=PGHS-1; Short=PHS 1; AltName: Full=Prostaglandin-endoperoxide synthase 1; Flags: Precursor && PF03098:Animal haem peroxidase	An_peroxidase	122	81	99	397	275	290	1.22258	0.832026	0.977225	3.82271	2.66552	2.81618
gene-HHV4_BHLF1	41407.7	5854.51	13784.1	236.097	758.4	608.867	20348.8	534.454	5.25073	1.65704e-09	6.25985e-08	BHLF1	NC_007605.1	38287	40269	-	1983	-	- && P03181.1 RecName: Full=Uncharacterized protein BHLF1 && -	-	41917	5666	13877	244	777	623	1226.7	169.965	400.024	6.86123	21.9939	17.6677
ENSG00000165617	71.1251	43.3974	65.5584	188.684	190.332	218.918	60.027	199.311	-1.72985	1.83065e-09	6.89934e-08	DACT1	14	58633967	58648321	+	4490	-	- && Q9NYF0.2 RecName: Full=Dapper homolog 1; Short=hDPR1; AltName: Full=Dapper antagonist of catenin 1; AltName: Full=Hepatocellular carcinoma novel gene 3 protein && PF15268:Dapper	-	72	42	66	195	195	224	0.930585	0.556428	0.840254	2.42171	2.43776	2.80555
ENSG00000154928	35.5626	74.3955	55.6253	3.87044	0	2.93194	55.1945	2.26746	4.60284	1.85758e-09	6.98434e-08	EPHB1	3	134597801	135260467	+	6956	-	- && P54762.1 RecName: Full=Ephrin type-B receptor 1; AltName: Full=ELK; AltName: Full=EPH tyrosine kinase 2; AltName: Full=EPH-like kinase 6; Short=EK6; Short=hEK6; AltName: Full=Neuronally-expressed EPH-related tyrosine kinase; Short=NET; AltName: Full=Tyrosine-protein kinase receptor EPH-2; Flags: Precursor && PF07714:Protein tyrosine kinase|PF00041:Fibronectin type III domain|PF00536:SAM doma…	Pkinase_Tyr	36	72	56	4	0	3	0.30034	0.615713	0.460194	0.0320653	0	0.0242537
ENSG00000166532	197.57	59.9297	102.311	5.80566	15.617	13.6824	119.937	11.7017	3.35868	1.9877e-09	7.45598e-08	RIMKLB	12	8681600	8783095	+	8619	-	- && Q9ULI2.2 RecName: Full=Beta-citrylglutamate synthase B; AltName: Full=N-acetyl-aspartylglutamate synthetase B; Short=NAAG synthetase B; Short=NAAGS; AltName: Full=Ribosomal protein S6 modification-like protein B && PF08443:RimK-like ATP-grasp domain	-	200	58	103	6	16	14	1.34661	0.400292	0.683114	0.0388176	0.1042	0.0913454
ENSG00000125772	3072.21	3451.12	3237.19	1795.88	1778.38	1809.99	3253.51	1794.75	0.858185	2.04356e-09	7.64753e-08	GPCPD1	20	5544404	5611026	-	7527	-	- && Q9NPB8.2 RecName: Full=Glycerophosphocholine phosphodiesterase GPCPD1; AltName: Full=Glycerophosphodiester phosphodiesterase 5 && PF00686:Starch binding domain|PF03009:Glycerophosphoryl diester phosphodiesterase family	-	3110	3340	3259	1856	1822	1852	23.9777	26.3955	24.75	13.7496	13.5872	13.8368
ENSG00000249550	2.96355	4.13308	0	39.672	53.6834	61.5708	2.36554	51.6421	-4.45776	2.0571e-09	7.68017e-08	LINC01234	12	113679459	113773683	-	4484	-	- && - && PF13900:Putative domain of unknown function	-	3	4	0	41	55	63	0.0388263	0.053064	0	0.509862	0.688495	0.790116
ENSG00000144468	1073.79	1352.55	1082.71	583.469	522.193	495.498	1169.68	533.72	1.13182	2.06913e-09	7.70702e-08	RHBDD1	2	226835581	226999215	+	6926	-	- && Q8TEB9.1 RecName: Full=Rhomboid-related protein 4; Short=RRP4; AltName: Full=Rhomboid domain-containing protein 1; AltName: Full=Rhomboid-like protein 4 && PF01694:Rhomboid family	Rhomboid	1087	1309	1090	603	535	507	9.10787	11.2425	8.99615	4.85478	4.33585	4.11662
ENSG00000128849	10.8663	5.16635	2.97993	57.089	57.5876	80.1398	6.33754	64.9388	-3.35416	2.19262e-09	8.11431e-08	CGNL1	15	57375967	57550727	+	8663	-	- && Q0VF96.2 RecName: Full=Cingulin-like protein 1; AltName: Full=Junction-associated coiled-coil protein; AltName: Full=Paracingulin && PF01576:Myosin tail|PF13900:Putative domain of unknown function	Myosin_tail_1	11	5	3	59	59	82	0.0736876	0.0343327	0.0197955	0.379768	0.382285	0.532306
ENSG00000125255	0	10.3327	13.9063	562.181	549.523	765.237	8.07968	625.647	-6.27606	2.1859e-09	8.11431e-08	SLC10A2	13	103043998	103066846	-	3779	-	- && Q12908.2 RecName: Full=Ileal sodium/bile acid cotransporter; AltName: Full=Apical sodium-dependent bile acid transporter; Short=ASBT; AltName: Full=Ileal Na(+)/bile acid cotransporter; AltName: Full=Ileal sodium-dependent bile acid transporter; Short=IBAT; Short=ISBT; AltName: Full=Na(+)-dependent ileal bile acid transporter; AltName: Full=Sodium/taurocholate cotransporting polypeptide, ilea…	-	0	10	14	581	563	783	0	0.157409	0.21177	8.57302	8.36248	11.652
ENSG00000247809	0	0	0	25.1579	56.6116	50.8203	0	44.1966	-7.90175	2.19374e-09	8.11431e-08	NR2F2-AS1	15	96110040	96327361	-	6063	-	- && - && -	-	0	0	0	26	58	52	0	0	0	0.239122	0.536962	0.482316
ENSG00000197329	2254.27	1860.92	2170.38	935.679	1034.63	1111.21	2095.19	1027.17	1.02848	2.39571e-09	8.84085e-08	PELI1	2	64092652	64144454	-	4125	-	- && Q96FA3.2 RecName: Full=E3 ubiquitin-protein ligase pellino homolog 1; Short=Pellino-1; AltName: Full=Pellino-related intracellular-signaling molecule && PF04710:Pellino	-	2282	1801	2185	967	1060	1137	32.1042	25.9714	30.2789	13.0719	14.424	15.5007
ENSG00000136059	87.9186	47.5305	58.6052	0.96761	0.976062	7.81851	64.6848	3.25406	4.3157	2.45123e-09	9.02482e-08	VILL	3	37988059	38007188	+	6476	-	- && O15195.3 RecName: Full=Villin-like protein && PF00626:Gelsolin repeat|PF02209:Villin headpiece domain	-	89	46	59	1	1	8	0.797541	0.422529	0.520784	0.00861049	0.00866755	0.0694702
ENSG00000122025	106.688	46.4972	32.7792	1.93522	3.90425	1.95463	61.988	2.59803	4.5775	2.53918e-09	9.32709e-08	FLT3	13	28003274	28100592	-	4159	-	- && P36888.2 RecName: Full=Receptor-type tyrosine-protein kinase FLT3; AltName: Full=FL cytokine receptor; AltName: Full=Fetal liver kinase-2; Short=FLK-2; AltName: Full=Fms-like tyrosine kinase 3; Short=FLT-3; AltName: Full=Stem cell tyrosine kinase 1; Short=STK-1; AltName: CD_antigen=CD135; Flags: Precursor && PF00047:Immunoglobulin domain|PF07714:Protein tyrosine kinase	Pkinase_Tyr	108	45	33	2	4	2	1.50697	0.64362	0.453563	0.0268149	0.0539852	0.0270431
ENSG00000229124	5.9271	4.13308	19.8662	85.1496	106.391	89.9129	9.97545	93.8178	-3.22946	2.6153e-09	9.58464e-08	VIM-AS1	10	17214239	17229985	-	1992	-	- && Q5R1W8.4 RecName: Full=Vimentin && PF00038:Intermediate filament protein|PF04732:Intermediate filament head (DNA binding) region	Filament	6	4	20	88	109	92	0.174796	0.119447	0.573923	2.46336	3.07143	2.59725
gene-HHV4_BALF1	300.306	47.5305	102.311	9.6761	13.6649	4.88657	150.049	9.40918	3.99548	2.68003e-09	9.79934e-08	BALF1	NC_007605.1	164397	164945	-	549	-	- && P0CK58.1 RecName: Full=Apoptosis regulator BALF1 >P0CK59.1 RecName: Full=Apoptosis regulator BALF1 && PF06861:BALF1 protein	-	304	46	103	10	14	5	32.1345	4.98415	10.7245	1.01569	1.43139	0.512169
ENSG00000141391	47.4168	56.8299	52.6454	153.85	151.29	198.395	52.2973	167.845	-1.68283	2.84974e-09	1.0396e-07	PRELID3A	18	12407896	12432238	+	2643	-	- && Q96N28.1 RecName: Full=PRELI domain containing protein 3A; AltName: Full=Protein slowmo homolog 1 && PF04707:PRELI-like family	MSF1	48	55	53	159	155	203	1.05394	1.23786	1.14628	3.35455	3.29183	4.31931
ENSG00000196352	2938.85	1344.29	1662.8	399.623	553.427	190.576	1981.98	381.209	2.37831	2.86414e-09	1.04247e-07	CD55	1	207321376	207386804	+	5908	-	- && O00370.1 RecName: Full=LINE-1 retrotransposable element ORF2 protein; Short=ORF2p; Includes: RecName: Full=Reverse transcriptase; Includes: RecName: Full=Endonuclease && -	-	2975	1301	1674	413	567	195	29.2224	13.0991	16.1967	3.89802	5.38699	1.85614
ENSG00000007174	0.987849	2.06654	0	59.0242	37.0903	69.3893	1.01813	55.1679	-5.77654	2.87988e-09	1.04581e-07	DNAH9	17	11598431	11969748	+	16980	-	- && Q9NYC9.3 RecName: Full=Dynein heavy chain 9, axonemal; AltName: Full=Axonemal beta dynein heavy chain 9; AltName: Full=Ciliary dynein heavy chain 9 && PF12781:ATP-binding dynein motor region D5|PF12777:Microtubule-binding stalk of dynein motor|PF07728:AAA domain (dynein-related subfamily)|PF08393:Dynein heavy chain, N-terminal region 2|PF08385:Dynein heavy chain, N-terminal region 1|PF12780:…	Dynein_heavy	1	2	0	61	38	71	0.00341769	0.00700645	0	0.200321	0.125617	0.235145
ENSG00000134278	99.7728	290.349	237.401	31.9311	22.4494	43.9791	209.174	32.7866	2.67327	2.94481e-09	1.06696e-07	SPIRE1	18	12446512	12658134	-	6532	-	- && Q08AE8.3 RecName: Full=Protein spire homolog 1; Short=Spir-1 && PF16474:Kinase non-catalytic C-lobe domain	-	101	281	239	33	23	45	0.897315	2.55897	2.09153	0.28171	0.197645	0.38742
ENSG00000105855	172.874	72.3289	83.4379	434.457	404.09	558.046	109.547	465.531	-2.08653	2.95883e-09	1.06961e-07	ITGB8	7	20330702	20415754	+	15156	-	- && P26012.1 RecName: Full=Integrin beta-8; Flags: Precursor && PF00362:Integrin, beta chain|PF13900:Putative domain of unknown function	-	175	70	84	449	414	571	0.670075	0.274738	0.316816	1.65195	1.53327	2.11869
gene-HHV4_BORF1	2514.08	508.369	1055.89	20.3198	77.1089	37.1379	1359.44	44.8555	4.9217	3.00399e-09	1.08348e-07	BORF1	NC_007605.1	62950	64044	+	1095	-	- && P03187.1 RecName: Full=Triplex capsid protein 1 && PF03327:Herpesvirus capsid shell protein VP19C	-	2545	492	1063	21	79	38	134.879	26.7274	55.4922	1.0694	4.04964	1.95157
gene-HHV4_LF3	7298.23	1137.63	2407.78	80.3116	177.643	129.005	3614.55	128.987	4.80855	3.04227e-09	1.0948e-07	LF3	NC_007605.1	140570	143344	-	2775	-	- && P0C727.1 RecName: Full=Uncharacterized protein LF3 [Human herpesvirus 4 (strain B95-8)] >P0C728.1 RecName: Full=Uncharacterized protein LF3 [Human herpesvirus 4] && -	-	7388	1101	2424	83	182	132	154.502	23.601	49.9324	1.66782	3.68139	2.67502
ENSG00000023171	203.497	90.9278	111.251	24.1902	27.3297	21.5009	135.225	24.3403	2.47445	3.14376e-09	1.1286e-07	GRAMD1B	11	123358428	123627774	+	14863	-	- && Q3KR37.1 RecName: Full=GRAM domain-containing protein 1B && PF16016:Domain of unknown function (DUF4782)|PF02893:GRAM domain	GRAM	206	88	112	25	28	22	0.804323	0.352194	0.430749	0.0937925	0.105744	0.08324
ENSG00000181019	145.214	287.249	214.555	706.355	587.589	757.418	215.673	683.788	-1.66528	3.15033e-09	1.1286e-07	NQO1	16	69706996	69726951	-	3254	-	- && P15559.1 RecName: Full=NAD(P)H dehydrogenase [quinone] 1; AltName: Full=Azoreductase; AltName: Full=DT-diaphorase; Short=DTD; AltName: Full=Menadione reductase; AltName: Full=NAD(P)H:quinone oxidoreductase 1; AltName: Full=Phylloquinone reductase; AltName: Full=Quinone reductase 1; Short=QR1 && PF02525:Flavodoxin-like fold	Flavodoxin_2	147	278	216	730	602	775	2.62162	5.08198	3.79445	12.5095	10.3844	13.3937
ENSG00000163534	38.5261	38.231	34.7658	0	0	0	37.1743	0	7.69739	3.27425e-09	1.17036e-07	FCRL1	1	157794403	157820105	-	3935	-	- && Q96LA6.1 RecName: Full=Fc receptor-like protein 1; Short=FcR-like protein 1; Short=FcRL1; AltName: Full=Fc receptor homolog 1; Short=FcRH1; AltName: Full=IFGP family protein 1; Short=hIFGP1; AltName: Full=Immune receptor translocation-associated protein 5; AltName: CD_antigen=CD307a; Flags: Precursor && PF13895:Immunoglobulin domain|PF13927:Immunoglobulin domain|PF13900:Putative domain of un…	-	39	37	35	0	0	0	0.575161	0.559323	0.508436	0	0	0
ENSG00000117322	9760.94	4042.15	3736.83	1267.57	1252.29	497.453	5846.64	1005.77	2.53931	3.40826e-09	1.21554e-07	CR2	1	207454230	207489895	+	4885	-	- && P20023.2 RecName: Full=Complement receptor type 2; Short=Cr2; AltName: Full=Complement C3d receptor; AltName: Full=Epstein-Barr virus receptor; Short=EBV receptor; AltName: CD_antigen=CD21; Flags: Precursor && PF00084:Sushi repeat (SCR repeat)	Sushi	9881	3912	3762	1310	1283	509	117.383	47.6365	44.0217	14.9534	14.7423	5.85961
ENSG00000091972	145.214	54.7633	75.4915	12.5789	11.7127	7.81851	91.8229	10.7034	3.10108	3.41739e-09	1.21607e-07	CD200	3	112332347	112362812	+	2991	-	- && P41217.4 RecName: Full=OX-2 membrane glycoprotein; AltName: CD_antigen=CD200; Flags: Precursor && PF00047:Immunoglobulin domain	ig	147	53	76	13	12	8	2.85214	1.05406	1.45248	0.24236	0.2252	0.150414
ENSG00000168461	728.045	1058.07	938.677	406.396	362.119	383.107	908.264	383.874	1.24233	3.44943e-09	1.22474e-07	RAB31	18	9708165	9862551	+	5586	-	- && Q13636.1 RecName: Full=Ras-related protein Rab-31; AltName: Full=Ras-related protein Rab-22B && PF00071:Ras family	Ras	737	1024	945	420	371	392	7.65661	10.9045	9.67038	4.1926	3.728	3.9464
ENSG00000166501	4102.54	5903.08	5904.23	1956.51	1914.06	1024.23	5303.28	1631.6	1.70058	3.47105e-09	1.22968e-07	PRKCB	16	23835946	24220611	+	11086	-	- && P05771.4 RecName: Full=Protein kinase C beta type; Short=PKC-B; Short=PKC-beta && PF00069:Protein kinase domain|PF00168:C2 domain|PF00433:Protein kinase C terminal domain|PF00130:Phorbol esters/diacylglycerol binding domain (C1 domain)	Pkinase	4153	5713	5944	2022	1961	1048	21.7399	30.6546	30.649	10.1705	9.92901	5.31621
gene-HHV4_BLRF1	1020.45	122.959	272.167	7.74088	10.7367	14.6597	471.858	11.0458	5.41704	3.52742e-09	1.24688e-07	BLRF1	NC_007605.1	76259	76567	+	309	-	- && P03196.1 RecName: Full=Envelope glycoprotein N; Flags: Precursor >P0C6Z3.1 RecName: Full=Envelope glycoprotein N; Flags: Precursor >P0C6Z4.1 RecName: Full=Envelope glycoprotein N; Flags: Precursor && PF03554:UL73 viral envelope glycoprotein	-	1033	119	274	8	11	15	194.004	22.9084	50.688	1.44366	1.99819	2.72991
ENSG00000182022	60.2588	108.493	92.3777	8.70849	0	9.77314	87.0433	6.16054	3.81975	3.61847e-09	1.27623e-07	CHST15	10	124007666	124093607	-	6554	-	- && Q7LFX5.1 RecName: Full=Carbohydrate sulfotransferase 15; AltName: Full=B-cell RAG-associated gene protein; Short=hBRAG; AltName: Full=N-acetylgalactosamine 4-sulfate 6-O-sulfotransferase; Short=GalNAc4S-6ST && PF00685:Sulfotransferase domain	Sulfotransfer_1	61	105	93	9	0	10	0.540124	0.95299	0.811128	0.0765721	0	0.0858043
ENSG00000213401	0	0	0	33.8663	35.1382	43.9791	0	37.6612	-7.671	3.94841e-09	1.38953e-07	MAGEA12	X	152733779	152737669	+	1943	-	- && P43365.2 RecName: Full=Melanoma-associated antigen 12; AltName: Full=Cancer/testis antigen 1.12; Short=CT1.12; AltName: Full=MAGE-12 antigen; AltName: Full=MAGE12F antigen && PF01454:MAGE family|PF12440:Melanoma associated antigen family N terminal	MAGE	0	0	0	35	36	45	0	0	0	1.00445	1.04	1.30243
ENSG00000163479	5488.49	5336.84	5578.42	3185.37	3171.22	3203.64	5467.92	3186.74	0.778916	4.14854e-09	1.45674e-07	SSR2	1	156009048	156020959	-	6651	-	- && P43308.1 RecName: Full=Translocon-associated protein subunit beta; Short=TRAP-beta; AltName: Full=Signal sequence receptor subunit beta; Short=SSR-beta; Flags: Precursor && PF05753:Translocon-associated protein beta (TRAPB)	-	5556	5165	5616	3292	3249	3278	48.4781	46.1944	48.2673	27.5999	27.4199	27.7165
ENSG00000164647	17.7813	55.7966	33.7725	208.036	147.385	217.941	35.7835	191.121	-2.41965	4.47038e-09	1.5663e-07	STEAP1	7	90154375	90164829	+	1625	-	- && Q9UHE8.1 RecName: Full=Metalloreductase STEAP1; AltName: Full=Six-transmembrane epithelial antigen of prostate 1 && PF01794:Ferric reductase like transmembrane component	Ferric_reduct	18	54	34	215	151	223	0.642819	1.97672	1.19602	7.37768	5.21587	7.71733
ENSG00000064225	32.599	74.3955	81.4513	6.77327	4.88031	2.93194	62.8153	4.86184	3.69014	4.65795e-09	1.62844e-07	ST3GAL6	3	98732236	98821201	+	6288	-	- && Q5RE85.1 RecName: Full=Type 2 lactosamine alpha-2,3-sialyltransferase; AltName: Full=CMP-NeuAc:beta-galactoside alpha-2,3-sialyltransferase VI; AltName: Full=ST3Gal VI; Short=ST3GalVI; AltName: Full=Sialyltransferase 10 && PF13900:Putative domain of unknown function|PF00777:Glycosyltransferase family 29 (sialyltransferase)	Glyco_transf_29	33	72	82	7	5	3	0.304559	0.681123	0.745442	0.0620755	0.0446335	0.0268302
ENSG00000188282	161.019	98.1607	166.876	32.8987	37.0903	19.5463	142.019	29.8451	2.25081	4.99546e-09	1.74262e-07	RUFY4	2	218034960	218090581	+	4357	-	- && Q6ZNE9.2 RecName: Full=RUN and FYVE domain-containing protein 4 && -	-	163	95	168	34	38	20	2.17105	1.29701	2.20412	0.435137	0.489553	0.258142
ENSG00000123096	75.0765	49.597	56.6186	8.70849	1.95212	6.8412	60.4307	5.83394	3.37211	5.0445e-09	1.75588e-07	SSPN	12	26121991	26299290	+	6821	-	- && Q9C0J9.1 RecName: Full=Class E basic helix-loop-helix protein 41; Short=bHLHe41; AltName: Full=Class B basic helix-loop-helix protein 3; Short=bHLHb3; AltName: Full=Differentially expressed in chondrocytes protein 2; Short=hDEC2; AltName: Full=Enhancer-of-split and hairy-related protein 1; Short=SHARP-1 && -	-	76	48	57	9	2	7	0.6466	0.4186	0.477683	0.0735748	0.0164583	0.0577119
ENSG00000144724	434.654	626.162	587.046	242.87	203.997	206.213	549.287	217.693	1.33504	5.19412e-09	1.80402e-07	PTPRG	3	61561569	62297613	+	14629	-	- && P23470.4 RecName: Full=Receptor-type tyrosine-protein phosphatase gamma; Short=Protein-tyrosine phosphatase gamma; Short=R-PTP-gamma; Flags: Precursor && PF00102:Protein-tyrosine phosphatase|PF00194:Eukaryotic-type carbonic anhydrase|PF00041:Fibronectin type III domain	Y_phosphatase	440	606	591	251	209	211	1.74545	2.46413	2.30933	0.956739	0.801927	0.811117
gene-HHV4_BILF2	2729.43	256.251	596.979	6.77327	26.3537	11.7278	1194.22	14.9516	6.31979	5.21382e-09	1.80693e-07	BILF2	NC_007605.1	137490	138236	-	747	-	- && P03218.1 RecName: Full=Glycoprotein BILF2; Flags: Precursor && PF07686:Immunoglobulin V-set domain	V-set	2763	248	601	7	27	12	214.65	19.7486	45.9903	0.522531	2.02883	0.903392
ENSG00000159217	162.995	309.981	271.173	779.893	721.31	689.984	248.05	730.396	-1.55849	5.42378e-09	1.87562e-07	IGF2BP1	17	48997412	49055650	+	9109	-	- && Q9NZI8.2 RecName: Full=Insulin-like growth factor 2 mRNA-binding protein 1; Short=IGF2 mRNA-binding protein 1; Short=IMP-1; Short=IMP1; AltName: Full=Coding region determinant-binding protein; Short=CRD-BP; AltName: Full=IGF-II mRNA-binding protein 1; AltName: Full=VICKZ family member 1; AltName: Full=Zipcode-binding protein 1; Short=ZBP-1 && PF14259:RNA recognition motif (a.k.a. RRM, RBD, o…	KH_1	165	300	273	806	739	706	1.05119	1.9591	1.71319	4.934	4.55383	4.35863
ENSG00000162924	3846.68	2887.99	3190.51	1043.08	1446.52	697.802	3308.39	1062.47	1.63872	5.43985e-09	1.8771e-07	REL	2	60881521	60931610	+	13170	-	- && Q04864.1 RecName: Full=Proto-oncogene c-Rel && PF00554:Rel homology DNA-binding domain|PF16179:Rel homology dimerisation domain|PF13900:Putative domain of unknown function|PF08333:Protein of unknown function (DUF1725)	RHD	3894	2795	3212	1078	1482	714	17.1585	12.6241	13.9413	4.56423	6.31634	3.04879
ENSG00000101439	61.2467	22.732	37.7457	0	0	0	40.5748	0	7.82449	5.49027e-09	1.89041e-07	CST3	20	23626706	23638473	-	3695	-	- && P01034.1 RecName: Full=Cystatin-C; AltName: Full=Cystatin-3; AltName: Full=Gamma-trace; AltName: Full=Neuroendocrine basic polypeptide; AltName: Full=Post-gamma-globulin; Flags: Precursor && PF00031:Cystatin domain	-	62	22	38	0	0	0	0.973749	0.354172	0.587871	0	0	0
ENSG00000162639	82.9793	117.793	95.3576	16.4494	3.90425	0.977314	98.7099	7.11031	3.7928	5.56121e-09	1.91071e-07	HENMT1	1	108648290	108661526	-	2426	-	- && Q5T8I9.1 RecName: Full=Small RNA 2'-O-methyltransferase; AltName: Full=HEN1 methyltransferase homolog 1 && PF13489:Methyltransferase domain	-	84	114	96	17	4	1	2.00936	2.79524	2.262	0.390744	0.0925492	0.0231806
ENSG00000162374	0	0	0	50.3157	33.1861	29.3194	0	37.6071	-7.66913	5.88376e-09	2.01718e-07	ELAVL4	1	50048014	50203786	+	6963	-	- && P26378.2 RecName: Full=ELAV-like protein 4; AltName: Full=Hu-antigen D; Short=HuD; AltName: Full=Paraneoplastic encephalomyelitis antigen HuD && PF00076:RNA recognition motif. (a.k.a. RRM, RBD, or RNP domain)	RRM_1	0	0	0	52	34	30	0	0	0	0.41643	0.274085	0.242293
ENSG00000188389	154.104	76.462	151.976	0	16.593	4.88657	127.514	7.15987	4.15605	5.91643e-09	2.02403e-07	PDCD1	2	241849881	241858908	-	2114	-	- && Q15116.3 RecName: Full=Programmed cell death protein 1; Short=Protein PD-1; Short=hPD-1; AltName: CD_antigen=CD279; Flags: Precursor && PF07686:Immunoglobulin V-set domain	V-set	156	74	153	0	17	5	4.28242	2.08225	4.13713	0	0.451385	0.133009
ENSG00000133138	3.9514	6.19962	10.9264	79.344	42.9467	81.1171	7.02581	67.8026	-3.27013	6.02379e-09	2.05634e-07	TBC1D8B	X	106802680	106876145	+	9503	-	- && Q0IIM8.2 RecName: Full=TBC1 domain family member 8B && PF02893:GRAM domain|PF00566:Rab-GTPase-TBC domain	TBC	4	6	11	82	44	83	0.0244269	0.0375575	0.0661675	0.481158	0.259893	0.491171
ENSG00000250775	4.93925	4.13308	8.93978	64.8298	78.0849	40.0699	6.00404	60.9949	-3.34184	6.04688e-09	2.05981e-07	AC093730.1	4	63468701	63494278	-	448	-	- && - && -	-	5	4	9	67	80	41	0.647682	0.531114	1.14836	8.33933	10.0234	5.14661
ENSG00000151474	569.001	841.082	553.273	239	265.489	185.69	654.452	230.059	1.50807	6.15492e-09	2.09215e-07	FRMD4A	10	13643706	14462142	-	13328	-	- && Q9P2Q2.3 RecName: Full=FERM domain-containing protein 4A && PF00373:FERM central domain|PF09380:FERM C-terminal PH-like domain|PF09379:FERM N-terminal domain|PF11819:Domain of unknown function (DUF3338)	Band_41	576	814	557	247	272	190	2.508	3.633	2.38893	1.0334	1.14553	0.801686
ENSG00000254186	0.987849	0	2.97993	51.2833	46.851	40.0699	1.32259	46.068	-5.10763	6.19165e-09	2.10015e-07	AC113414.1	5	162424042	163437326	-	8161	-	- && Q96CB5.2 RecName: Full=Putative uncharacterized protein C8orf44 && PF13900:Putative domain of unknown function	-	1	0	3	53	48	41	0.00711093	0	0.0210131	0.362132	0.330142	0.282525
ENSG00000112115	29.6355	34.0979	42.7123	0	0	0	35.4819	0	7.63025	6.25313e-09	2.11651e-07	IL17A	6	52186387	52190638	+	1859	-	- && Q16552.1 RecName: Full=Interleukin-17A; Short=IL-17; Short=IL-17A; AltName: Full=Cytotoxic T-lymphocyte-associated antigen 8; Short=CTLA-8; Flags: Precursor && PF06083:Interleukin-17	-	30	33	43	0	0	0	0.936509	1.05594	1.32221	0	0	0
ENSG00000145685	873.259	831.783	589.032	333.825	278.178	309.809	764.691	307.27	1.31529	6.51968e-09	2.20205e-07	LHFPL2	5	78485215	78770021	-	7977	-	- && Q6ZUX7.2 RecName: Full=Lipoma HMGIC fusion partner-like 2 protein && PF10242:Lipoma HMGIC fusion partner-like protein	-	884	805	593	345	285	317	6.43106	6.00291	4.2494	2.41165	2.00544	2.23478
ENSG00000181634	19.757	7.23289	8.93978	79.344	69.3004	138.779	11.9766	95.8077	-2.99649	6.71353e-09	2.26273e-07	TNFSF15	9	114784635	114806126	-	7889	-	- && O95150.2 RecName: Full=Tumor necrosis factor ligand superfamily member 15; AltName: Full=TNF ligand-related molecule 1; AltName: Full=Vascular endothelial cell growth inhibitor; Contains: RecName: Full=Tumor necrosis factor ligand superfamily member 15, membrane form; Contains: RecName: Full=Tumor necrosis factor ligand superfamily member 15, secreted form && PF13900:Putative domain of unkno…	-	20	7	9	82	71	142	0.147122	0.0527815	0.0652129	0.579597	0.505173	1.01224
ENSG00000076641	1125.16	1144.86	904.904	459.615	532.93	506.249	1058.31	499.598	1.0829	7.37077e-09	2.47901e-07	PAG1	8	80967810	81112068	-	11023	-	- && Q9NWQ8.2 RecName: Full=Phosphoprotein associated with glycosphingolipid-enriched microdomains 1; AltName: Full=Csk-binding protein; AltName: Full=Transmembrane adapter protein PAG; AltName: Full=Transmembrane phosphoprotein Cbp && PF15347:Phosphoprotein associated with glycosphingolipid-enriched|PF13900:Putative domain of unknown function	-	1139	1108	911	475	546	518	5.99644	5.97924	4.72423	2.40286	2.78033	2.64269
ENSG00000164442	483.058	752.221	632.738	249.643	214.734	258.988	622.672	241.122	1.36851	7.38734e-09	2.47935e-07	CITED2	6	139371807	139374620	-	2535	-	- && Q99967.2 RecName: Full=Cbp/p300-interacting transactivator 2; AltName: Full=MSG-related protein 1; Short=MRG-1; AltName: Full=P35srj && PF04487:CITED	-	489	728	637	258	220	265	11.1944	17.0828	14.364	5.67514	4.87134	5.87873
ENSG00000072954	1114.29	823.517	707.236	308.667	388.473	315.672	881.682	337.604	1.385	8.05257e-09	2.69693e-07	TMEM38A	19	16661127	16690029	+	3005	-	- && Q9H6F2.1 RecName: Full=Trimeric intracellular cation channel type A; Short=TRIC-A; Short=TRICA; AltName: Full=Transmembrane protein 38A && PF13900:Putative domain of unknown function|PF05197:TRIC channel	-	1128	797	712	319	398	323	21.7838	15.7768	13.544	5.91944	7.43433	6.04469
ENSG00000130768	43.4654	37.1977	52.6454	3.87044	1.95212	3.90926	44.4362	3.24394	3.77586	8.42794e-09	2.81673e-07	SMPDL3B	1	27934993	27959157	+	2670	-	- && Q92485.2 RecName: Full=Acid sphingomyelinase-like phosphodiesterase 3b; Short=ASM-like phosphodiesterase 3b; Flags: Precursor && PF00149:Calcineurin-like phosphoesterase	Metallophos	44	36	53	4	2	4	0.956338	0.802042	1.13469	0.0835379	0.0420458	0.0842489
gene-HHV4_BVRF1	2033.98	228.353	434.076	2.90283	15.617	15.637	898.803	11.3856	6.30305	8.93825e-09	2.97481e-07	BVRF1	NC_007605.1	133127	134839	+	1713	-	- && P03233.1 RecName: Full=Capsid vertex component 2 >P0C705.1 RecName: Full=Capsid vertex component 2 >P0C706.1 RecName: Full=Capsid vertex component 2 && PF01499:Herpesvirus UL25 family	-	2059	221	437	3	16	16	69.754	7.67433	14.5827	0.0976559	0.524283	0.525265
ENSG00000205755	65.198	63.0295	77.4781	14.5141	10.7367	12.7051	68.5685	12.652	2.4381	8.93723e-09	2.97481e-07	CRLF2	X	1187549	1212750	-	2010	-	- && Q9HC73.1 RecName: Full=Cytokine receptor-like factor 2; AltName: Full=Cytokine receptor-like 2; AltName: Full=IL-XR; AltName: Full=Thymic stromal lymphopoietin protein receptor; Short=TSLP receptor; Flags: Precursor && -	-	66	61	78	15	11	13	1.90554	1.80526	2.21825	0.416131	0.307185	0.363716
ENSG00000011566	73.1008	42.3641	39.7324	0.96761	5.85637	1.95463	51.7324	2.9262	4.14599	9.82516e-09	3.26318e-07	MAP4K3	2	39249266	39437312	-	6067	-	- && Q8IVH8.1 RecName: Full=Mitogen-activated protein kinase kinase kinase kinase 3; AltName: Full=Germinal center kinase-related protein kinase; Short=GLK; AltName: Full=MAPK/ERK kinase kinase kinase 3; Short=MEK kinase kinase 3; Short=MEKKK 3 && PF00780:CNH domain|PF00069:Protein kinase domain	CNH	74	41	40	1	6	2	0.707828	0.40199	0.376876	0.00919095	0.0555112	0.0185384
ENSG00000142798	51.3682	112.627	67.545	2.90283	12.6888	6.8412	77.1799	7.47761	3.36798	1.00255e-08	3.3228e-07	HSPG2	1	21822245	21937297	-	18107	-	- && P98160.4 RecName: Full=Basement membrane-specific heparan sulfate proteoglycan core protein; Short=HSPG; AltName: Full=Perlecan; Short=PLC; Contains: RecName: Full=Endorepellin; Contains: RecName: Full=LG3 peptide; Flags: Precursor && PF00053:Laminin EGF domain|PF00054:Laminin G domain|PF00047:Immunoglobulin domain|PF07679:Immunoglobulin I-set domain|PF00052:Laminin B (Domain IV)|PF13895:Imm…	I-set	52	109	68	3	13	7	0.166658	0.358085	0.214672	0.00923867	0.0402996	0.0217404
ENSG00000154822	1171.59	1162.43	821.466	487.675	438.252	387.016	1051.83	437.648	1.26498	1.04469e-08	3.45529e-07	PLCL2	3	16802651	17090594	+	5146	-	- && Q9UPR0.2 RecName: Full=Inactive phospholipase C-like protein 2; Short=PLC-L(2); Short=PLC-L2; Short=Phospholipase C-L2; AltName: Full=Phospholipase C-epsilon-2; Short=PLC-epsilon-2 && PF16457:Pleckstrin homology domain|PF00388:Phosphatidylinositol-specific phospholipase C, X domain	PI-PLC-X	1186	1125	827	504	449	396	13.3747	13.0043	9.18647	5.46129	4.89756	4.32754
gene-HHV4_BDLF3	6480.29	738.789	1440.3	14.5141	58.5637	70.3666	2886.46	47.8148	5.91578	1.10698e-08	3.65371e-07	BDLF3	NC_007605.1	118074	118778	-	705	-	- && P03224.1 RecName: Full=Glycoprotein BDLF3; Flags: Precursor && -	-	6560	715	1450	15	60	72	539.989	60.3285	117.569	1.18642	4.77711	5.74327
ENSG00000169896	183.74	156.024	115.224	30.9635	47.827	21.5009	151.663	33.4305	2.18165	1.20291e-08	3.96213e-07	ITGAM	16	31259990	31332892	+	5665	-	- && P11215.2 RecName: Full=Integrin alpha-M; AltName: Full=CD11 antigen-like family member B; AltName: Full=CR-3 alpha chain; AltName: Full=Cell surface glycoprotein MAC-1 subunit alpha; AltName: Full=Leukocyte adhesion receptor MO1; AltName: Full=Neutrophil adherence receptor; AltName: CD_antigen=CD11b; Flags: Precursor && PF08441:Integrin alpha|PF00092:von Willebrand factor type A domain|PF018…	VWA	186	151	116	32	49	22	1.90539	1.58556	1.1705	0.314981	0.485512	0.218393
ENSG00000172469	1574.63	1220.29	1250.58	636.687	685.195	636.231	1348.5	652.705	1.04693	1.22861e-08	4.03844e-07	MANEA	6	95577543	95609457	+	5187	-	- && Q5SRI9.1 RecName: Full=Glycoprotein endo-alpha-1,2-mannosidase; Short=Endo-alpha mannosidase; Short=Endomannosidase; Short=hEndo; AltName: Full=Mandaselin && PF16317:Glycosyl hydrolase family 99	-	1594	1181	1259	658	702	651	17.8337	13.5438	13.8747	7.07366	7.59669	7.05798
gene-HHV4_BGLF3.5	243.011	34.0979	75.4915	6.77327	9.76062	3.90926	117.533	6.81438	4.10872	1.3165e-08	4.31843e-07	BGLF3.5	NC_007605.1	111205	111666	-	462	-	- && P13288.2 RecName: Full=Serine/threonine-protein kinase BGLF4 >P0C6Z8.1 RecName: Full=Serine/threonine-protein kinase BGLF4 >P0C731.1 RecName: Full=Serine/threonine-protein kinase BGLF4 && PF05852:Gammaherpesvirus protein of unknown function (DUF848)	-	246	33	76	7	10	4	30.9003	4.24891	9.40339	0.844871	1.21496	0.486893
ENSG00000285448	46.4289	23.7652	23.8394	136.433	156.17	116.3	31.3445	136.301	-2.11885	1.32869e-08	4.34949e-07	AL136961.1	13	99429211	99432702	-	1188	-	- && - && PF13900:Putative domain of unknown function	-	47	23	24	141	160	119	2.29589	1.15164	1.1548	6.61816	7.55974	5.63308
ENSG00000152128	90.8821	40.2976	12.913	0	0	0	48.0309	0	8.06733	1.35132e-08	4.41448e-07	TMEM163	2	134455759	134719000	-	6804	-	- && Q8TC26.1 RecName: Full=Transmembrane protein 163 && -	-	92	39	13	0	0	0	0.784681	0.340962	0.109217	0	0	0
ENSG00000111913	1959.89	1195.49	1062.84	462.517	544.642	381.153	1406.08	462.771	1.60335	1.35559e-08	4.4194e-07	RIPOR2	6	24804281	25042170	-	9536	-	- && Q9Y4F9.4 RecName: Full=Protein FAM65B && PF15903:Filopodia upregulated, FAM65|PF13900:Putative domain of unknown function	-	1984	1157	1070	478	558	390	12.0738	7.21727	6.41402	2.79509	3.28452	2.29993
ENSG00000169429	176.825	17.5656	70.5249	0	2.92818	0	88.3052	0.976062	6.5023	1.43602e-08	4.67205e-07	CXCL8	4	73740506	73743716	+	2274	-	- && P10145.1 RecName: Full=Interleukin-8; Short=IL-8; AltName: Full=C-X-C motif chemokine 8; AltName: Full=Chemokine (C-X-C motif) ligand 8; AltName: Full=Emoctakin; AltName: Full=Granulocyte chemotactic protein 1; Short=GCP-1; AltName: Full=Monocyte-derived neutrophil chemotactic factor; Short=MDNCF; AltName: Full=Monocyte-derived neutrophil-activating peptide; Short=MONAP; AltName: Full=Neutro…	-	179	17	71	0	3	0	4.56807	0.444697	1.78476	0	0.0740516	0
ENSG00000165929	86.9307	34.0979	44.6989	0	0	2.93194	55.2425	0.977314	5.82572	1.4683e-08	4.76733e-07	TC2N	14	91779751	91867536	-	6147	-	- && Q8N9U0.2 RecName: Full=Tandem C2 domains nuclear protein; AltName: Full=Membrane targeting tandem C2 domain-containing protein 1; AltName: Full=Tandem C2 protein in nucleus; Short=Tac2-N && PF00168:C2 domain	C2	88	33	45	0	0	3	0.830786	0.319342	0.418468	0	0	0.0274457
ENSG00000135299	43.4654	48.5637	38.739	3.87044	2.92818	0	43.5894	2.26621	4.26287	1.4778e-08	4.78843e-07	ANKRD6	6	89433170	89633834	+	8329	-	- && Q9Y2G4.3 RecName: Full=Ankyrin repeat domain-containing protein 6; AltName: Full=Diversin && PF13857:Ankyrin repeats (many copies)|PF12796:Ankyrin repeats (3 copies)	-	44	47	39	4	3	0	0.30657	0.335669	0.267661	0.0267795	0.0202177	0
ENSG00000170899	89.8943	25.8318	43.7056	0.96761	1.95212	2.93194	53.1439	1.95056	4.77036	1.49296e-08	4.82775e-07	GSTA4	6	52977948	52995378	-	2175	-	- && O15217.1 RecName: Full=Glutathione S-transferase A4; AltName: Full=GST class-alpha member 4; AltName: Full=Glutathione S-transferase A4-4 && PF02798:Glutathione S-transferase, N-terminal domain|PF00043:Glutathione S-transferase, C-terminal domain	GST_N	91	25	44	1	2	3	2.42802	0.683733	1.1564	0.0256375	0.0516148	0.0775671
ENSG00000163435	315.124	222.153	237.401	587.339	652.009	569.774	258.226	603.041	-1.22326	1.65685e-08	5.34685e-07	ELF3	1	202007945	202017188	+	7191	-	- && P78545.1 RecName: Full=ETS-related transcription factor Elf-3; AltName: Full=E74-like factor 3; AltName: Full=Epithelial-restricted with serine box; AltName: Full=Epithelium-restricted Ets protein ESX; AltName: Full=Epithelium-specific Ets transcription factor 1; Short=ESE-1 && PF00178:Ets-domain|PF02198:Sterile alpha motif (SAM)/Pointed domain|PF13900:Putative domain of unknown function	Ets	319	215	239	607	668	583	2.57437	1.7785	1.89986	4.70689	5.21423	4.55927
ENSG00000131981	135.335	69.2291	74.4982	13.5465	12.6888	1.95463	93.0209	9.39665	3.30684	1.73783e-08	5.59685e-07	LGALS3	14	55124110	55145413	+	2397	-	- && P17931.5 RecName: Full=Galectin-3; Short=Gal-3; AltName: Full=35 kDa lectin; AltName: Full=Carbohydrate-binding protein 35; Short=CBP 35; AltName: Full=Galactose-specific lectin 3; AltName: Full=Galactoside-binding protein; Short=GALBP; AltName: Full=IgE-binding protein; AltName: Full=L-31; AltName: Full=Laminin-binding protein; AltName: Full=Lectin L-29; AltName: Full=Mac-2 antigen && PF003…	-	137	67	75	14	13	2	3.31682	1.66269	1.78857	0.325683	0.304424	0.0469221
ENSG00000164938	2485.43	1597.44	2132.63	446.068	868.695	373.334	2071.83	562.699	1.88052	1.7572e-08	5.64784e-07	TP53INP1	8	94925972	94949411	-	5676	-	- && Q96A56.1 RecName: Full=Tumor protein p53-inducible nuclear protein 1; AltName: Full=Stress-induced protein; AltName: Full=p53-dependent damage-inducible nuclear protein 1; Short=p53DINP1 && PF14839:DOR family	-	2516	1546	2147	461	890	382	25.724	16.2022	21.6223	4.5289	8.80138	3.78474
ENSG00000162989	12.842	29.9648	24.8327	134.498	161.05	80.1398	22.5465	125.229	-2.47572	1.83537e-08	5.88723e-07	KCNJ3	2	154698299	154858352	+	5067	-	- && P48549.1 RecName: Full=G protein-activated inward rectifier potassium channel 1; Short=GIRK-1; AltName: Full=Inward rectifier K(+) channel Kir3.1; AltName: Full=Potassium channel, inwardly rectifying subfamily J member 3 && PF01007:Inward rectifier potassium channel|PF13900:Putative domain of unknown function	-	13	29	25	139	165	82	0.148889	0.34045	0.282034	1.52967	1.82783	0.910078
ENSG00000114812	66.1859	91.9611	52.6454	12.5789	12.6888	7.81851	70.2641	11.0287	2.67049	1.92802e-08	6.17198e-07	VIPR1	3	42489299	42537573	+	7384	-	- && P32241.1 RecName: Full=Vasoactive intestinal polypeptide receptor 1; Short=VIP-R-1; AltName: Full=Pituitary adenylate cyclase-activating polypeptide type II receptor; Short=PACAP type II receptor; Short=PACAP-R-2; Short=PACAP-R2; AltName: Full=VPAC1; Flags: Precursor && PF00002:7 transmembrane receptor (Secretin family)|PF02793:Hormone receptor domain	7tm_2	67	89	53	13	13	8	0.526566	0.716975	0.410296	0.0981717	0.0988223	0.0609276
ENSG00000165548	58.2831	39.2643	45.6922	4.83805	5.85637	4.88657	47.7465	5.19366	3.20127	1.94497e-08	6.21376e-07	TMEM63C	14	77116568	77259495	+	6363	-	- && Q9P1W3.1 RecName: Full=Calcium permeable stress-gated cation channel 1; AltName: Full=Transmembrane protein 63C && -	-	59	38	46	5	6	5	0.538096	0.355245	0.413246	0.043817	0.0529289	0.04419
ENSG00000074657	307.221	175.656	130.123	48.3805	48.8031	27.3648	204.334	41.5161	2.2992	2.06538e-08	6.58524e-07	ZNF532	18	58862600	58986480	+	11951	-	- && Q9HCE3.2 RecName: Full=Zinc finger protein 532 && PF16622:zinc-finger C2H2-type|PF13912:C2H2-type zinc finger	-	311	170	131	50	50	28	1.51017	0.846156	0.626585	0.233292	0.234838	0.131756
ENSG00000127920	68.1616	29.9648	65.5584	6.77327	2.92818	1.95463	54.5616	3.88536	3.81065	2.1513e-08	6.84551e-07	GNG11	7	93921699	93928610	+	3055	-	- && P61954.1 RecName: Full=Guanine nucleotide-binding protein G(I)/G(S)/G(O) subunit gamma-11; Flags: Precursor >P61952.1 RecName: Full=Guanine nucleotide-binding protein G(I)/G(S)/G(O) subunit gamma-11; Flags: Precursor >P61953.1 RecName: Full=Guanine nucleotide-binding protein G(I)/G(S)/G(O) subunit gamma-11; Flags: Precursor && PF00631:GGL domain	-	69	29	66	7	3	2	1.31071	0.564667	1.23494	0.127768	0.0551205	0.0368158
ENSG00000116824	76.0644	47.5305	23.8394	2.90283	1.95212	1.95463	49.1448	2.26986	4.43571	2.24603e-08	7.13272e-07	CD2	1	116754385	116769228	+	1679	-	- && P06729.2 RecName: Full=T-cell surface antigen CD2; AltName: Full=Erythrocyte receptor; AltName: Full=LFA-2; AltName: Full=LFA-3 receptor; AltName: Full=Rosette receptor; AltName: Full=T-cell surface antigen T11/Leu-5; AltName: CD_antigen=CD2; Flags: Precursor && PF05790:Immunoglobulin C2-set domain|PF07686:Immunoglobulin V-set domain	V-set	77	46	24	3	2	2	2.6614	1.62972	0.817097	0.0996334	0.0668625	0.0669877
ENSG00000132185	8066.78	6898.12	6023.42	3694.33	3574.34	3411.8	6996.11	3560.16	0.974613	2.44461e-08	7.7479e-07	FCRLA	1	161706972	161714352	+	3275	-	- && Q7L513.2 RecName: Full=Fc receptor-like A; AltName: Full=Fc receptor homolog expressed in B-cells; AltName: Full=Fc receptor-like and mucin-like protein 1; AltName: Full=Fc receptor-like protein; AltName: Full=Fc receptor-related protein X; Short=FcRX; Flags: Precursor && PF13927:Immunoglobulin domain|PF13895:Immunoglobulin domain	-	8166	6676	6064	3818	3662	3491	144.7	121.258	105.843	65.0069	62.764	59.9452
ENSG00000204740	0	1.03327	1.98662	38.7044	38.0664	56.6842	1.00663	44.485	-5.46832	2.46091e-08	7.7841e-07	MALRD1	10	19048771	19790401	+	7781	-	- && Q5VYJ5.4 RecName: Full=MAM and LDL-receptor class A domain-containing protein 1; Flags: Precursor && PF00629:MAM domain, meprin/A5/mu|PF00057:Low-density lipoprotein receptor domain class A	Ldl_recept_a	0	1	2	40	39	58	0	0.00764487	0.0146929	0.286655	0.281341	0.419187
ENSG00000198807	48.4046	73.3622	66.5517	10.6437	1.95212	7.81851	62.7728	6.80478	3.20409	2.46678e-08	7.7872e-07	PAX9	14	36657568	36679715	+	6035	-	- && P55771.3 RecName: Full=Paired box protein Pax-9 && PF00292:'Paired box' domain	PAX	49	71	67	11	2	8	0.471182	0.699821	0.634615	0.101637	0.0186018	0.0745467
ENSG00000138814	470.216	218.02	165.883	44.51	34.1622	72.3212	284.706	50.3311	2.5002	2.47803e-08	7.80727e-07	PPP3CA	4	101023409	101348278	-	5213	-	- && Q08209.1 RecName: Full=Serine/threonine-protein phosphatase 2B catalytic subunit alpha isoform; AltName: Full=CAM-PRP catalytic subunit; AltName: Full=Calmodulin-dependent calcineurin A subunit alpha isoform && -	-	476	211	167	46	35	74	5.29894	2.40769	1.83122	0.492045	0.376863	0.798288
ENSG00000143751	1503.51	1293.65	1235.68	689.906	671.53	732.986	1344.28	698.141	0.945286	2.50135e-08	7.8652e-07	SDE2	1	225982702	225999331	-	3975	-	- && Q6IQ49.1 RecName: Full=Protein SDE2 homolog && PF13900:Putative domain of unknown function|PF13019:Telomere stability and silencing|PF13297:Telomere stability C-terminal	-	1522	1252	1244	713	688	750	22.2202	18.7358	17.8894	10.002	9.71527	10.6106
ENSG00000159840	1257.53	1602.6	1662.8	2985.08	2899.88	3429.4	1507.64	3104.78	-1.04224	2.51423e-08	7.89014e-07	ZYX	7	143381080	143391111	+	3482	-	- && Q15942.1 RecName: Full=Zyxin; AltName: Full=Zyxin-2 && PF00412:LIM domain	LIM	1273	1551	1674	3085	2971	3509	21.2163	26.4965	27.4814	49.4039	47.8936	56.6722
ENSG00000132744	38.5261	55.7966	110.257	222.55	354.31	549.251	68.1933	375.37	-2.46034	2.57061e-08	8.05122e-07	ACY3	11	67642555	67650659	-	1300	-	- && Q96HD9.1 RecName: Full=N-acyl-aromatic-L-amino acid amidohydrolase (carboxylate-forming); AltName: Full=Acylase III; AltName: Full=Aminoacylase-3; Short=ACY-3; AltName: Full=Aspartoacylase-2; AltName: Full=Hepatitis C virus core-binding protein 1; Short=HCBP1; Short=HCV core-binding protein 1 && PF04952:Succinylglutamate desuccinylase / Aspartoacylase family	-	39	54	111	230	363	562	1.74097	2.47091	4.88082	9.8655	15.6735	24.3113
ENSG00000173083	124.469	76.462	68.5383	21.2874	13.6649	9.77314	89.8231	14.9085	2.59057	2.6756e-08	8.36361e-07	HPSE	4	83292461	83335153	-	4721	-	- && Q9Y251.2 RecName: Full=Heparanase; AltName: Full=Endo-glucoronidase; AltName: Full=Heparanase-1; Short=Hpa1; Contains: RecName: Full=Heparanase 8 kDa subunit; Contains: RecName: Full=Heparanase 50 kDa subunit; Flags: Precursor && PF03662:Glycosyl hydrolase family 79, N-terminal domain|PF13900:Putative domain of unknown function	-	126	74	69	22	14	10	1.54884	0.932402	0.835464	0.25985	0.166455	0.119119
ENSG00000104490	537.39	332.713	388.384	1154.36	1011.2	948.972	419.496	1038.18	-1.30706	2.68761e-08	8.38471e-07	NCALD	8	101686543	102124907	-	8042	-	- && P61601.2 RecName: Full=Neurocalcin-delta >P61602.2 RecName: Full=Neurocalcin-delta >Q91X97.4 RecName: Full=Neurocalcin-delta >Q4R4N4.3 RecName: Full=Neurocalcin-delta >Q5PQN0.3 RecName: Full=Neurocalcin-delta && PF00036:EF hand|PF13499:EF-hand domain pair	efhand	544	322	391	1193	1036	971	3.92559	2.38176	2.77924	8.27201	7.23101	6.79002
ENSG00000139668	321.051	316.181	237.401	118.048	106.391	122.164	291.544	115.534	1.33526	2.71775e-08	8.46218e-07	WDFY2	13	51584455	51767707	+	16197	-	- && Q96P53.2 RecName: Full=WD repeat and FYVE domain-containing protein 2; AltName: Full=Propeller-FYVE protein; Short=Prof; AltName: Full=WD40- and FYVE domain-containing protein 2; AltName: Full=Zinc finger FYVE domain-containing protein 22 && PF01363:FYVE zinc finger|PF13900:Putative domain of unknown function	FYVE	325	306	239	122	109	125	1.16444	1.12381	0.843483	0.42001	0.377742	0.434001
ENSG00000119280	81.9915	55.7966	40.7257	5.80566	9.76062	3.90926	59.5046	6.49184	3.19661	2.73449e-08	8.48119e-07	C1orf198	1	230837119	230869589	-	5161	-	- && Q9H425.1 RecName: Full=Uncharacterized protein C1orf198 && PF15797:Domain of unknown function (DUF4706)	-	83	54	41	6	10	4	0.933285	0.622394	0.454112	0.0648264	0.10876	0.0435855
ENSG00000275410	1388.92	885.513	946.623	2541.91	2523.12	2450.13	1073.68	2505.05	-1.22216	2.73367e-08	8.48119e-07	HNF1B	17	37686432	37745247	-	5962	-	- && P35680.1 RecName: Full=Hepatocyte nuclear factor 1-beta; Short=HNF-1-beta; Short=HNF-1B; AltName: Full=Homeoprotein LFB3; AltName: Full=Transcription factor 2; Short=TCF-2; AltName: Full=Variant hepatic nuclear factor 1; Short=vHNF1 && PF04812:Hepatocyte nuclear factor 1 (HNF-1), beta isoform C terminus|PF00046:Homeobox domain|PF04814:Hepatocyte nuclear factor 1 (HNF-1), N terminus	HNF-1B_C	1406	857	953	2627	2585	2507	13.6856	8.55056	9.13721	24.5699	24.3373	23.6471
ENSG00000183251	0	0	0	25.1579	24.4015	50.8203	0	33.4599	-7.50029	2.89519e-08	8.96215e-07	OR51B4	11	5301014	5301946	-	933	-	- && Q9Y5P0.3 RecName: Full=Olfactory receptor 51B4; AltName: Full=Odorant receptor HOR5'beta1 && PF13853:Olfactory receptor	-	0	0	0	26	25	52	0	0	0	1.55391	1.50405	3.13428
ENSG00000251301	632.224	115.726	223.494	20.3198	55.6355	16.6143	323.815	30.8566	3.39182	2.90876e-08	8.98672e-07	LINC02384	12	68332888	68451663	-	2695	-	- && - && -	-	640	112	225	21	57	17	13.7813	2.47209	4.7724	0.434505	1.18719	0.354736
ENSG00000163563	1064.9	1217.19	1271.44	592.177	525.121	375.289	1184.51	497.529	1.25137	3.00639e-08	9.27037e-07	MNDA	1	158831317	158849506	+	2059	-	- && P41218.1 RecName: Full=Myeloid cell nuclear differentiation antigen && PF02760:HIN-200/IF120x domain|PF02758:PAAD/DAPIN/Pyrin domain	PAAD_DAPIN	1078	1178	1280	612	538	384	30.3831	34.0326	35.5358	16.5741	14.6666	10.4879
ENSG00000118217	1945.08	2354.82	2091.91	1118.56	1182.01	1157.14	2130.6	1152.57	0.886356	3.05021e-08	9.38733e-07	ATF6	1	161766294	161964070	+	7890	-	- && P18850.3 RecName: Full=Cyclic AMP-dependent transcription factor ATF-6 alpha; Short=cAMP-dependent transcription factor ATF-6 alpha; AltName: Full=Activating transcription factor 6 alpha; Short=ATF6-alpha; Contains: RecName: Full=Processed cyclic AMP-dependent transcription factor ATF-6 alpha && PF00170:bZIP transcription factor|PF13900:Putative domain of unknown function	bZIP_1	1969	2279	2106	1156	1211	1184	14.4823	17.182	15.2579	8.16987	8.6153	8.43899
ENSG00000144445	154.104	161.19	190.715	342.534	400.185	394.835	168.67	379.185	-1.16855	3.20313e-08	9.83898e-07	KANSL1L	2	210021423	210171383	-	8491	-	- && A0AUZ9.2 RecName: Full=KAT8 regulatory NSL complex subunit 1-like protein; AltName: Full=MSL1v2 && PF15275:PEHE domain	-	156	156	192	354	410	404	1.06619	1.09288	1.29257	2.32476	2.71037	2.6757
ENSG00000182732	68.1616	51.6635	52.6454	0.96761	6.83243	8.79583	57.4902	5.53196	3.3796	3.21391e-08	9.8531e-07	RGS6	14	71932439	72566529	+	8937	-	- && P49758.5 RecName: Full=Regulator of G-protein signaling 6; Short=RGS6; AltName: Full=S914 && PF00631:GGL domain|PF00610:Domain found in Dishevelled, Egl-10, and Pleckstrin (DEP)|PF00615:Regulator of G protein signaling domain	RGS	69	50	53	1	7	9	0.448051	0.3328	0.338998	0.0062394	0.0439653	0.0566326
ENSG00000135048	467.253	1196.53	1023.11	3472.75	3267.85	2659.27	895.629	3133.29	-1.80682	3.23226e-08	9.89036e-07	CEMIP2	9	71683366	71816690	-	9625	-	- && Q9UHN6.1 RecName: Full=Transmembrane protein 2 && PF10162:G8 domain|PF15711:Interleukin-like EMT inducer	-	473	1158	1030	3589	3348	2721	2.85187	7.15671	6.11715	20.7925	19.5249	15.898
ENSG00000116857	308.209	255.218	331.765	135.465	119.08	118.255	298.397	124.267	1.26399	3.27961e-08	1.0016e-06	TMEM9	1	201134772	201171574	-	3915	-	- && Q9P0T7.1 RecName: Full=Transmembrane protein 9; AltName: Full=Dermal papilla-derived protein 4; Flags: Precursor && PF05434:TMEM9	TMEM9	312	247	334	140	122	121	4.6248	3.75293	4.87672	1.99403	1.74917	1.73808
ENSG00000144369	65.198	111.593	69.5316	16.4494	3.90425	11.7278	82.1076	10.6938	2.93938	3.54209e-08	1.07969e-06	FAM171B	2	186693971	186765965	+	5826	-	- && Q6P995.3 RecName: Full=Protein FAM171B; Flags: Precursor && PF10577:Uncharacterised protein family UPF0560	-	66	108	70	17	4	12	0.657421	1.1027	0.686816	0.16271	0.0385383	0.115831
ENSG00000001461	439.593	494.937	386.397	191.587	217.662	178.848	440.309	196.032	1.16726	3.6381e-08	1.10684e-06	NIPAL3	1	24415794	24472976	+	9404	-	- && Q6P499.1 RecName: Full=NIPA-like protein 3 && PF05653:Magnesium transporter NIPA	DUF803	445	479	389	198	223	183	2.74611	3.0299	2.36456	1.17405	1.33105	1.09434
ENSG00000198729	80.0158	9.29944	19.8662	298.991	396.281	303.945	36.3938	333.072	-3.19219	3.76026e-08	1.14183e-06	PPP1R14C	6	150143076	150250357	+	2152	-	- && Q8TAE6.3 RecName: Full=Protein phosphatase 1 regulatory subunit 14C; AltName: Full=Kinase-enhanced PP1 inhibitor; AltName: Full=PKC-potentiated PP1 inhibitory protein; AltName: Full=Serologically defined breast cancer antigen NY-BR-81 && PF05361:PKC-activated protein phosphatase-1 inhibitor	-	81	9	20	309	406	311	2.1843	0.248775	0.531252	8.00665	10.5898	8.12707
ENSG00000049323	38.5261	53.7301	32.7792	2.90283	3.90425	2.93194	41.6785	3.24634	3.68192	3.80362e-08	1.14843e-06	LTBP1	2	32946972	33399509	+	7329	-	- && Q14766.4 RecName: Full=Latent-transforming growth factor beta-binding protein 1; Short=LTBP-1; AltName: Full=Transforming growth factor beta-1-binding protein 1; Short=TGF-beta1-BP-1; Flags: Precursor && PF07645:Calcium-binding EGF domain|PF00683:TB domain	EGF_CA	39	52	33	3	4	3	0.308809	0.42205	0.257384	0.022825	0.0306351	0.0230193
ENSG00000097007	1494.62	1936.35	1755.18	864.075	860.886	927.471	1728.71	884.144	0.967281	3.80341e-08	1.14843e-06	ABL1	9	130713946	130887675	+	6276	-	- && P00519.4 RecName: Full=Tyrosine-protein kinase ABL1; AltName: Full=Abelson murine leukemia viral oncogene homolog 1; AltName: Full=Abelson tyrosine-protein kinase 1; AltName: Full=Proto-oncogene c-Abl; AltName: Full=p150 && PF00017:SH2 domain|PF08919:F-actin binding|PF00018:SH3 domain|PF07714:Protein tyrosine kinase	Pkinase_Tyr	1513	1874	1767	893	882	949	13.9903	17.762	16.0941	7.9342	7.8884	8.50352
ENSG00000249196	0	0	0	31.9311	31.234	25.4102	0	29.5251	-7.31996	3.80089e-08	1.14843e-06	TMEM132D-AS1	12	129109629	129113294	+	2271	-	- && - && -	-	0	0	0	33	32	26	0	0	0	0.810273	0.790927	0.643831
ENSG00000259319	222.266	50.6303	61.5851	9.6761	12.6888	6.8412	111.494	9.73537	3.51801	3.9265e-08	1.18106e-06	AF111167.2	14	75423683	75427741	-	4059	-	- && - && -	-	225	49	62	10	13	7	3.21687	0.718096	0.873143	0.137377	0.179774	0.0969828
ENSG00000145391	308.209	128.126	56.6186	12.5789	21.4734	19.5463	164.318	17.8662	3.20162	3.92378e-08	1.18106e-06	SETD7	4	139495941	139606699	-	13916	-	- && Q8VHL1.2 RecName: Full=Histone-lysine N-methyltransferase SETD7; AltName: Full=Histone H3-K4 methyltransferase SETD7; Short=H3-K4-HMTase SETD7; AltName: Full=SET domain-containing protein 7; AltName: Full=SET7/9 && -	-	312	124	57	13	22	20	1.3011	0.530045	0.234139	0.0520911	0.0887384	0.0808223
ENSG00000139832	124.469	80.5951	102.311	18.3846	25.3776	6.8412	102.458	16.8678	2.60279	4.26581e-08	1.28071e-06	RAB20	13	110523066	110561733	-	1518	-	- && Q9NX57.1 RecName: Full=Ras-related protein Rab-20 && PF00071:Ras family	Ras	126	78	103	19	26	7	4.81691	3.05653	3.87863	0.697937	0.961402	0.259324
ENSG00000211976	1766.27	4661.08	4014.95	1031.47	1055.12	689.984	3480.77	925.526	1.91103	4.30935e-08	1.29135e-06	IGHV3-73	14	106802694	106803233	-	437	-	- && P01764.2 RecName: Full=Immunoglobulin heavy variable 3-23; AltName: Full=Ig heavy chain V-III region LAY; AltName: Full=Ig heavy chain V-III region POM; AltName: Full=Ig heavy chain V-III region TEI; AltName: Full=Ig heavy chain V-III region TIL; AltName: Full=Ig heavy chain V-III region TUR; AltName: Full=Ig heavy chain V-III region VH26; AltName: Full=Ig heavy chain V-III region WAS; AltNa…	V-set	1788	4511	4042	1066	1081	706	237.441	614.041	528.722	136.022	138.851	90.8529
ENSG00000122417	154.104	168.423	191.709	66.7651	60.5158	43.0018	171.412	56.7609	1.59428	4.72621e-08	1.41361e-06	ODF2L	1	86346824	86396342	-	10898	-	- && Q9ULJ1.2 RecName: Full=Outer dense fiber protein 2-like && PF08333:Protein of unknown function (DUF1725)	-	156	163	193	69	62	44	0.830707	0.889706	1.01233	0.353051	0.319336	0.22705
gene-HHV4_BBRF1	1437.32	222.153	346.665	9.6761	33.1861	14.6597	668.713	19.174	5.12434	4.75144e-08	1.41849e-06	BBRF1	NC_007605.1	101916	103757	+	1842	-	- && P03213.1 RecName: Full=Portal protein && PF01763:Herpesvirus UL6 like	-	1455	215	349	10	34	15	45.8399	6.94312	10.8305	0.302723	1.03608	0.457949
ENSG00000103089	13.8299	183.922	121.184	1.93522	1.95212	7.81851	106.312	3.90195	4.76862	4.9002e-08	1.46017e-06	FA2H	16	74712955	74774831	-	3279	-	- && Q7L5A8.1 RecName: Full=Fatty acid 2-hydroxylase; AltName: Full=Fatty acid alpha-hydroxylase && PF00173:Cytochrome b5-like Heme/Steroid binding domain|PF04116:Fatty acid hydroxylase superfamily	-	14	178	122	2	2	8	0.247774	3.22912	2.12682	0.0340113	0.0342367	0.137203
ENSG00000184588	418.848	356.478	289.053	138.368	143.481	155.393	354.793	145.747	1.28358	4.98536e-08	1.48277e-06	PDE4B	1	65792514	66374579	+	8644	-	- && Q07343.1 RecName: Full=cAMP-specific 3',5'-cyclic phosphodiesterase 4B; AltName: Full=DPDE4; AltName: Full=PDE32 && PF00233:3'5'-cyclic nucleotide phosphodiesterase	-	424	345	291	143	147	159	2.84656	2.37416	1.92438	0.922478	0.954566	1.03442
ENSG00000144815	789.292	1407.31	1216.8	419.943	388.473	483.77	1137.8	430.729	1.40131	5.04332e-08	1.49722e-06	NXPE3	3	101779202	101827392	+	8635	-	- && Q969Y0.1 RecName: Full=NXPE family member 3; AltName: Full=Protein FAM55C; Flags: Precursor && PF06312:Neurexophilin|PF13900:Putative domain of unknown function	-	799	1362	1225	434	398	495	5.36975	9.38254	8.10936	2.80261	2.58716	3.22373
ENSG00000145349	1301	1749.33	1529.7	797.31	760.352	712.462	1526.67	756.708	1.01248	5.21922e-08	1.54656e-06	CAMK2D	4	113451032	113761927	-	7363	-	- && Q95266.1 RecName: Full=Calcium/calmodulin-dependent protein kinase type II subunit delta; Short=CaM kinase II subunit delta; Short=CaMK-II subunit delta && PF08332:Calcium/calmodulin dependent protein kinase II association domain|PF00069:Protein kinase domain	Pkinase	1317	1693	1540	824	779	729	10.3801	13.6775	11.9558	6.24032	5.93863	5.56786
ENSG00000196628	2922.06	3176.27	2598.5	1659.45	1471.9	1329.15	2898.94	1486.83	0.96324	5.25431e-08	1.55407e-06	TCF4	18	55222331	55664787	-	27828	-	- && P15884.3 RecName: Full=Transcription factor 4; Short=TCF-4; AltName: Full=Class B basic helix-loop-helix protein 19; Short=bHLHb19; AltName: Full=Immunoglobulin transcription factor 2; Short=ITF-2; AltName: Full=SL3-3 enhancer factor 2; Short=SEF-2 && PF01157:Ribosomal protein L21e|PF00010:Helix-loop-helix DNA-binding domain	HLH	2958	3074	2616	1715	1508	1360	6.16859	6.57094	5.37364	3.4365	3.04174	2.74835
ENSG00000180758	69.1494	41.3308	44.6989	6.77327	0	2.93194	51.7264	3.23507	3.99677	5.51828e-08	1.62912e-06	GPR157	1	9100305	9129170	-	5372	-	- && Q5UAW9.2 RecName: Full=Probable G-protein coupled receptor 157 && -	-	70	40	45	7	0	3	0.756192	0.442924	0.478839	0.0726602	0	0.0314052
ENSG00000162407	53.3439	40.2976	60.5918	309.635	271.345	118.255	51.4111	233.078	-2.18006	5.63923e-08	1.66175e-06	PLPP3	1	56494747	56645301	-	5286	-	- && O14495.1 RecName: Full=Phospholipid phosphatase 3; AltName: Full=Lipid phosphate phosphohydrolase 3; AltName: Full=PAP2-beta; AltName: Full=Phosphatidate phosphohydrolase type 2b; AltName: Full=Phosphatidic acid phosphatase 2b; Short=PAP-2b; Short=PAP2b; AltName: Full=Vascular endothelial growth factor and type I collagen-inducible protein; Short=VCIP && -	-	54	39	61	320	278	121	0.592839	0.438877	0.659653	3.37565	2.95203	1.28728
ENSG00000071967	36.5504	24.7985	23.8394	0	0	0	28.3961	0	7.30917	5.69946e-08	1.6764e-06	CYBRD1	2	171522247	171558133	+	5176	-	- && Q53TN4.1 RecName: Full=Cytochrome b reductase 1; AltName: Full=Duodenal cytochrome b; AltName: Full=Ferric-chelate reductase 3 && PF03188:Eukaryotic cytochrome b561	Cytochrom_B561	37	24	24	0	0	0	0.414837	0.275818	0.265051	0	0	0
ENSG00000130158	498.864	522.835	522.48	208.036	276.225	246.283	514.726	243.515	1.07985	5.75788e-08	1.69046e-06	DOCK6	19	11199295	11262481	-	12435	-	- && Q96HP0.3 RecName: Full=Dedicator of cytokinesis protein 6 && PF14429:C2 domain in Dock180 and Zizimin proteins|PF11878:Domain of unknown function (DUF3398)|PF06920:Dock homology region 2	Ded_cyto	505	506	526	215	283	252	2.35676	2.42053	2.41798	0.964111	1.27745	1.13965
ENSG00000109265	23.7084	79.5618	43.7056	0	1.95212	0.977314	48.9919	0.976479	5.65117	5.81056e-08	1.70279e-06	KIAA1211	4	56049073	56328625	+	6745	-	- && Q6ZU35.3 RecName: Full=Uncharacterized protein KIAA1211 && PF15262:Domain of unknown function (DUF4592)	-	24	77	44	0	2	1	0.20649	0.67907	0.372892	0	0.0166438	0.00833746
ENSG00000173889	1282.23	1339.12	1309.18	741.189	778.897	718.326	1310.18	746.137	0.812225	5.91833e-08	1.73119e-06	PHC3	3	170086732	170181749	-	16919	-	- && Q8NDX5.1 RecName: Full=Polyhomeotic-like protein 3; AltName: Full=Early development regulatory protein 3; AltName: Full=Homolog of polyhomeotic 3; Short=hPH3 && PF13900:Putative domain of unknown function|PF00536:SAM domain (Sterile alpha motif)	SAM_1	1298	1296	1318	766	798	735	4.45215	4.55655	4.45301	2.52458	2.64747	2.44303
ENSG00000262580	49.3925	26.865	17.8796	0	0	0	31.379	0	7.45329	6.03758e-08	1.76284e-06	AC087741.1	17	80200673	80205949	-	5122	-	- && Q9BXL6.2 RecName: Full=Caspase recruitment domain-containing protein 14; AltName: Full=CARD-containing MAGUK protein 2; Short=Carma 2 && PF13900:Putative domain of unknown function	-	50	26	18	0	0	0	0.566501	0.301953	0.200884	0	0	0
ENSG00000058866	128.42	36.1645	23.8394	0	0.976062	0	62.8081	0.325354	7.49273	6.14409e-08	1.79066e-06	DGKG	3	186105668	186362237	-	10978	-	- && P49619.3 RecName: Full=Diacylglycerol kinase gamma; Short=DAG kinase gamma; AltName: Full=Diglyceride kinase gamma; Short=DGK-gamma && PF00781:Diacylglycerol kinase catalytic domain|PF13499:EF-hand domain pair|PF00609:Diacylglycerol kinase accessory domain|PF00130:Phorbol esters/diacylglycerol binding domain (C1 domain)|PF14513:Diacylglycerol kinase N-terminus	C1_1	130	35	24	0	1	0	0.687211	0.189649	0.124969	0	0.00511305	0
ENSG00000188761	21.7327	69.2291	47.6788	226.421	163.978	450.542	46.2135	280.314	-2.60198	6.16924e-08	1.79471e-06	BCL2L15	1	113878168	113887547	-	4251	-	- && Q5TBC7.1 RecName: Full=Bcl-2-like protein 15; Short=Bcl2-L-15 && PF13900:Putative domain of unknown function	-	22	67	48	234	168	461	0.300332	0.937539	0.645451	3.06944	2.21831	6.09853
ENSG00000204642	971.056	225.253	372.491	83.2144	109.319	50.8203	522.933	81.1179	2.68866	6.21074e-08	1.80349e-06	HLA-F	6	29722775	29738528	+	4342	-	- && P30511.3 RecName: Full=HLA class I histocompatibility antigen, alpha chain F; AltName: Full=CDA12; AltName: Full=HLA F antigen; AltName: Full=Leukocyte antigen F; AltName: Full=MHC class I antigen F; Flags: Precursor && PF07654:Immunoglobulin C1-set domain	C1-set	983	218	375	86	112	52	13.1381	2.98657	4.9369	1.10444	1.44788	0.673487
ENSG00000102547	298.33	128.126	113.237	29.0283	43.9228	24.4329	179.898	32.4613	2.47073	6.6537e-08	1.9286e-06	CAB39L	13	49308650	49444126	-	5006	-	- && Q9H9S4.3 RecName: Full=Calcium-binding protein 39-like; AltName: Full=Antigen MLAA-34; AltName: Full=MO25beta; AltName: Full=Mo25-like protein && PF08569:Mo25-like	-	302	124	114	30	45	25	3.50095	1.47345	1.30175	0.334168	0.504574	0.280844
gene-HHV4_BDLF3.5	41.4897	42.3641	33.7725	1.93522	0	3.90926	39.2088	1.94816	4.33129	6.81755e-08	1.97251e-06	BDLF3.5	NC_007605.1	116712	116945	-	234	-	- && - && -	-	42	41	34	2	0	4	10.4161	10.4225	8.30569	0.476594	0	0.961302
ENSG00000175183	3.9514	1.03327	4.96654	37.7368	42.9467	43.0018	3.31707	41.2284	-3.62688	7.07377e-08	2.04294e-06	CSRP2	12	76858715	76879060	-	5873	-	- && Q16527.3 RecName: Full=Cysteine and glycine-rich protein 2; AltName: Full=Cysteine-rich protein 2; Short=CRP2; AltName: Full=LIM domain only protein 5; Short=LMO-5; AltName: Full=Smooth muscle cell LIM protein; Short=SmLIM >Q32LE9.3 RecName: Full=Cysteine and glycine-rich protein 2; AltName: Full=Cysteine-rich protein 2; Short=CRP2 && PF00412:LIM domain	LIM	4	1	5	39	44	44	0.0395248	0.0101285	0.0486657	0.370288	0.420529	0.421316
ENSG00000047346	759.656	1082.87	1050.92	377.368	433.371	469.111	964.481	426.617	1.17676	7.20387e-08	2.07675e-06	FAM214A	15	52581317	52709817	-	9832	-	- && Q32MH5.2 RecName: Full=Protein FAM214A && -	-	769	1048	1058	390	444	480	4.53894	6.34052	6.15115	2.21186	2.5348	2.74546
ENSG00000133739	63.2224	56.8299	42.7123	188.684	132.744	207.191	54.2548	176.206	-1.69957	7.4748e-08	2.15096e-06	LRRCC1	8	85107147	85146076	+	5065	-	- && Q9C099.2 RecName: Full=Leucine-rich repeat and coiled-coil domain-containing protein 1; AltName: Full=Centrosomal leucine-rich repeat and coiled-coil domain-containing protein && PF12799:Leucine Rich repeats (2 copies)	-	64	55	43	195	136	212	0.733281	0.645935	0.485291	2.14679	1.50717	2.35381
ENSG00000184014	2005.33	824.55	937.684	265.125	426.539	220.873	1255.86	304.179	2.04575	7.50558e-08	2.15593e-06	DENND5A	11	9138825	9265390	-	8648	-	- && Q6IQ26.2 RecName: Full=DENN domain-containing protein 5A; AltName: Full=Rab6-interacting protein 1; Short=Rab6IP1 && PF02759:RUN domain|PF03456:uDENN domain|PF03455:dDENN domain|PF02141:DENN (AEX-3) domain|PF01477:PLAT/LH2 domain	DENN	2030	798	944	274	437	226	13.6223	5.489	6.23978	1.76673	2.83641	1.46963
ENSG00000113615	2490.37	2575.94	2499.16	1539.47	1493.37	1381.92	2521.83	1471.59	0.777073	7.60444e-08	2.1804e-06	SEC24A	5	134648789	134727823	+	7201	-	- && O95486.2 RecName: Full=Protein transport protein Sec24A; AltName: Full=SEC24-related protein A && PF08033:Sec23/Sec24 beta-sandwich domain|PF04811:Sec23/Sec24 trunk domain|PF00626:Gelsolin repeat|PF04810:Sec23/Sec24 zinc finger|PF04815:Sec23/Sec24 helical domain	-	2521	2493	2516	1591	1530	1414	20.3165	20.5937	19.9724	12.32	11.9262	11.0426
ENSG00000112367	285.488	467.038	331.765	152.882	95.654	110.436	361.431	119.658	1.59438	7.83947e-08	2.24375e-06	FIG4	6	109691312	109825428	+	3592	-	- && Q92562.1 RecName: Full=Polyphosphoinositide phosphatase; AltName: Full=Phosphatidylinositol 3,5-bisphosphate 5-phosphatase; AltName: Full=SAC domain-containing protein 3 && PF02383:SacI homology domain	-	289	452	334	158	98	113	4.66908	7.48528	5.31524	2.45276	1.53142	1.76912
ENSG00000127507	101.748	32.0314	35.7591	1.93522	0	4.88657	56.513	2.27393	4.63664	8.32335e-08	2.37797e-06	ADGRE2	19	14732393	14778541	-	8622	-	- && Q9UHX3.2 RecName: Full=Adhesion G protein-coupled receptor E2; AltName: Full=EGF-like module receptor 2; AltName: Full=EGF-like module-containing mucin-like hormone receptor-like 2; AltName: CD_antigen=CD312; Flags: Precursor && PF01825:GPCR proteolysis site, GPS, motif|PF07645:Calcium-binding EGF domain|PF00002:7 transmembrane receptor (Secretin family)	7tm_2	103	31	36	2	0	5	0.693265	0.213875	0.238675	0.0129347	0	0.032612
ENSG00000162927	342.784	462.905	479.768	198.36	182.524	171.03	428.486	183.971	1.21958	8.59247e-08	2.4501e-06	PUS10	2	60940222	61018259	-	7651	-	- && Q3MIT2.1 RecName: Full=Putative tRNA pseudouridine synthase Pus10; AltName: Full=Coiled-coil domain-containing protein 139; AltName: Full=tRNA pseudouridine 55 synthase; Short=Psi55 synthase; AltName: Full=tRNA pseudouridylate synthase; AltName: Full=tRNA-uridine isomerase && -	-	347	448	483	205	187	175	2.63197	3.4831	3.60863	1.49407	1.37191	1.28628
ENSG00000197122	647.041	294.482	262.234	1250.15	1415.29	1624.3	401.252	1429.91	-1.83314	8.60656e-08	2.4501e-06	SRC	20	37344685	37406050	+	6468	-	- && P12931.3 RecName: Full=Proto-oncogene tyrosine-protein kinase Src; AltName: Full=Proto-oncogene c-Src; AltName: Full=pp60c-src; Short=p60-Src && PF07714:Protein tyrosine kinase|PF00017:SH2 domain|PF00018:SH3 domain	Pkinase_Tyr	655	285	264	1292	1450	1662	5.8768	2.62108	2.33317	11.1385	12.5835	14.4503
ENSG00000251493	95.8214	19.6321	50.6587	2.90283	1.95212	3.90926	55.3708	2.9214	4.24538	9.24486e-08	2.62667e-06	FOXD1	5	73444827	73448527	-	2623	-	- && Q16676.1 RecName: Full=Forkhead box protein D1; AltName: Full=Forkhead-related protein FKHL8; AltName: Full=Forkhead-related transcription factor 4; Short=FREAC-4 && PF00250:Forkhead domain	Fork_head	97	19	51	3	2	4	2.14607	0.430885	1.11144	0.063776	0.0427991	0.0857585
ENSG00000157765	0	0	0	26.1255	20.4973	37.1379	0	27.9202	-7.23924	9.25976e-08	2.62667e-06	SLC34A2	4	25648011	25678748	+	5045	-	- && O95436.3 RecName: Full=Sodium-dependent phosphate transport protein 2B; Short=Sodium-phosphate transport protein 2B; AltName: Full=Na(+)-dependent phosphate cotransporter 2B; AltName: Full=NaPi3b; AltName: Full=Sodium/phosphate cotransporter 2B; Short=Na(+)/Pi cotransporter 2B; Short=NaPi-2b; AltName: Full=Solute carrier family 34 member 2 && PF02690:Na+/Pi-cotransporter	Na_Pi_cotrans	0	0	0	27	21	38	0	0	0	0.298426	0.233648	0.423583
ENSG00000136717	620.369	293.449	362.558	84.182	126.888	142.688	425.459	117.919	1.85154	9.39389e-08	2.65999e-06	BIN1	2	127048027	127107355	-	6929	-	- && O00499.1 RecName: Full=Myc box-dependent-interacting protein 1; AltName: Full=Amphiphysin II; AltName: Full=Amphiphysin-like protein; AltName: Full=Box-dependent myc-interacting protein 1; AltName: Full=Bridging integrator 1 && PF14604:Variant SH3 domain|PF03114:BAR domain	-	628	284	365	87	130	146	5.25968	2.43811	3.01117	0.700137	1.05312	1.18494
ENSG00000254004	41.4897	55.7966	27.8126	3.87044	0.976062	0	41.6996	1.6155	4.68482	9.9611e-08	2.8156e-06	ZNF260	19	36510695	36528660	-	5952	-	- && Q3ZCT1.3 RecName: Full=Zinc finger protein 260; Short=Zfp-260 && PF00096:Zinc finger, C2H2 type|PF13900:Putative domain of unknown function	zf-C2H2	42	54	28	4	1	0	0.409502	0.53968	0.268911	0.0374741	0.00943062	0
ENSG00000242265	758.668	2124.4	1593.27	4671.62	4919.35	5891.25	1492.11	5160.74	-1.7903	1.01911e-07	2.87552e-06	PEG10	7	94656325	94669695	+	6689	-	- && Q86TG7.2 RecName: Full=Retrotransposon-derived protein PEG10; AltName: Full=Embryonal carcinoma differentiation-regulated protein; AltName: Full=Mammalian retrotransposon-derived protein 2; AltName: Full=Myelin expression factor 3-like protein 1; Short=MEF3-like protein 1; AltName: Full=Paternally expressed gene 10 protein; AltName: Full=Retrotransposon gag domain-containing protein 3; AltNa…	-	768	2056	1604	4828	5040	6028	6.663	18.2838	13.7074	40.2477	42.2934	50.679
ENSG00000102096	9643.38	3064.68	3623.59	1039.21	1584.15	771.101	5443.89	1131.49	2.26643	1.02634e-07	2.89079e-06	PIM2	X	48913182	48919024	-	2761	-	- && Q62070.1 RecName: Full=Serine/threonine-protein kinase pim-2 && PF00069:Protein kinase domain	Pkinase	9762	2966	3648	1074	1623	789	205.183	63.9014	75.5268	21.6906	32.9956	16.0704
ENSG00000164120	118.542	27.8983	35.7591	0	3.90425	0	60.7331	1.30142	5.54716	1.03706e-07	2.91584e-06	HPGD	4	174490177	174523154	-	5529	-	- && P15428.1 RecName: Full=15-hydroxyprostaglandin dehydrogenase [NAD(+)]; Short=15-PGDH; AltName: Full=Prostaglandin dehydrogenase 1; AltName: Full=Short chain dehydrogenase/reductase family 36C member 1 && PF00106:short chain dehydrogenase	adh_short	120	27	36	0	4	0	1.25952	0.290484	0.372193	0	0.0406085	0
ENSG00000010310	147.19	144.658	171.842	42.5748	60.5158	57.6615	154.563	53.5841	1.52871	1.06011e-07	2.97541e-06	GIPR	19	45668244	45683724	+	4736	-	- && P48546.1 RecName: Full=Gastric inhibitory polypeptide receptor; Short=GIP-R; AltName: Full=Glucose-dependent insulinotropic polypeptide receptor; Flags: Precursor && PF02793:Hormone receptor domain|PF00002:7 transmembrane receptor (Secretin family)|PF13900:Putative domain of unknown function	7tm_2	149	140	173	44	62	59	1.82576	1.75842	2.08808	0.518055	0.734824	0.700577
gene-HHV4_LF2	863.38	222.153	347.658	107.405	67.3483	89.9129	477.731	88.2219	2.4371	1.09021e-07	3.05145e-06	LF2	NC_007605.1	149035	150324	-	1290	-	- && P0C726.1 RecName: Full=Protein LF2 [Epstein-barr virus strain ag876] >P0C725.1 RecName: Full=Protein LF2 && PF04797:Herpesvirus dUTPase protein	-	874	215	350	111	69	92	39.318	9.91413	15.5093	4.79808	3.00236	4.01064
ENSG00000198833	9400.37	11975.6	11552.2	6154	5993.02	5536.48	10976.1	5894.5	0.896907	1.09103e-07	3.05145e-06	UBE2J1	6	89326625	89352848	-	4290	-	- && Q9Y385.2 RecName: Full=Ubiquitin-conjugating enzyme E2 J1; AltName: Full=E2 ubiquitin-conjugating enzyme J1; AltName: Full=Non-canonical ubiquitin-conjugating enzyme 1; Short=NCUBE-1; AltName: Full=Yeast ubiquitin-conjugating enzyme UBC6 homolog E; Short=HsUBC6e && PF00179:Ubiquitin-conjugating enzyme	UQ_con	9516	11590	11630	6360	6140	5665	128.726	160.706	154.966	82.6674	80.3368	74.2606
ENSG00000162739	2161.41	1306.05	1385.67	600.886	711.549	442.723	1617.71	585.053	1.46736	1.09943e-07	3.06955e-06	SLAMF6	1	160485030	160523262	-	2746	-	- && Q96DU3.3 RecName: Full=SLAM family member 6; AltName: Full=Activating NK receptor; AltName: Full=NK-T-B-antigen; Short=NTB-A; AltName: CD_antigen=CD352; Flags: Precursor && PF07686:Immunoglobulin V-set domain|PF13900:Putative domain of unknown function	V-set	2188	1264	1395	621	729	453	46.2399	27.3812	29.0393	12.6103	14.9015	9.27712
ENSG00000134256	233.132	490.804	302.959	1084.69	855.03	1107.3	342.298	1015.67	-1.56953	1.11195e-07	3.09907e-06	CD101	1	117001750	117036476	+	3828	-	- && Q93033.2 RecName: Full=Immunoglobulin superfamily member 2; Short=IgSF2; AltName: Full=Cell surface glycoprotein V7; AltName: Full=Glu-Trp-Ile EWI motif-containing protein 101; Short=EWI-101; AltName: CD_antigen=CD101; Flags: Precursor && PF07679:Immunoglobulin I-set domain|PF07686:Immunoglobulin V-set domain	V-set	236	475	305	1121	876	1133	3.57775	7.38121	4.5545	16.3293	12.845	16.6446
ENSG00000168890	111.627	94.0276	133.103	32.8987	38.0664	29.3194	112.919	33.4282	1.75656	1.14032e-07	3.17261e-06	TMEM150A	2	85598548	85603196	-	3094	-	- && Q86TG1.1 RecName: Full=Transmembrane protein 150A; AltName: Full=Transmembrane protein 150 && PF10277:Frag1/DRAM/Sfk1 family	-	113	91	134	34	39	30	2.11947	1.74955	2.4757	0.612764	0.707535	0.545276
ENSG00000013016	87.9186	144.658	91.3844	29.0283	27.3297	27.3648	107.987	27.9076	1.9513	1.15191e-07	3.19926e-06	EHD3	2	31234337	31269447	+	4636	-	- && Q9NZN3.2 RecName: Full=EH domain-containing protein 3; AltName: Full=PAST homolog 3 && PF00350:Dynamin family|PF12763:Cytoskeletal-regulatory complex EF hand|PF16880:N-terminal EH-domain containing protein	-	89	140	92	30	28	28	1.11408	1.79635	1.13438	0.360838	0.339014	0.339649
ENSG00000163823	16.7934	48.5637	42.7123	126.757	181.547	176.894	36.0231	161.733	-2.16827	1.16842e-07	3.23948e-06	CCR1	3	46201709	46208396	-	2731	-	- && P32246.1 RecName: Full=C-C chemokine receptor type 1; Short=C-C CKR-1; Short=CC-CKR-1; Short=CCR-1; Short=CCR1; AltName: Full=HM145; AltName: Full=LD78 receptor; AltName: Full=Macrophage inflammatory protein 1-alpha receptor; Short=MIP-1alpha-R; AltName: Full=RANTES-R; AltName: CD_antigen=CD191 && PF00001:7 transmembrane receptor (rhodopsin family)	7tm_1	17	47	43	131	186	181	0.361241	1.02372	0.900035	2.67476	3.82291	3.72711
ENSG00000065154	428.727	651.994	450.962	235.129	182.524	165.166	510.561	194.273	1.39367	1.18544e-07	3.28094e-06	OAT	10	124397303	124418976	-	3388	-	- && P04181.1 RecName: Full=Ornithine aminotransferase, mitochondrial; AltName: Full=Ornithine delta-aminotransferase; AltName: Full=Ornithine--oxo-acid aminotransferase; Contains: RecName: Full=Ornithine aminotransferase, hepatic form; Contains: RecName: Full=Ornithine aminotransferase, renal form; Flags: Precursor && PF00202:Aminotransferase class-III	Aminotran_3	434	631	454	243	187	169	7.43389	11.0788	7.65994	3.99942	3.09814	2.80517
ENSG00000166562	3143.34	2236	2419.7	1299.5	1215.2	1320.35	2599.68	1278.35	1.0241	1.19074e-07	3.28991e-06	SEC11C	18	59139477	59158836	+	4511	-	- && Q9BY50.3 RecName: Full=Signal peptidase complex catalytic subunit SEC11C; AltName: Full=Microsomal signal peptidase 21 kDa subunit; Short=SPase 21 kDa subunit; AltName: Full=SEC11 homolog C; AltName: Full=SEC11-like protein 3; AltName: Full=SPC21 >Q5RC30.3 RecName: Full=Signal peptidase complex catalytic subunit SEC11C; AltName: Full=Microsomal signal peptidase 21 kDa subunit; Short=SPase 21…	Peptidase_S24	3182	2164	2436	1343	1245	1351	40.9352	28.5358	30.8686	16.6011	15.4917	16.8422
ENSG00000134716	0.987849	0	0	34.8339	37.0903	52.775	0.329283	41.5664	-6.85151	1.21661e-07	3.35556e-06	CYP2J2	1	59893308	59926790	-	2990	-	- && P51589.2 RecName: Full=Cytochrome P450 2J2; AltName: Full=Arachidonic acid epoxygenase; AltName: Full=CYPIIJ2 && PF00067:Cytochrome P450	p450	1	0	0	36	38	54	0.0194088	0	0	0.671376	0.713372	1.01564
ENSG00000107679	60.2588	32.0314	44.6989	1.93522	6.83243	2.93194	45.663	3.89986	3.55132	1.22114e-07	3.36224e-06	PLEKHA1	10	122374696	122442602	+	23986	-	- && Q9HB21.2 RecName: Full=Pleckstrin homology domain-containing family A member 1; Short=PH domain-containing family A member 1; AltName: Full=Tandem PH domain-containing protein 1; Short=TAPP-1 && PF13900:Putative domain of unknown function|PF08333:Protein of unknown function (DUF1725)|PF00169:PH domain	PH	61	31	45	2	7	3	0.147585	0.0768793	0.107243	0.00464951	0.0163811	0.00703362
ENSG00000197746	14555	13066.7	11650.5	6292.37	6910.52	7675.83	13090.7	6959.57	0.911481	1.25417e-07	3.44723e-06	PSAP	10	71816298	71851375	-	3239	-	- && P07602.2 RecName: Full=Prosaposin; AltName: Full=Proactivator polypeptide; Contains: RecName: Full=Saposin-A; AltName: Full=Protein A; Contains: RecName: Full=Saposin-B-Val; Contains: RecName: Full=Saposin-B; AltName: Full=Cerebroside sulfate activator; Short=CSAct; AltName: Full=Dispersin; AltName: Full=Sphingolipid activator protein 1; Short=SAP-1; AltName: Full=Sulfatide/GM1 activator; Co…	-	14734	12646	11729	6503	7080	7854	263.985	232.246	206.996	111.953	122.695	136.363
ENSG00000138758	1236.79	833.849	503.608	224.485	241.087	304.922	858.081	256.832	1.74035	1.34765e-07	3.69781e-06	2022-09-11	4	76949703	77040384	+	9787	-	- && Q4R555.3 RecName: Full=Septin-11 && PF00735:Septin	GTP_CDC	1252	807	507	232	247	312	7.42377	4.90489	2.96122	1.32182	1.41661	1.79275
ENSG00000150593	10013.8	3206.24	3873.9	1041.15	1731.53	818.989	5697.99	1197.22	2.25078	1.37694e-07	3.77169e-06	PDCD4	10	110871795	110900006	+	4547	-	- && Q53EL6.2 RecName: Full=Programmed cell death protein 4; AltName: Full=Neoplastic transformation inhibitor protein; AltName: Full=Nuclear antigen H731-like; AltName: Full=Protein 197/15a && PF02847:MA3 domain|PF13900:Putative domain of unknown function	-	10137	3103	3900	1076	1774	838	129.376	40.5941	49.0289	13.1954	21.8994	10.3642
ENSG00000112902	91.87	25.8318	25.826	237.064	331.861	246.283	47.8426	271.736	-2.50446	1.3845e-07	3.78587e-06	SEMA5A	5	9035026	9546075	-	12097	-	- && Q13591.3 RecName: Full=Semaphorin-5A; AltName: Full=Semaphorin-F; Short=Sema F; Flags: Precursor && PF01403:Sema domain|PF00090:Thrombospondin type 1 domain	Sema	93	25	26	245	340	252	0.446144	0.122933	0.122859	1.12934	1.57763	1.17149
ENSG00000182827	1984.59	1959.08	2032.31	1015.02	1225.93	1114.14	1991.99	1118.36	0.832849	1.4256e-07	3.89161e-06	ACBD3	1	226144679	226186730	-	3578	-	- && Q9H3P7.4 RecName: Full=Golgi resident protein GCP60; AltName: Full=Acyl-CoA-binding domain-containing protein 3; AltName: Full=Golgi complex-associated protein 1; Short=GOCAP1; AltName: Full=Golgi phosphoprotein 1; Short=GOLPH1; AltName: Full=PBR- and PKA-associated protein 7; AltName: Full=Peripheral benzodiazepine receptor-associated protein PAP7; Contains: RecName: Full=Golgi resident pro…	-	2009	1896	2046	1049	1256	1140	32.5844	31.5213	32.6872	16.3482	19.7039	17.9176
ENSG00000070018	162.995	323.414	286.073	751.833	678.363	689.006	257.494	706.401	-1.45636	1.43848e-07	3.92005e-06	LRP6	12	12116025	12267012	-	10337	-	- && O75581.2 RecName: Full=Low-density lipoprotein receptor-related protein 6; Short=LRP-6; Flags: Precursor && PF00058:Low-density lipoprotein receptor repeat class B|PF14670:Coagulation Factor Xa inhibitory site|PF00057:Low-density lipoprotein receptor domain class A	Ldl_recept_a	165	313	288	777	695	705	0.926316	1.80117	1.59261	4.19142	3.77393	3.8354
ENSG00000102780	129.408	157.057	136.083	34.8339	29.2818	56.6842	140.85	40.2667	1.80648	1.45983e-07	3.96608e-06	DGKH	13	42040036	42256578	+	19637	-	- && Q86XP1.1 RecName: Full=Diacylglycerol kinase eta; Short=DAG kinase eta; AltName: Full=Diglyceride kinase eta; Short=DGK-eta && PF13900:Putative domain of unknown function|PF00609:Diacylglycerol kinase accessory domain|PF00169:PH domain|PF00130:Phorbol esters/diacylglycerol binding domain (C1 domain)|PF00781:Diacylglycerol kinase catalytic domain	PH	131	152	137	36	30	58	0.387138	0.460441	0.398803	0.102226	0.085753	0.1661
ENSG00000167799	139.287	210.787	168.862	384.141	394.329	432.95	172.979	403.807	-1.22372	1.46035e-07	3.96608e-06	NUDT8	11	67627938	67629930	-	1475	-	- && Q8WV74.2 RecName: Full=Nucleoside diphosphate-linked moiety X motif 8; Short=Nudix motif 8 && PF00293:NUDIX domain	NUDIX	141	204	170	397	404	443	5.5475	8.22704	6.58824	15.0084	15.3742	16.8899
ENSG00000131067	95.8214	70.2624	104.297	5.80566	24.4015	8.79583	90.1271	13.001	2.79429	1.46566e-07	3.97374e-06	GGT7	20	34844720	34872860	-	2966	-	- && Q9UJ14.2 RecName: Full=Gamma-glutamyltransferase 7; Short=GGT 7; AltName: Full=Gamma-glutamyltransferase-like 3; AltName: Full=Gamma-glutamyltransferase-like 5; AltName: Full=Gamma-glutamyltranspeptidase 7; AltName: Full=Glutathione hydrolase 7; Contains: RecName: Full=Gamma-glutamyltransferase 7 heavy chain; Contains: RecName: Full=Gamma-glutamyltransferase 7 light chain; Flags: Precursor &…	-	97	68	105	6	25	9	1.89789	1.36378	2.02363	0.112801	0.473121	0.170642
ENSG00000178445	252.889	406.075	340.705	127.724	141.529	110.436	333.223	126.563	1.39631	1.49489e-07	4.0461e-06	GLDC	9	6532464	6645783	-	8939	-	- && P23378.2 RecName: Full=Glycine dehydrogenase (decarboxylating), mitochondrial; AltName: Full=Glycine cleavage system P protein; AltName: Full=Glycine decarboxylase; AltName: Full=Glycine dehydrogenase (aminomethyl-transferring); Flags: Precursor && PF01212:Beta-eliminating lyase|PF02347:Glycine cleavage system P-protein	Beta_elim_lyase	256	393	343	132	145	113	1.66196	2.61523	2.1934	0.823417	0.910505	0.710894
ENSG00000174946	21.7327	76.462	85.4246	291.251	367.975	248.238	61.2064	302.488	-2.30585	1.50146e-07	4.05701e-06	GPR171	3	151197832	151203201	-	1795	-	- && O14626.1 RecName: Full=Probable G-protein coupled receptor 171; AltName: Full=G-protein coupled receptor H963 && PF00001:7 transmembrane receptor (rhodopsin family)	7tm_1	22	74	86	301	377	254	0.71126	2.4523	2.73871	9.35054	11.7891	7.95765
ENSG00000198121	1.9757	1.03327	0	24.1902	39.0425	65.48	1.00299	42.9043	-5.41695	1.51047e-07	4.07443e-06	LPAR1	9	110873263	111038458	-	4159	-	- && Q92633.3 RecName: Full=Lysophosphatidic acid receptor 1; Short=LPA receptor 1; Short=LPA-1; AltName: Full=Lysophosphatidic acid receptor Edg-2 && PF00001:7 transmembrane receptor (rhodopsin family)	7tm_1	2	1	0	25	40	67	0.0279069	0.0143027	0	0.335186	0.539852	0.905944
gene-HHV4_BNRF1	7445.42	1149	2028.34	77.4088	200.093	160.28	3540.92	145.927	4.60083	1.53301e-07	4.12824e-06	BNRF1	NC_007605.1	1736	5692	+	3957	-	- && P03179.1 RecName: Full=Major tegument protein; Short=MTP; AltName: Full=Protein p140 && PF12818:dsDNA viral tegument protein|PF13507:CobB/CobQ-like glutamine amidotransferase domain|PF02769:AIR synthase related protein, C-terminal domain	-	7537	1112	2042	80	205	164	110.536	16.7165	29.4987	1.12735	2.90798	2.33074
ENSG00000136542	1.9757	7.23289	5.95985	41.6072	37.0903	98.7087	5.05615	59.1354	-3.55243	1.53982e-07	4.13959e-06	GALNT5	2	157257598	157314211	+	6818	-	- && Q7Z7M9.1 RecName: Full=Polypeptide N-acetylgalactosaminyltransferase 5; AltName: Full=Polypeptide GalNAc transferase 5; Short=GalNAc-T5; Short=pp-GaNTase 5; AltName: Full=Protein-UDP acetylgalactosaminyltransferase 5; AltName: Full=UDP-GalNAc:polypeptide N-acetylgalactosaminyltransferase 5 && PF00652:Ricin-type beta-trefoil lectin domain|PF00535:Glycosyl transferase family 2	Glycos_transf_2	2	7	6	43	38	101	0.0170233	0.0610726	0.0503045	0.351679	0.312846	0.833067
ENSG00000138821	1920.38	2093.41	2013.44	1237.57	1045.36	1103.39	2009.07	1128.77	0.831729	1.54351e-07	4.14252e-06	SLC39A8	4	102251041	102431258	-	6480	-	- && Q9C0K1.1 RecName: Full=Zinc transporter ZIP8; AltName: Full=BCG-induced integral membrane protein in monocyte clone 103 protein; AltName: Full=LIV-1 subfamily of ZIP zinc transporter 6; Short=LZT-Hs6; AltName: Full=Solute carrier family 39 member 8; AltName: Full=Zrt- and Irt-like protein 8; Short=ZIP-8 && -	-	1944	2026	2027	1279	1071	1129	17.4097	18.5982	17.881	11.006	9.27722	9.79794
ENSG00000163050	1196.29	959.908	981.389	521.542	578.805	512.113	1045.86	537.486	0.960477	1.55124e-07	4.15627e-06	COQ8A	1	226897536	226987545	+	7797	-	- && Q8NI60.1 RecName: Full=Atypical kinase COQ8A, mitochondrial; AltName: Full=Chaperone activity of bc1 complex-like; Short=Chaperone-ABC1-like; AltName: Full=Coenzyme Q protein 8A; AltName: Full=aarF domain-containing protein kinase 3; Flags: Precursor && PF03109:ABC1 family|PF13900:Putative domain of unknown function	ABC1	1211	929	988	539	593	524	9.01336	7.08751	7.2434	3.85475	4.26904	3.77937
ENSG00000165895	36.5504	33.0647	13.9063	0	0	0	27.8405	0	7.28007	1.56013e-07	4.17307e-06	ARHGAP42	11	100687653	100993941	+	8948	-	- && A6NI28.3 RecName: Full=Rho GTPase-activating protein 42; AltName: Full=Rho GTPase-activating protein 10-like; AltName: Full=Rho-type GTPase-activating protein 42 && PF00169:PH domain|PF14604:Variant SH3 domain|PF16746:BAR domain of APPL family|PF00620:RhoGAP domain	RhoGAP	37	32	14	0	0	0	0.239964	0.21273	0.0894365	0	0	0
ENSG00000140545	5.9271	18.5989	16.8862	61.927	86.8695	90.8902	13.8041	79.8956	-2.53591	1.57215e-07	4.19819e-06	MFGE8	15	88898683	88913411	-	6837	-	- && Q08431.2 RecName: Full=Lactadherin; AltName: Full=Breast epithelial antigen BA46; AltName: Full=HMFG; AltName: Full=MFGM; AltName: Full=Milk fat globule-EGF factor 8; Short=MFG-E8; AltName: Full=SED1; Contains: RecName: Full=Lactadherin short form; Contains: RecName: Full=Medin; Flags: Precursor && PF00008:EGF-like domain|PF00754:F5/8 type C domain	F5_F8_type_C	6	18	17	64	89	93	0.0509279	0.156608	0.142133	0.521974	0.730681	0.76495
ENSG00000115590	116.566	25.8318	24.8327	0.96761	0	0	55.7436	0.322537	7.32071	1.61073e-07	4.29402e-06	IL1R2	2	101991844	102028544	+	3073	-	- && P27930.1 RecName: Full=Interleukin-1 receptor type 2; Short=IL-1R-2; Short=IL-1RT-2; Short=IL-1RT2; AltName: Full=CD121 antigen-like family member B; AltName: Full=CDw121b; AltName: Full=IL-1 type II receptor; AltName: Full=Interleukin-1 receptor beta; Short=IL-1R-beta; AltName: Full=Interleukin-1 receptor type II; AltName: CD_antigen=CD121b; Contains: RecName: Full=Interleukin-1 receptor ty…	ig	118	25	25	1	0	0	2.22838	0.483931	0.46504	0.0181456	0	0
ENSG00000283683	0	3.09981	3.97324	58.0566	28.3058	41.0472	2.35768	42.4699	-4.17672	1.66731e-07	4.43743e-06	MYOCOS	1	171600621	171638799	+	2645	-	- && - && -	-	0	3	4	60	29	42	0	0.0674685	0.0864464	1.26491	0.615426	0.892975
ENSG00000102580	2888.47	3560.65	2878.61	1705.9	1731.53	1662.41	3109.24	1699.95	0.871025	1.69171e-07	4.49489e-06	DNAJC3	13	95677139	95794989	+	5591	-	- && Q13217.1 RecName: Full=DnaJ homolog subfamily C member 3; AltName: Full=Endoplasmic reticulum DNA J domain-containing protein 6; Short=ER-resident protein ERdj6; Short=ERdj6; AltName: Full=Interferon-induced, double-stranded RNA-activated protein kinase inhibitor; AltName: Full=Protein kinase inhibitor of 58 kDa; Short=Protein kinase inhibitor p58; Flags: Precursor && PF13414:TPR repeat|PF00…	DnaJ	2924	3446	2898	1763	1774	1701	30.3499	36.6633	29.6293	17.5832	17.8101	17.1092
ENSG00000006659	162.007	101.261	146.016	48.3805	38.0664	34.206	136.428	40.2176	1.76253	1.69545e-07	4.49731e-06	LGALS14	19	39704306	39709444	+	1079	-	- && Q8TCE9.2 RecName: Full=Placental protein 13-like; AltName: Full=Charcot-Leyden crystal protein 2; Short=CLC2; AltName: Full=Galectin-14; Short=Gal-14 && PF00337:Galactoside-binding lectin	-	164	98	147	50	39	35	8.82048	5.40269	7.78769	2.58394	2.02883	1.82416
ENSG00000183778	0	0	0.993309	49.3481	45.8749	27.3648	0.331103	40.8626	-6.82707	1.70099e-07	4.50452e-06	B3GALT5	21	39556442	39673137	+	14319	-	- && Q9Y2C3.1 RecName: Full=Beta-1,3-galactosyltransferase 5; Short=Beta-1,3-GalTase 5; Short=Beta3Gal-T5; Short=Beta3GalT5; Short=b3Gal-T5; AltName: Full=Beta-3-Gx-T5; AltName: Full=UDP-Gal:beta-GlcNAc beta-1,3-galactosyltransferase 5; AltName: Full=UDP-galactose:beta-N-acetylglucosamine beta-1,3-galactosyltransferase 5 && PF13900:Putative domain of unknown function|PF01762:Galactosyltransferase	Galactosyl_T	0	0	1	51	47	28	0	0	0.00399209	0.198606	0.184242	0.109967
ENSG00000165512	668.774	815.251	832.393	1478.51	1383.08	1455.22	772.139	1438.94	-0.898159	1.71213e-07	4.5265e-06	ZNF22	10	45000475	45005326	+	2551	-	- && Q5T742.3 RecName: Full=Uncharacterized protein C10orf25; Flags: Precursor && PF00096:Zinc finger, C2H2 type	zf-C2H2	677	789	838	1528	1417	1489	15.401	18.3981	18.7779	33.4001	31.179	32.8246
ENSG00000153936	1261.48	1445.55	1351.89	793.44	734.974	767.192	1352.97	765.202	0.822148	1.75999e-07	4.64533e-06	HS2ST1	1	86914648	87109998	+	7429	-	- && Q7LGA3.1 RecName: Full=Heparan sulfate 2-O-sulfotransferase 1; Short=2-O-sulfotransferase; Short=2OST && PF03567:Sulfotransferase family	-	1277	1399	1361	820	753	785	9.9754	11.2019	10.4723	6.15486	5.68942	5.9423
ENSG00000131187	53.3439	46.4972	79.4647	188.684	180.571	163.211	59.7686	177.489	-1.56936	1.78629e-07	4.70695e-06	F12	5	177402140	177409576	-	2769	-	- && P00748.3 RecName: Full=Coagulation factor XII; AltName: Full=Hageman factor; Short=HAF; Contains: RecName: Full=Coagulation factor XIIa heavy chain; Contains: RecName: Full=Beta-factor XIIa part 1; Contains: RecName: Full=Coagulation factor XIIa light chain; AltName: Full=Beta-factor XIIa part 2; Flags: Precursor && PF00039:Fibronectin type I domain|PF00040:Fibronectin type II domain|PF00051…	Trypsin	54	45	80	195	185	167	1.13172	0.966708	1.6515	3.92687	3.75018	3.39164
ENSG00000050344	435.642	482.537	538.373	884.395	917.498	919.653	485.517	907.182	-0.901877	1.84988e-07	4.86646e-06	NFE2L3	7	26152240	26187125	+	4249	-	- && Q9Y4A8.1 RecName: Full=Nuclear factor erythroid 2-related factor 3; Short=NF-E2-related factor 3; Short=NFE2-related factor 3; AltName: Full=Nuclear factor, erythroid derived 2, like 3 && PF03131:bZIP Maf transcription factor	bZIP_Maf	441	467	542	914	940	941	6.02312	6.53786	7.29164	11.9948	12.4178	12.4543
ENSG00000173482	587.77	239.719	242.367	87.0849	99.5583	53.7523	356.619	80.1318	2.15407	2.05955e-07	5.40911e-06	PTPRM	18	7566782	8406861	+	9900	-	- && P28827.2 RecName: Full=Receptor-type tyrosine-protein phosphatase mu; Short=Protein-tyrosine phosphatase mu; Short=R-PTP-mu; Flags: Precursor && PF00041:Fibronectin type III domain|PF00102:Protein-tyrosine phosphatase|PF00047:Immunoglobulin domain|PF00629:MAM domain, meprin/A5/mu	Y_phosphatase	595	232	244	90	102	55	3.4878	1.39399	1.40886	0.506923	0.57832	0.312423
ENSG00000130396	617.406	766.687	603.932	1585.91	1167.37	1410.26	662.675	1387.85	-1.06665	2.09787e-07	5.5007e-06	AFDN	6	167826922	167972023	+	13720	-	- && P55196.3 RecName: Full=Afadin; AltName: Full=ALL1-fused gene from chromosome 6 protein; Short=Protein AF-6; AltName: Full=Afadin adherens junction formation factor && PF01843:DIL domain|PF00595:PDZ domain (Also known as DHR or GLGF)|PF00788:Ras association (RalGDS/AF-6) domain|PF00498:FHA domain	DIL	625	742	608	1639	1196	1443	2.6436	3.21703	2.53316	6.66131	4.89306	5.91463
ENSG00000142675	119.53	131.225	164.889	29.9959	54.6595	33.2287	138.548	39.2947	1.81827	2.137e-07	5.59409e-06	CNKSR1	1	26177403	26189886	+	4043	-	- && Q969H4.1 RecName: Full=Connector enhancer of kinase suppressor of ras 1; Short=Connector enhancer of KSR 1; AltName: Full=CNK homolog protein 1; Short=CNK1; Short=hCNK1; AltName: Full=Connector enhancer of KSR-like && PF00169:PH domain|PF10534:Connector enhancer of kinase suppressor of ras	PH	121	127	166	31	56	34	1.73681	1.86855	2.34702	0.427556	0.777477	0.472923
ENSG00000050820	156.08	94.0276	131.117	33.8663	37.0903	42.0245	127.075	37.6604	1.75529	2.15158e-07	5.62304e-06	BCAR1	16	75228187	75268053	-	9178	-	- && P56945.2 RecName: Full=Breast cancer anti-estrogen resistance protein 1; AltName: Full=CRK-associated substrate; AltName: Full=Cas scaffolding protein family member 1; AltName: Full=p130cas && PF08824:Serine rich protein interaction domain|PF00018:SH3 domain|PF12026:Domain of unknown function (DUF3513)	SH3_1	158	91	132	35	38	43	0.999031	0.589792	0.822127	0.212645	0.232402	0.263473
ENSG00000153064	125.457	35.1312	31.7859	2.90283	4.88031	5.86388	64.1246	4.54901	3.81859	2.16023e-07	5.63641e-06	BANK1	4	101411286	102074812	+	6144	-	- && Q8NDB2.3 RecName: Full=B-cell scaffold protein with ankyrin repeats && PF14545:Dof, BCAP, and BANK (DBB) motif,	-	127	34	32	3	5	6	1.19956	0.32918	0.297722	0.0272273	0.0456796	0.0549181
gene-HHV4_BGRF1/BDRF1	1561.79	237.652	382.424	1.93522	23.4255	7.81851	727.289	11.0597	6.03943	2.18885e-07	5.69326e-06	BGRF1/BDRF1	NC_007605.1	112650	118063	+	2073	-	- && P03222.1 RecName: Full=Capsid vertex component 1 && PF03044:Herpesvirus UL16/UL94 family|PF04559:Herpesvirus UL17 protein|PF02499:Probable DNA packing protein, C-terminus|PF02500:Probable DNA packing protein, N-terminus|PF03048:UL92 family	-	1581	230	385	2	24	8	44.2591	6.59985	10.6163	0.0537979	0.649853	0.217023
ENSG00000127220	121.505	147.758	118.204	50.3157	41.9707	40.0699	129.156	44.1187	1.54905	2.19234e-07	5.69326e-06	ABHD8	19	17292131	17310236	-	2210	-	- && Q96I13.1 RecName: Full=Protein ABHD8; AltName: Full=Alpha/beta hydrolase domain-containing protein 8; Short=Abhydrolase domain-containing protein 8 && PF12695:Alpha/beta hydrolase family	-	123	143	119	52	43	41	3.22985	3.84901	3.07799	1.31204	1.09214	1.0433
ENSG00000260101	571.965	523.868	646.644	219.647	303.555	279.512	580.826	267.571	1.11836	2.19274e-07	5.69326e-06	AC008074.3	2	64522187	64524093	-	1907	-	- && - && -	-	579	507	651	227	311	286	17.6197	15.8148	19.5139	6.63758	9.15405	8.43395
ENSG00000187323	32.599	66.1293	34.7658	0	0	1.95463	44.4981	0.651543	6.09755	2.20713e-07	5.72132e-06	DCC	18	52340172	53535903	+	13160	-	- && P43146.2 RecName: Full=Netrin receptor DCC; AltName: Full=Colorectal cancer suppressor; AltName: Full=Immunoglobulin superfamily DCC subclass member 1; AltName: Full=Tumor suppressor protein DCC; Flags: Precursor && PF00041:Fibronectin type III domain|PF06583:Neogenin C-terminus|PF07679:Immunoglobulin I-set domain	I-set	33	64	35	0	0	2	0.145522	0.289288	0.152028	0	0	0.00854653
ENSG00000123933	540.354	462.905	516.521	198.36	259.632	258.988	506.593	238.994	1.08407	2.21853e-07	5.74153e-06	MXD4	4	2247432	2262294	-	7058	-	- && Q14582.2 RecName: Full=Max dimerization protein 4; Short=Max dimerizer 4; AltName: Full=Class C basic helix-loop-helix protein 12; Short=bHLHc12; AltName: Full=Max-associated protein 4; AltName: Full=Max-interacting transcriptional repressor MAD4 && PF00010:Helix-loop-helix DNA-binding domain	HLH	547	448	520	205	266	265	4.49755	3.77574	4.21148	1.6196	2.11545	2.11145
ENSG00000161671	2061.64	1829.92	1857.49	1040.18	1056.1	1170.82	1916.35	1089.03	0.815356	2.22275e-07	5.74312e-06	EMC10	19	50476400	50490870	+	10748	-	- && Q5UCC4.1 RecName: Full=ER membrane protein complex subunit 10; AltName: Full=Hematopoietic signal peptide-containing membrane domain-containing protein 1; Flags: Precursor && PF13900:Putative domain of unknown function	-	2087	1771	1870	1075	1082	1198	11.2685	9.80159	9.9455	5.57719	5.65071	6.26823
ENSG00000149289	713.227	301.715	357.591	132.563	142.505	84.049	457.511	119.706	1.93445	2.34894e-07	6.05934e-06	ZC3H12C	11	110093361	110171841	+	9719	-	- && Q9C0D7.2 RecName: Full=Probable ribonuclease ZC3H12C; AltName: Full=MCP-induced protein 3; AltName: Full=Zinc finger CCCH domain-containing protein 12C && PF11977:Zc3h12a-like Ribonuclease NYN domain	-	722	292	360	137	146	86	4.31107	1.78717	2.11736	0.78602	0.843208	0.497614
ENSG00000268027	279.561	343.046	380.437	129.66	164.954	121.187	334.348	138.6	1.27038	2.47965e-07	6.38619e-06	AC243960.1	19	41545192	41555462	+	1440	-	- && Q8N7I0.1 RecName: Full=Protein GVQW1; AltName: Full=GVQW motif-containing protein 1; AltName: Full=Tigger transposable element-derived 1-like protein 2; Flags: Precursor && -	-	283	332	383	134	169	124	11.405	13.7145	15.2037	5.18892	6.58761	4.84256
ENSG00000100351	617.406	1452.78	1214.82	3281.16	2849.12	3741.16	1095	3290.48	-1.58747	2.52973e-07	6.50467e-06	GRAP2	22	39901082	39973721	+	6190	-	- && O75791.1 RecName: Full=GRB2-related adapter protein 2; AltName: Full=Adapter protein GRID; AltName: Full=GRB-2-like protein; Short=GRB2L; AltName: Full=GRBLG; AltName: Full=GRBX; AltName: Full=Grf40 adapter protein; Short=Grf-40; AltName: Full=Growth factor receptor-binding protein; AltName: Full=Hematopoietic cell-associated adapter protein GrpL; AltName: Full=P38; AltName: Full=Protein GAD…	SH2	625	1406	1223	3391	2919	3828	5.85948	13.5114	11.294	30.5472	26.4696	34.7774
ENSG00000108679	186.704	334.78	446.989	894.071	1292.31	919.653	322.824	1035.34	-1.68136	2.54219e-07	6.52619e-06	LGALS3BP	17	78971238	78980109	-	3584	-	- && Q08380.1 RecName: Full=Galectin-3-binding protein; AltName: Full=Basement membrane autoantigen p105; AltName: Full=Lectin galactoside-binding soluble 3-binding protein; AltName: Full=Mac-2-binding protein; Short=MAC2BP; Short=Mac-2 BP; AltName: Full=Tumor-associated antigen 90K; Flags: Precursor && PF07707:BTB And C-terminal Kelch|PF00530:Scavenger receptor cysteine-rich domain	SRCR	189	324	450	924	1324	941	3.0603	5.37753	7.17724	14.376	20.7359	14.7651
ENSG00000139193	3845.7	2624.51	2980.92	813.76	1588.05	1032.04	3150.37	1144.62	1.46069	2.60008e-07	6.66405e-06	CD27	12	6444867	6451718	+	1410	-	- && P26842.2 RecName: Full=CD27 antigen; AltName: Full=CD27L receptor; AltName: Full=T-cell activation antigen CD27; AltName: Full=T14; AltName: Full=Tumor necrosis factor receptor superfamily member 7; AltName: CD_antigen=CD27; Flags: Precursor && PF00020:TNFR/NGFR cysteine-rich region	-	3893	2540	3001	841	1627	1056	160.227	107.157	121.663	33.2592	64.7697	42.1173
ENSG00000197119	69.1494	52.6968	51.6521	14.5141	7.80849	6.8412	57.8328	9.72128	2.57193	2.6132e-07	6.67621e-06	SLC25A29	14	100291111	100306547	-	7451	-	- && Q8N8R3.2 RecName: Full=Mitochondrial basic amino acids transporter; AltName: Full=Carnitine/acylcarnitine translocase-like; Short=CACT-like; AltName: Full=Mitochondrial carnitine/acylcarnitine carrier protein CACL; AltName: Full=Mitochondrial ornithine transporter 3; AltName: Full=Solute carrier family 25 member 29 && PF00153:Mitochondrial carrier protein	Mito_carr	70	51	52	15	8	7	0.545197	0.407156	0.398935	0.112256	0.0602669	0.0528323
ENSG00000084207	4592.51	4775.78	5358.9	8002.13	8424.39	8590.59	4909.06	8339.04	-0.764427	2.61094e-07	6.67621e-06	GSTP1	11	67583595	67586656	+	1911	-	- && P09211.2 RecName: Full=Glutathione S-transferase P; AltName: Full=GST class-pi; AltName: Full=GSTP1-1 && PF02798:Glutathione S-transferase, N-terminal domain|PF00043:Glutathione S-transferase, C-terminal domain	GST_C	4649	4622	5395	8270	8631	8790	141.179	143.872	161.378	241.312	253.515	258.669
ENSG00000067167	5445.02	5634.43	6397.9	3163.12	3587.03	3052.15	5825.78	3267.43	0.834301	2.6225e-07	6.68926e-06	TRAM1	8	70573442	70608387	-	3878	-	- && Q15629.3 RecName: Full=Translocating chain-associated membrane protein 1 && PF08390:TRAM1-like protein|PF03798:TLC domain	LAG1	5512	5453	6441	3269	3675	3123	82.4843	83.6437	94.942	47.0047	53.1928	45.2877
ENSG00000167123	69.1494	84.7282	94.3643	17.417	25.3776	10.7505	82.7473	17.8483	2.21277	2.62871e-07	6.6944e-06	CERCAM	9	128411751	128437351	+	6059	-	- && Q5T4B2.1 RecName: Full=Probable inactive glycosyltransferase 25 family member 3; AltName: Full=Cerebral endothelial cell adhesion molecule; Flags: Precursor && PF01755:Glycosyltransferase family 25 (LPS biosynthesis protein)|PF13704:Glycosyl transferase family 2|PF13900:Putative domain of unknown function	-	70	82	95	18	26	11	0.670451	0.805042	0.896263	0.165656	0.240866	0.102096
ENSG00000079931	141.262	32.0314	12.913	0.96761	0	0	62.0689	0.322537	7.47559	2.65577e-07	6.75251e-06	MOXD1	6	132296055	132401545	-	5293	-	- && Q6UVY6.1 RecName: Full=DBH-like monooxygenase protein 1; AltName: Full=Monooxygenase X; Flags: Precursor && PF01082:Copper type II ascorbate-dependent monooxygenase, N-terminal domain|PF03712:Copper type II ascorbate-dependent monooxygenase, C-terminal domain|PF03351:DOMON domain	Cu2_monooxygen	143	31	13	1	0	0	1.56785	0.34839	0.140396	0.010535	0	0
ENSG00000172465	17.7813	46.4972	57.6119	1.93522	0	1.95463	40.6301	1.29662	4.96813	3.0245e-07	7.6778e-06	TCEAL1	X	103628704	103630953	+	1602	-	- && A2D4U8.1 RecName: Full=Transcription elongation factor A protein-like 1; Short=TCEA-like protein 1; AltName: Full=Transcription elongation factor S-II protein-like 1 >A2D671.1 RecName: Full=Transcription elongation factor A protein-like 1; Short=TCEA-like protein 1; AltName: Full=Transcription elongation factor S-II protein-like 1 >A2T6K9.1 RecName: Full=Transcription elongation factor A pro…	-	18	45	58	2	0	2	0.652048	1.67092	2.06956	0.0696149	0	0.0702074
ENSG00000169116	214.363	294.482	272.167	108.372	115.175	80.1398	260.337	101.229	1.36244	3.12649e-07	7.92408e-06	PARM1	4	74933095	75050115	+	5034	-	- && Q5RAF8.1 RecName: Full=Prostate androgen-regulated mucin-like protein 1 homolog; Short=PARM-1; Flags: Precursor && PF17061:PARM	-	217	285	274	112	118	82	2.50159	3.36773	3.11136	1.24062	1.31575	0.916044
ENSG00000109466	776.449	885.513	856.232	443.165	493.887	430.996	839.398	456.016	0.880208	3.17283e-07	8.02878e-06	KLHL2	4	165207618	165323156	+	3872	-	- && O95198.2 RecName: Full=Kelch-like protein 2; AltName: Full=Actin-binding protein Mayven && PF00651:BTB/POZ domain|PF01344:Kelch motif|PF07707:BTB And C-terminal Kelch	BACK	786	857	862	458	506	441	11.7803	13.1659	12.7258	6.59576	7.33531	6.405
ENSG00000143297	1403.73	1868.15	2471.35	631.849	919.45	561.956	1914.41	704.418	1.4424	3.18067e-07	8.03586e-06	FCRL5	1	157513377	157552520	-	12419	-	- && Q96RD9.3 RecName: Full=Fc receptor-like protein 5; Short=FcR-like protein 5; Short=FcRL5; AltName: Full=BXMAS1; AltName: Full=Fc receptor homolog 5; Short=FcRH5; AltName: Full=Immune receptor translocation-associated protein 2; AltName: CD_antigen=CD307e; Flags: Precursor && PF13895:Immunoglobulin domain|PF13927:Immunoglobulin domain	-	1421	1808	2488	653	942	575	6.64014	8.65999	11.4519	2.93198	4.25763	2.60374
ENSG00000119138	185.716	29.9648	44.6989	6.77327	7.80849	3.90926	86.7931	6.16367	3.81605	3.23972e-07	8.17209e-06	KLF9	9	70384597	70414624	-	5175	-	- && Q13886.1 RecName: Full=Krueppel-like factor 9; AltName: Full=Basic transcription element-binding protein 1; Short=BTE-binding protein 1; AltName: Full=GC-box-binding protein 1; AltName: Full=Transcription factor BTEB1 && -	-	188	29	45	7	8	4	2.10823	0.333345	0.497067	0.0754262	0.0867727	0.0434676
ENSG00000100368	299.318	350.279	424.143	107.405	95.654	172.007	357.913	125.022	1.51752	3.31832e-07	8.35714e-06	CSF2RB	22	36913628	36940449	+	5000	-	- && P32927.2 RecName: Full=Cytokine receptor common subunit beta; AltName: Full=CDw131; AltName: Full=GM-CSF/IL-3/IL-5 receptor common beta subunit; AltName: CD_antigen=CD131; Flags: Precursor && PF09240:Interleukin-6 receptor alpha chain, binding	-	303	339	427	111	98	176	3.51676	4.03307	4.8817	1.23791	1.10017	1.97951
ENSG00000124256	361.553	417.441	508.574	106.437	206.925	127.051	429.189	146.804	1.54783	3.41789e-07	8.59433e-06	ZBP1	20	57603846	57620576	-	5405	-	- && Q9H171.2 RecName: Full=Z-DNA-binding protein 1; AltName: Full=Tumor stroma and activated macrophage protein DLM-1 && PF13900:Putative domain of unknown function	-	366	404	512	110	212	130	3.92966	4.44622	5.41486	1.13483	2.20163	1.35258
ENSG00000162733	236.096	100.227	83.4379	12.5789	27.3297	29.3194	139.92	23.076	2.60087	3.42688e-07	8.60336e-06	DDR2	1	162631373	162787400	+	10730	-	- && Q16832.2 RecName: Full=Discoidin domain-containing receptor 2; Short=Discoidin domain receptor 2; AltName: Full=CD167 antigen-like family member B; AltName: Full=Discoidin domain-containing receptor tyrosine kinase 2; AltName: Full=Neurotrophic tyrosine kinase, receptor-related 3; AltName: Full=Receptor protein-tyrosine kinase TKT; AltName: Full=Tyrosine-protein kinase TYRO10; AltName: CD_an…	Pkinase_Tyr	239	97	84	13	28	30	1.29261	0.537747	0.447499	0.0675582	0.146474	0.157231
ENSG00000171444	8.89064	22.732	14.8996	90.9553	72.2286	66.4574	15.5074	76.5471	-2.30721	3.48815e-07	8.74341e-06	MCC	5	113022099	113488830	-	10746	-	- && P23508.2 RecName: Full=Colorectal mutant cancer protein; Short=Protein MCC && PF13499:EF-hand domain pair|PF10506:PDZ domain of MCC-2 bdg protein for Usher syndrome	-	9	22	15	94	74	68	0.0486033	0.121782	0.0797916	0.487771	0.386535	0.355859
ENSG00000067606	38.5261	30.9981	10.9264	0	0	0	26.8169	0	7.22612	3.51463e-07	8.79595e-06	PRKCZ	1	2050470	2185395	+	7636	-	- && Q05513.4 RecName: Full=Protein kinase C zeta type; AltName: Full=nPKC-zeta && PF00130:Phorbol esters/diacylglycerol binding domain (C1 domain)|PF00564:PB1 domain|PF00069:Protein kinase domain	Pkinase	39	30	11	0	0	0	0.296393	0.233701	0.0823454	0	0	0
ENSG00000198369	399.091	224.22	361.564	80.3116	137.625	70.3666	328.292	96.101	1.77265	3.56521e-07	8.90857e-06	SPRED2	2	65310851	65432637	-	5154	-	- && Q7Z698.2 RecName: Full=Sprouty-related, EVH1 domain-containing protein 2; Short=Spred-2 && PF05210:Sprouty protein (Spry)|PF00568:WH1 domain	-	404	217	364	83	141	72	4.5489	2.5045	4.0371	0.897983	1.5356	0.785604
ENSG00000115318	183.74	51.6635	74.4982	6.77327	19.5212	11.7278	103.301	12.6741	3.0279	3.70289e-07	9.23809e-06	LOXL3	2	74532414	74555690	-	4363	-	- && P58215.1 RecName: Full=Lysyl oxidase homolog 3; AltName: Full=Lysyl oxidase-like protein 3; Flags: Precursor && PF00530:Scavenger receptor cysteine-rich domain|PF01186:Lysyl oxidase	SRCR	186	50	75	7	20	12	2.47399	0.681696	0.982627	0.0894638	0.257305	0.154672
ENSG00000181045	86.9307	49.597	44.6989	4.83805	7.80849	12.7051	60.4089	8.45054	2.83896	3.73405e-07	9.30128e-06	SLC26A11	17	80219699	80253500	+	4903	-	- && Q86WA9.2 RecName: Full=Sodium-independent sulfate anion transporter; AltName: Full=Solute carrier family 26 member 11 && PF01740:STAS domain|PF00916:Sulfate permease family	Sulfate_transp	88	48	45	5	8	13	1.04158	0.582351	0.524642	0.0568647	0.0915865	0.149107
ENSG00000138080	47.4168	43.3974	45.6922	129.66	134.697	112.391	45.5021	125.582	-1.46433	3.78198e-07	9.40597e-06	EMILIN1	2	27078567	27086408	+	3958	-	- && Q9Y6C2.2 RecName: Full=EMILIN-1; AltName: Full=Elastin microfibril interface-located protein 1; Short=Elastin microfibril interfacer 1; Flags: Precursor && PF00386:C1q domain|PF07546:EMI domain|PF01391:Collagen triple helix repeat (20 copies)	Collagen	48	42	46	134	138	115	0.703777	0.631218	0.664347	1.88783	1.95707	1.63395
ENSG00000189057	995.752	1245.09	1111.51	1953.6	2065.35	1977.11	1117.45	1998.69	-0.838948	3.80389e-07	9.44574e-06	FAM111B	11	59107185	59127410	+	3863	-	- && Q6SJ93.1 RecName: Full=Protein FAM111B; AltName: Full=Cancer-associated nucleoprotein && PF13365:Trypsin-like peptidase domain	-	1008	1205	1119	2019	2116	2023	15.1428	18.5553	16.5584	29.1438	30.7464	29.4501
ENSG00000132589	5855.97	5213.88	4595.05	9240.67	8923.16	9826.89	5221.63	9330.24	-0.837409	3.81363e-07	9.45519e-06	FLOT2	17	28879335	28897679	-	3336	-	- && Q14254.2 RecName: Full=Flotillin-2; AltName: Full=Epidermal surface antigen; Short=ESA; AltName: Full=Membrane component chromosome 17 surface marker 1 && PF15975:Flotillin|PF01145:SPFH domain / Band 7 family	-	5928	5046	4626	9550	9142	10055	103.122	89.976	79.267	159.629	153.822	169.501
ENSG00000124813	57.2953	15.4991	14.8996	0	0	0	29.2313	0	7.35138	3.94097e-07	9.7406e-06	RUNX2	6	45328157	45664349	+	8192	-	- && Q13950.2 RecName: Full=Runt-related transcription factor 2; AltName: Full=Acute myeloid leukemia 3 protein; AltName: Full=Core-binding factor subunit alpha-1; Short=CBF-alpha-1; AltName: Full=Oncogene AML-3; AltName: Full=Osteoblast-specific transcription factor 2; Short=OSF-2; AltName: Full=Polyomavirus enhancer-binding protein 2 alpha A subunit; Short=PEA2-alpha A; Short=PEBP2-alpha A; Alt…	Runt	58	15	15	0	0	0	0.410873	0.10892	0.104668	0	0	0
ENSG00000168491	29.6355	37.1977	32.7792	0	1.95212	0.977314	33.2041	0.976479	5.09076	3.93765e-07	9.7406e-06	CCDC110	4	185445182	185471759	-	3388	-	- && Q8TBZ0.1 RecName: Full=Coiled-coil domain-containing protein 110; AltName: Full=Cancer/testis antigen 52; Short=CT52; AltName: Full=Cancer/testis antigen KM-HN-1 && -	-	30	36	33	0	2	1	0.513863	0.632069	0.55678	0	0.0331352	0.0165986
ENSG00000116604	4385.06	4050.42	4420.22	2463.53	2726.14	2317.21	4285.24	2502.3	0.776138	3.98547e-07	9.83534e-06	MEF2D	1	156463727	156500828	-	6400	-	- && Q14814.1 RecName: Full=Myocyte-specific enhancer factor 2D && PF00319:SRF-type transcription factor (DNA-binding and dimerisation domain)|PF12347:Holliday junction regulator protein family C-terminal repeat	SRF-TF	4439	3920	4450	2546	2793	2371	40.2509	36.4344	39.7459	22.1826	24.496	20.8337
ENSG00000049618	3488.1	3482.12	2846.82	1862.65	1858.42	1822.69	3272.35	1847.92	0.824405	3.99844e-07	9.83691e-06	ARID1B	6	156777374	157210779	+	44058	-	- && Q8NFD5.2 RecName: Full=AT-rich interactive domain-containing protein 1B; Short=ARID domain-containing protein 1B; AltName: Full=BRG1-associated factor 250b; Short=BAF250B; AltName: Full=BRG1-binding protein hELD/OSA1; AltName: Full=Osa homolog 2; Short=hOsa2; AltName: Full=p250R && PF01388:ARID/BRIGHT DNA binding domain|PF12031:Domain of unknown function (DUF3518)	ARID	3531	3370	2866	1925	1904	1865	4.65096	4.54999	3.71847	2.43635	2.42575	2.38051
ENSG00000163362	235.108	408.142	493.674	1287.89	1170.3	853.195	378.975	1103.79	-1.5424	3.99658e-07	9.83691e-06	INAVA	1	200891048	200915735	+	5413	-	- && Q3KP66.2 RecName: Full=Uncharacterized protein C1orf106 && PF13900:Putative domain of unknown function|PF11819:Domain of unknown function (DUF3338)	-	238	395	497	1331	1199	873	2.55158	4.34075	5.24845	13.7112	12.4332	9.06968
ENSG00000102962	10642.1	3545.15	4664.58	1556.88	1813.52	685.097	6283.94	1351.83	2.21676	4.06017e-07	9.97337e-06	CCL22	16	57358772	57366190	+	2929	-	- && O00626.2 RecName: Full=C-C motif chemokine 22; AltName: Full=CC chemokine STCP-1; AltName: Full=MDC(1-69); AltName: Full=Macrophage-derived chemokine; AltName: Full=Small-inducible cytokine A22; AltName: Full=Stimulated T-cell chemotactic protein 1; Contains: RecName: Full=MDC(3-69); Contains: RecName: Full=MDC(5-69); Contains: RecName: Full=MDC(7-69); Flags: Precursor && PF13900:Putative do…	-	10773	3431	4696	1609	1858	701	213.446	69.6798	91.6477	30.6317	35.6065	13.459
ENSG00000111275	372.419	178.756	208.595	68.7003	89.7977	63.5254	253.257	74.0078	1.7752	4.51353e-07	1.107e-05	ALDH2	12	111766887	111817529	+	9720	-	- && P05091.2 RecName: Full=Aldehyde dehydrogenase, mitochondrial; AltName: Full=ALDH class 2; AltName: Full=ALDH-E2; AltName: Full=ALDHI; Flags: Precursor && PF00517:Retroviral envelope protein|PF13900:Putative domain of unknown function|PF00171:Aldehyde dehydrogenase family	Aldedh	377	173	210	71	92	65	2.25084	1.05873	1.235	0.407311	0.531282	0.376065
ENSG00000204396	15.8056	20.6654	28.806	74.5059	81.9892	106.527	21.759	87.6741	-2.01037	4.62787e-07	1.13329e-05	VWA7	6	31765590	31777294	-	3638	-	- && Q9Y334.4 RecName: Full=von Willebrand factor A domain-containing protein 7; AltName: Full=Protein G7c; Flags: Precursor && PF13519:von Willebrand factor type A domain	-	16	20	29	77	84	109	0.255227	0.327019	0.455668	1.18022	1.29604	1.68492
ENSG00000181722	55.3196	36.1645	32.7792	1.93522	6.83243	1.95463	41.4211	3.57409	3.53599	4.70737e-07	1.15099e-05	ZBTB20	3	114314501	115147271	-	31872	-	- && Q9HC78.3 RecName: Full=Zinc finger and BTB domain-containing protein 20; AltName: Full=Dendritic-derived BTB/POZ zinc finger protein; AltName: Full=Zinc finger protein 288 && PF00651:BTB/POZ domain|PF00096:Zinc finger, C2H2 type	BTB	56	35	33	2	7	2	0.101964	0.0653227	0.0591858	0.00349909	0.012328	0.00352888
ENSG00000120049	104.712	116.76	195.682	42.5748	40.9946	32.2514	139.051	38.6069	1.84876	4.78787e-07	1.16889e-05	KCNIP2	10	101825974	101843920	-	3397	-	- && Q9NS61.3 RecName: Full=Kv channel-interacting protein 2; Short=KChIP2; AltName: Full=A-type potassium channel modulatory protein 2; AltName: Full=Cardiac voltage-gated potassium channel modulatory subunit; AltName: Full=Potassium channel-interacting protein 2 && PF13499:EF-hand domain pair|PF13833:EF-hand domain pair	-	106	113	197	44	42	33	1.81084	1.97874	3.315	0.722257	0.693996	0.546304
ENSG00000066827	1496.59	994.006	967.483	524.444	539.762	472.043	1152.69	512.083	1.17063	4.89325e-07	1.19279e-05	ZFAT	8	134477788	134713049	-	8900	-	- && Q9P243.2 RecName: Full=Zinc finger protein ZFAT; AltName: Full=Zinc finger gene in AITD susceptibility region; AltName: Full=Zinc finger protein 406 && -	-	1515	962	974	542	553	483	9.87853	6.4297	6.25578	3.39581	3.4877	3.05192
ENSG00000135220	0	2.06654	0	45.4777	37.0903	32.2514	0.688847	38.2731	-5.83195	4.92931e-07	1.19974e-05	UGT2A3	4	68928463	68951791	-	3062	-	- && Q6UWM9.2 RecName: Full=UDP-glucuronosyltransferase 2A3; Short=UDPGT 2A3; Flags: Precursor && PF00201:UDP-glucoronosyl and UDP-glucosyl transferase	UDPGT	0	2	0	47	38	33	0	0.0388535	0	0.855908	0.696597	0.606072
ENSG00000254561	0	0	0	18.3846	29.2818	20.5236	0	22.73	-6.94249	4.96051e-07	1.20549e-05	AP003393.1	11	119608423	119659284	+	4476	-	- && Q8NEM8.2 RecName: Full=Cytosolic carboxypeptidase 3; AltName: Full=ATP/GTP-binding protein-like 3 && PF13900:Putative domain of unknown function	-	0	0	0	19	30	21	0	0	0	0.2367	0.376214	0.263843
ENSG00000254319	0	0	0	25.1579	16.593	26.3875	0	22.7128	-6.94152	4.98612e-07	1.20987e-05	AC246817.2	8	2666079	2728451	-	1674	-	- && - && -	-	0	0	0	26	17	27	0	0	0	0.866069	0.570029	0.907035
ENSG00000117586	1358.29	201.488	236.407	13.5465	34.1622	14.6597	598.729	20.7895	4.8481	5.04798e-07	1.22302e-05	TNFSF4	1	173183734	173207313	-	3942	-	- && P23510.1 RecName: Full=Tumor necrosis factor ligand superfamily member 4; AltName: Full=Glycoprotein Gp34; AltName: Full=OX40 ligand; Short=OX40L; AltName: Full=TAX transcriptionally-activated glycoprotein 1; AltName: CD_antigen=CD252 && -	-	1375	195	238	14	35	15	20.2421	2.94255	3.45122	0.198037	0.498373	0.213988
gene-HHV4_BCRF1.1	133.36	14.4658	28.806	0	1.95212	1.95463	58.8771	1.30225	5.50196	5.18013e-07	1.25313e-05	BCRF1	NC_007605.1	9675	10187	+	513	-	- && P03180.1 RecName: Full=Viral interleukin-10 homolog; Short=vIL-10; AltName: Full=20 kDa protein; AltName: Full=Protein BCRF1; Flags: Precursor >P0C6Z6.1 RecName: Full=Viral interleukin-10 homolog; Short=vIL-10; AltName: Full=20 kDa protein; AltName: Full=Protein BCRF1; Flags: Precursor >P0CAP9.1 RecName: Full=Viral interleukin-10 homolog; Short=vIL-10; AltName: Full=20 kDa protein; AltName: …	-	135	14	29	0	2	2	15.2717	1.62337	3.23142	0	0.218835	0.219244
ENSG00000227674	0	0	0.993309	29.0283	36.1143	36.1606	0.331103	33.7677	-6.55175	5.33951e-07	1.28973e-05	LINC00355	13	63986371	64076011	-	1878	-	- && O00370.1 RecName: Full=LINE-1 retrotransposable element ORF2 protein; Short=ORF2p; Includes: RecName: Full=Reverse transcriptase; Includes: RecName: Full=Endonuclease && PF13900:Putative domain of unknown function	-	0	0	1	30	37	37	0	0	0.0304381	0.890759	1.10588	1.10795
ENSG00000092964	585.795	873.114	797.627	1462.06	1597.81	1556.86	752.178	1538.91	-1.03292	5.49516e-07	1.32532e-05	DPYSL2	8	26514022	26658178	+	7305	-	- && Q16555.1 RecName: Full=Dihydropyrimidinase-related protein 2; Short=DRP-2; AltName: Full=Collapsin response mediator protein 2; Short=CRMP-2; AltName: Full=N2A3; AltName: Full=Unc-33-like phosphoprotein 2; Short=ULIP-2 >Q5R9Y6.1 RecName: Full=Dihydropyrimidinase-related protein 2; Short=DRP-2 && PF01979:Amidohydrolase family	Amidohydro_1	593	845	803	1511	1637	1593	4.71091	6.88085	6.28359	11.534	12.5786	12.2634
ENSG00000238121	172.874	163.257	149.99	318.344	398.233	318.604	162.04	345.06	-1.09047	5.67268e-07	1.36607e-05	LINC00426	13	30340270	30377145	-	3972	-	- && - && PF13900:Putative domain of unknown function	-	175	158	151	329	408	326	2.55681	2.36621	2.1731	4.61872	5.76573	4.61556
ENSG00000125810	2.96355	5.16635	0.993309	37.7368	35.1382	34.206	3.04107	35.6937	-3.56159	5.84963e-07	1.40656e-05	CD93	20	23079349	23086340	-	6708	-	- && Q9NPY3.3 RecName: Full=Complement component C1q receptor; AltName: Full=C1q/MBL/SPA receptor; Short=C1qR; Short=C1qR(p); Short=C1qRp; AltName: Full=CDw93; AltName: Full=Complement component 1 q subcomponent receptor 1; AltName: Full=Matrix-remodeling-associated protein 4; AltName: CD_antigen=CD93; Flags: Precursor && PF12662:Complement Clr-like EGF-like|PF00059:Lectin C-type domain|PF07645:C…	EGF_CA	3	5	1	39	36	35	0.0259536	0.0443387	0.00852157	0.324195	0.30124	0.293421
ENSG00000167566	297.343	252.118	215.548	115.146	104.439	112.391	255.003	110.658	1.20443	5.88928e-07	1.41396e-05	NCKAP5L	12	49791146	49828750	-	8090	-	- && Q9HCH0.2 RecName: Full=Nck-associated protein 5-like; Short=NCKAP5-like; AltName: Full=Centrosomal protein of 169 kDa; Short=Cep169 && PF15246:Nck-associated protein 5, Peripheral clock protein	-	301	244	217	119	107	115	2.15918	1.7941	1.53329	0.820225	0.742401	0.799401
ENSG00000196664	1581.55	1992.15	1836.63	838.918	910.666	520.908	1803.44	756.831	1.25266	5.89998e-07	1.4144e-05	TLR7	X	12867083	12890380	+	5209	-	- && Q9NYK1.1 RecName: Full=Toll-like receptor 7; Flags: Precursor && PF01582:TIR domain|PF13855:Leucine rich repeat|PF13900:Putative domain of unknown function	TIR	1601	1928	1849	867	933	533	17.8364	22.017	20.2906	9.2811	10.0538	5.75425
ENSG00000115295	813.988	592.064	575.126	300.927	316.244	213.054	660.393	276.742	1.25483	6.13195e-07	1.4678e-05	CLIP4	2	29097705	29189643	+	7775	-	- && Q8N3C7.1 RecName: Full=CAP-Gly domain-containing linker protein 4; AltName: Full=Restin-like protein 2 && PF12796:Ankyrin repeats (3 copies)|PF01302:CAP-Gly domain	-	824	573	579	311	324	218	6.15031	4.38389	4.25688	2.23046	2.3391	1.57678
ENSG00000117020	134.347	19.6321	30.7926	4.83805	1.95212	1.95463	61.5907	2.91493	4.40045	6.69404e-07	1.59994e-05	AKT3	1	243488233	243851079	-	9475	-	- && Q9Y243.1 RecName: Full=RAC-gamma serine/threonine-protein kinase; AltName: Full=Protein kinase Akt-3; AltName: Full=Protein kinase B gamma; Short=PKB gamma; AltName: Full=RAC-PK-gamma; AltName: Full=STK-2 && PF00069:Protein kinase domain|PF00169:PH domain|PF00433:Protein kinase C terminal domain	Pkinase	136	19	31	5	2	2	0.83297	0.119283	0.187023	0.0294256	0.0118482	0.0118704
ENSG00000128268	1717.87	1722.46	1425.4	2784.78	2945.75	3700.11	1621.91	3143.55	-0.954717	6.84495e-07	1.63357e-05	MGAT3	22	39457344	39492194	+	5457	-	- && Q09327.3 RecName: Full=Beta-1,4-mannosyl-glycoprotein 4-beta-N-acetylglucosaminyltransferase; AltName: Full=N-glycosyl-oligosaccharide-glycoprotein N-acetylglucosaminyltransferase III; Short=GNT-III; Short=GlcNAc-T III; Short=N-acetylglucosaminyltransferase III && PF04724:Glycosyltransferase family 17	-	1739	1667	1435	2878	3018	3786	18.4933	18.1714	15.0318	29.4084	31.0434	39.016
ENSG00000108381	1.9757	4.13308	1.98662	38.7044	53.6834	21.5009	2.69847	37.9629	-3.82113	6.94465e-07	1.65488e-05	ASPA	17	3472374	3503419	+	5854	-	- && P45381.1 RecName: Full=Aspartoacylase; AltName: Full=Aminoacylase-2; Short=ACY-2 && PF13900:Putative domain of unknown function|PF04952:Succinylglutamate desuccinylase / Aspartoacylase family|PF03184:DDE superfamily endonuclease	DDE	2	4	2	40	55	22	0.0198266	0.0406455	0.0195295	0.381015	0.527368	0.211342
ENSG00000186283	3986.96	4267.41	4068.59	2649.32	2437.23	2524.4	4107.65	2536.98	0.695182	6.99788e-07	1.66508e-05	TOR3A	1	179081377	179098023	+	3917	-	- && Q9H497.1 RecName: Full=Torsin-3A; AltName: Full=ATP-dependent interferon-responsive protein; AltName: Full=Torsin family 3 member A; Flags: Precursor && PF06309:Torsin	-	4036	4130	4096	2738	2497	2583	59.7954	62.7194	59.7749	38.9775	35.7823	37.084
ENSG00000228789	26.6719	23.7652	22.8461	76.4412	80.0371	89.9129	24.4278	82.1304	-1.74904	7.00948e-07	1.66535e-05	HCG22	6	31053450	31059890	+	2211	-	- && E2RYF7.1 RecName: Full=Protein PBMUCL2; AltName: Full=HLA complex group 22; AltName: Full=Panbronchiolitis-related mucin-like protein 2; Flags: Precursor && PF16058:Mucin-like|PF14654:Mucin, catalytic, TM and cytoplasmic tail region	-	27	23	23	79	82	92	0.708671	0.618792	0.594637	1.99238	2.08175	2.33999
ENSG00000134215	111.627	68.1959	50.6587	18.3846	3.90425	6.8412	76.8272	9.71001	2.98298	7.10891e-07	1.68646e-05	VAV3	1	107571160	107965144	-	7271	-	- && Q9UKW4.1 RecName: Full=Guanine nucleotide exchange factor VAV3; Short=VAV-3 && PF00621:RhoGEF domain|PF00130:Phorbol esters/diacylglycerol binding domain (C1 domain)|PF00017:SH2 domain|PF11971:CAMSAP CH domain|PF00169:PH domain|PF07653:Variant SH3 domain	RhoGEF	113	66	51	19	4	7	0.901891	0.539952	0.400949	0.145712	0.0308794	0.0541402
ENSG00000102471	975.995	703.657	772.794	424.781	414.826	370.402	817.482	403.336	1.01931	7.12062e-07	1.68673e-05	NDFIP2	13	79481124	79556075	+	4831	-	- && Q9NV92.2 RecName: Full=NEDD4 family-interacting protein 2; AltName: Full=NEDD4 WW domain-binding protein 5A; AltName: Full=Putative MAPK-activating protein PM04/PM05/PM06/PM07; AltName: Full=Putative NF-kappa-B-activating protein 413 && -	-	988	681	778	439	425	379	11.8683	8.38525	9.20567	5.06713	4.93805	4.41182
ENSG00000205683	51.3682	71.2957	36.7524	5.80566	0	7.81851	53.1388	4.54139	3.54777	7.42433e-07	1.75606e-05	DPF3	14	72619296	72894116	-	6889	-	- && Q92784.3 RecName: Full=Zinc finger protein DPF3; AltName: Full=BRG1-associated factor 45C; Short=BAF45C; AltName: Full=Zinc finger protein cer-d4 && PF14051:N-terminal domain of DPF2/REQ.|PF00628:PHD-finger	PHD	52	69	37	6	0	8	0.438043	0.595797	0.307014	0.0485657	0	0.0653055
ENSG00000141429	4149.95	2488.12	2059.13	921.164	803.299	1304.71	2899.07	1009.73	1.52165	7.48498e-07	1.76779e-05	GALNT1	18	35581117	35711834	+	5126	-	- && Q10472.1 RecName: Full=Polypeptide N-acetylgalactosaminyltransferase 1; AltName: Full=Polypeptide GalNAc transferase 1; Short=GalNAc-T1; Short=pp-GaNTase 1; AltName: Full=Protein-UDP acetylgalactosaminyltransferase 1; AltName: Full=UDP-GalNAc:polypeptide N-acetylgalactosaminyltransferase 1; Contains: RecName: Full=Polypeptide N-acetylgalactosaminyltransferase 1 soluble form && PF00652:Ricin-…	Glycos_transf_2	4201	2408	2073	952	823	1335	47.5602	27.9437	23.1171	10.356	9.01207	14.646
ENSG00000064787	713.227	272.783	398.317	65.7975	161.05	53.7523	461.442	93.5333	2.30279	7.59751e-07	1.79171e-05	BCAS1	20	53936777	54070594	-	8186	-	- && O75363.2 RecName: Full=Breast carcinoma-amplified sequence 1; AltName: Full=Amplified and overexpressed in breast cancer; AltName: Full=Novel amplified in breast cancer 1 && PF13900:Putative domain of unknown function	-	722	264	401	68	165	55	5.11841	1.91839	2.80018	0.463203	1.1314	0.377839
ENSG00000178562	32.599	33.0647	27.8126	0.96761	0	1.95463	31.1588	0.974079	4.99985	7.62551e-07	1.79358e-05	CD28	2	203706475	203738912	+	4885	-	- && P10747.1 RecName: Full=T-cell-specific surface glycoprotein CD28; AltName: Full=TP44; AltName: CD_antigen=CD28; Flags: Precursor && PF13900:Putative domain of unknown function	-	33	32	28	1	0	2	0.39203	0.389665	0.327647	0.0114148	0	0.023024
ENSG00000073417	675.689	689.192	702.269	1164.03	1225.93	1107.3	689.05	1165.75	-0.75859	7.62793e-07	1.79358e-05	PDE8A	15	84980440	85139145	+	7886	-	- && O60658.2 RecName: Full=High affinity cAMP-specific and IBMX-insensitive 3',5'-cyclic phosphodiesterase 8A && PF00989:PAS fold|PF00233:3'5'-cyclic nucleotide phosphodiesterase	PAS	684	667	707	1203	1256	1133	5.03349	5.03124	5.12478	8.50635	8.93997	8.07958
ENSG00000133961	1951.99	1960.11	1824.71	2989.91	3139.99	3158.68	1912.27	3096.19	-0.695221	7.80226e-07	1.83187e-05	NUMB	14	73275107	73458617	-	9546	-	- && P49757.2 RecName: Full=Protein numb homolog; Short=h-Numb; AltName: Full=Protein S171 && PF00640:Phosphotyrosine interaction domain (PTB/PID)|PF06311:NUMB domain	PID	1976	1897	1837	3090	3217	3232	12.0126	11.8209	11.0002	18.0498	18.9162	19.0399
ENSG00000197721	50.3803	16.5323	11.9197	0	0	0	26.2774	0	7.19761	8.17732e-07	1.9171e-05	CR1L	1	207645113	207738416	+	2768	-	- && Q2VPA4.3 RecName: Full=Complement component receptor 1-like protein; AltName: Full=Complement C4b-binding protein CR-1-like protein; Flags: Precursor && PF00084:Sushi repeat (SCR repeat)	Sushi	51	16	12	0	0	0	1.06924	0.343843	0.247815	0	0	0
ENSG00000221955	660.871	344.079	333.752	129.66	174.715	134.869	446.234	146.415	1.60795	8.21287e-07	1.92261e-05	SLC12A8	3	125082636	125212864	-	5586	-	- && A0AV02.4 RecName: Full=Solute carrier family 12 member 8; AltName: Full=Cation-chloride cotransporter 9 && PF13900:Putative domain of unknown function|PF00324:Amino acid permease	AA_permease	669	333	336	134	179	138	6.95016	3.54608	3.43836	1.33764	1.79869	1.38929
gene-HHV4_BBRF2	820.903	86.7947	192.702	5.80566	18.5452	5.86388	366.8	10.0716	5.18686	8.52993e-07	1.9939e-05	BBRF2	NC_007605.1	103660	104496	+	837	-	- && P29882.1 RecName: Full=Cytoplasmic envelopment protein 1 >P0C6Z9.1 RecName: Full=Cytoplasmic envelopment protein 1 && PF01677:Herpesvirus UL7 like	-	831	84	194	6	19	6	57.6163	5.9698	13.2492	0.399724	1.27418	0.403127
ENSG00000248571	36.5504	159.124	152.97	11.6113	22.4494	13.6824	116.215	15.9144	2.86827	8.71562e-07	2.03433e-05	AC106882.1	4	152666368	152670107	+	2371	-	- && Q9P1C3.1 RecName: Full=Putative uncharacterized protein PRO2829; Flags: Precursor && -	-	37	154	154	12	23	14	0.905608	3.86362	3.7128	0.282218	0.544502	0.332057
ENSG00000144645	10.8663	28.9316	28.806	0	0	0	22.868	0	6.99587	8.88801e-07	2.06962e-05	OSBPL10	3	31657890	32077580	-	11976	-	- && Q9BXB5.2 RecName: Full=Oxysterol-binding protein-related protein 10; Short=ORP-10; Short=OSBP-related protein 10 && PF15409:Pleckstrin homology domain|PF01237:Oxysterol-binding protein|PF13900:Putative domain of unknown function	-	11	28	29	0	0	0	0.0533029	0.139076	0.13842	0	0	0
ENSG00000242574	30.6233	11.366	25.826	0	0	0	22.6051	0	6.98075	8.89278e-07	2.06962e-05	HLA-DMB	6	32934629	32941070	-	4655	-	- && P28068.1 RecName: Full=HLA class II histocompatibility antigen, DM beta chain; AltName: Full=MHC class II antigen DMB; AltName: Full=Really interesting new gene 7 protein; Flags: Precursor && PF07654:Immunoglobulin C1-set domain|PF00969:Class II histocompatibility antigen, beta domain	C1-set	31	11	26	0	0	0	0.386467	0.140565	0.319276	0	0	0
ENSG00000179104	37.5383	68.1959	58.6052	12.5789	6.83243	3.90926	54.7798	7.77354	2.8152	8.91716e-07	2.07227e-05	TMTC2	12	82686880	83134870	+	8323	-	- && Q8N394.1 RecName: Full=Transmembrane and TPR repeat-containing protein 2 && PF13414:TPR repeat|PF13424:Tetratricopeptide repeat|PF00515:Tetratricopeptide repeat|PF08409:Domain of unknown function (DUF1736)	TPR_1	38	66	59	13	7	4	0.264956	0.471704	0.405214	0.087096	0.0472086	0.0270269
ENSG00000226571	46.4289	9.29944	21.8528	0	0	0	25.8604	0	7.17487	9.02024e-07	2.09317e-05	AL158850.1	6	139271362	139287307	+	914	-	- && - && -	-	47	9	22	0	0	0	2.98416	0.585736	1.37591	0	0	0
ENSG00000238178	19.757	10.3327	4.96654	57.089	72.2286	78.1851	11.6854	69.1676	-2.56383	9.43739e-07	2.18679e-05	AC078993.1	X	16152941	16170869	-	1219	-	- && A8MXT2.3 RecName: Full=Melanoma-associated antigen B17 && -	-	20	10	5	59	74	80	0.95213	0.48798	0.234466	2.69888	3.40747	3.69064
ENSG00000257642	37.5383	21.6987	48.6721	146.109	145.433	101.641	35.9697	131.061	-1.86356	9.50708e-07	2.19974e-05	AC011313.1	12	105304867	105327017	-	549	-	- && P10266.2 RecName: Full=Endogenous retrovirus group K member 10 Pol protein; AltName: Full=HERV-K10 Pol protein; AltName: Full=HERV-K107 Pol protein; AltName: Full=HERV-K_5q33.3 provirus ancestral Pol protein; Includes: RecName: Full=Reverse transcriptase; Short=RT; Includes: RecName: Full=Ribonuclease H; Short=RNase H; Includes: RecName: Full=Integrase; Short=IN && PF00665:Integrase core dom…	rve	38	21	49	151	149	104	4.01681	2.27537	5.10195	15.337	15.2341	10.6531
ENSG00000055211	1270.37	642.694	771.801	308.667	377.736	328.378	894.956	338.26	1.40382	9.63915e-07	2.22384e-05	GINM1	6	149566294	149591748	+	2248	-	- && Q9NU53.1 RecName: Full=Glycoprotein integral membrane protein 1; Flags: Precursor && PF13900:Putative domain of unknown function	-	1286	622	777	319	387	336	33.1982	16.4589	19.7578	7.91278	9.66314	8.4054
ENSG00000146072	11.8542	51.6635	39.7324	157.72	146.409	184.712	34.4167	162.947	-2.24524	9.63869e-07	2.22384e-05	TNFRSF21	6	47231532	47309905	-	3595	-	- && O75509.1 RecName: Full=Tumor necrosis factor receptor superfamily member 21; AltName: Full=Death receptor 6; AltName: CD_antigen=CD358; Flags: Precursor && PF00531:Death domain	Death	12	50	40	163	150	189	0.19371	0.827326	0.636025	2.52827	2.34205	2.9565
ENSG00000137393	40.5018	117.793	79.4647	7.74088	14.6409	15.637	79.2531	12.6729	2.64452	9.71899e-07	2.23902e-05	RNF144B	6	18387350	18468874	+	5175	-	- && Q7Z419.1 RecName: Full=E3 ubiquitin-protein ligase RNF144B; AltName: Full=IBR domain-containing protein 2; AltName: Full=RING finger protein 144B; AltName: Full=p53-inducible RING finger protein && -	-	41	114	80	8	15	16	0.459773	1.31039	0.883675	0.0862014	0.162699	0.17387
ENSG00000139112	93.8457	14.4658	24.8327	0	0.976062	0	44.3814	0.325354	6.99202	1.01031e-06	2.32416e-05	GABARAPL1	12	10212458	10223130	+	4086	-	- && P60518.1 RecName: Full=Gamma-aminobutyric acid receptor-associated protein-like 1; AltName: Full=GABA(A) receptor-associated protein-like 1; AltName: Full=Glandular epithelial cell protein 1; Short=GEC-1; Flags: Precursor >Q8R3R8.2 RecName: Full=Gamma-aminobutyric acid receptor-associated protein-like 1; AltName: Full=GABA(A) receptor-associated protein-like 1; AltName: Full=Glandular epithe…	-	95	14	25	0	1	0	1.34926	0.203815	0.349747	0	0.0137374	0
ENSG00000136895	25.6841	59.9297	47.6788	4.83805	6.83243	1.95463	44.4309	4.5417	3.28917	1.01327e-06	2.32759e-05	GARNL3	9	127224265	127393660	+	9695	-	- && Q5VVW2.2 RecName: Full=GTPase-activating Rap/Ran-GAP domain-like protein 3 && PF02145:Rap/ran-GAP|PF00780:CNH domain	CNH	26	58	48	5	7	2	0.155631	0.355865	0.283013	0.0287579	0.0405279	0.0116011
ENSG00000065600	397.115	430.874	395.337	195.457	178.619	233.578	407.775	202.552	1.00943	1.04581e-06	2.39888e-05	TMEM206	1	212363931	212414901	-	2914	-	- && Q9H813.1 RecName: Full=Transmembrane protein 206 && PF15122:TMEM206 protein family	-	402	417	398	202	183	239	8.00583	8.5124	7.8074	3.86542	3.52505	4.61237
ENSG00000101333	48.4046	9.29944	19.8662	0	0	0	25.8567	0	7.17465	1.04963e-06	2.40419e-05	PLCB4	20	9068763	9481242	+	6900	-	- && Q15147.3 RecName: Full=1-phosphatidylinositol 4,5-bisphosphate phosphodiesterase beta-4; AltName: Full=Phosphoinositide phospholipase C-beta-4; AltName: Full=Phospholipase C-beta-4; Short=PLC-beta-4 && PF06631:Protein of unknown function (DUF1154)|PF00168:C2 domain|PF00387:Phosphatidylinositol-specific phospholipase C, Y domain|PF00388:Phosphatidylinositol-specific phospholipase C, X domain|…	PI-PLC-X	49	9	20	0	0	0	0.412114	0.0775888	0.165689	0	0	0
ENSG00000198435	64.2102	9.29944	14.8996	0	0	0	29.4698	0	7.3632	1.05544e-06	2.41403e-05	NRARP	9	137300482	137302251	-	1770	-	- && Q7Z6K4.1 RecName: Full=Notch-regulated ankyrin repeat-containing protein >Q91ZA8.1 RecName: Full=Notch-regulated ankyrin repeat-containing protein && PF12796:Ankyrin repeats (3 copies)	-	65	9	15	0	0	0	2.13113	0.302465	0.48443	0	0	0
ENSG00000187486	17.7813	38.231	50.6587	1.93522	2.92818	1.95463	35.557	2.27268	3.96772	1.06367e-06	2.42937e-05	KCNJ11	11	17385859	17389331	-	3204	-	- && Q14654.2 RecName: Full=ATP-sensitive inward rectifier potassium channel 11; AltName: Full=IKATP; AltName: Full=Inward rectifier K(+) channel Kir6.2; AltName: Full=Potassium channel, inwardly rectifying subfamily J member 11 && PF01007:Inward rectifier potassium channel	-	18	37	51	2	3	2	0.326024	0.686934	0.909893	0.0348074	0.0525572	0.0351037
ENSG00000167912	32.599	13.4325	18.8729	0	0	0	21.6348	0	6.91732	1.10508e-06	2.52035e-05	AC090152.1	8	59119040	59121346	+	1743	-	- && - && -	-	33	13	19	0	0	0	1.09872	0.443661	0.623116	0	0	0
ENSG00000131711	10.8663	10.3327	14.8996	51.2833	89.7977	48.8657	12.0329	63.3156	-2.39453	1.11786e-06	2.54585e-05	MAP1B	5	72107234	72209570	+	12630	-	- && P46821.2 RecName: Full=Microtubule-associated protein 1B; Short=MAP-1B; Contains: RecName: Full=MAP1B heavy chain; Contains: RecName: Full=MAP1 light chain LC1 && PF00414:Neuraxin and MAP1B repeat	-	11	10	15	53	92	50	0.0505428	0.047098	0.0678892	0.233995	0.408872	0.222629
ENSG00000162104	24.6962	34.0979	28.806	0.96761	1.95212	1.95463	29.2	1.62479	4.16848	1.12062e-06	2.5485e-05	ADCY9	16	3953387	4116185	-	10358	-	- && O60503.4 RecName: Full=Adenylate cyclase type 9; AltName: Full=ATP pyrophosphate-lyase 9; AltName: Full=Adenylate cyclase type IX; Short=ACIX; AltName: Full=Adenylyl cyclase 9; Short=AC9 && PF00211:Adenylate and Guanylate cyclase catalytic domain	Guanylate_cyc	25	33	29	1	2	2	0.140066	0.189515	0.160042	0.00538343	0.0108382	0.0108585
ENSG00000119125	13.8299	27.8983	22.8461	73.5383	90.7737	83.0717	21.5248	82.4613	-1.93999	1.13006e-06	2.56629e-05	GDA	9	72114595	72257193	+	7904	-	- && Q9Y2T3.1 RecName: Full=Guanine deaminase; Short=Guanase; Short=Guanine aminase; AltName: Full=Guanine aminohydrolase; Short=GAH; AltName: Full=p51-nedasin && PF01979:Amidohydrolase family|PF13900:Putative domain of unknown function	Amidohydro_1	14	27	23	76	93	85	0.10279	0.203199	0.166339	0.536168	0.660449	0.604766
ENSG00000178202	24.6962	28.9316	37.7457	0	0.976062	0	30.4578	0.325354	6.4482	1.14375e-06	2.5937e-05	KDELC2	11	108472105	108498432	-	4993	-	- && Q7Z4H8.2 RecName: Full=KDEL motif-containing protein 2; Flags: Precursor && PF05686:Glycosyl transferase family 90|PF00630:Filamin/ABP280 repeat|PF13900:Putative domain of unknown function	-	25	28	38	0	1	0	0.290568	0.333582	0.435046	0	0.011242	0
ENSG00000143889	1219.99	651.994	514.534	308.667	155.194	113.368	795.507	192.41	2.04763	1.15116e-06	2.60679e-05	HNRNPLL	2	38561978	38603586	-	5923	-	- && Q8WVV9.1 RecName: Full=Heterogeneous nuclear ribonucleoprotein L-like; Short=hnRNPLL; AltName: Full=Stromal RNA-regulating factor && PF13893:RNA recognition motif. (a.k.a. RRM, RBD, or RNP domain)|PF14259:RNA recognition motif (a.k.a. RRM, RBD, or RNP domain)	-	1235	631	518	319	159	116	12.1003	6.33714	4.9992	3.00319	1.50681	1.10137
ENSG00000153066	3917.81	5731.55	5378.77	2131.64	2766.16	2414.94	5009.38	2437.58	1.03917	1.16147e-06	2.62639e-05	TXNDC11	16	11679080	11742878	-	4292	-	- && Q6PKC3.2 RecName: Full=Thioredoxin domain-containing protein 11; AltName: Full=EF-hand-binding protein 1 && PF00085:Thioredoxin	-	3966	5547	5415	2203	2834	2471	53.6245	76.8784	72.1193	28.6213	37.0633	32.3764
ENSG00000169220	1683.3	1549.91	1674.72	2597.06	2801.3	2606.5	1635.97	2668.29	-0.705719	1.17393e-06	2.65081e-05	RGS14	5	177357837	177372601	+	3797	-	- && O43566.4 RecName: Full=Regulator of G-protein signaling 14; Short=RGS14 && PF02196:Raf-like Ras-binding domain|PF00615:Regulator of G protein signaling domain	RGS	1704	1500	1686	2684	2870	2667	26.0435	23.4994	25.3822	39.4164	42.4272	39.5001
ENSG00000176890	2222.66	1820.62	1815.77	3503.71	3207.34	3688.38	1953.02	3466.48	-0.827726	1.17796e-06	2.65617e-05	TYMS	18	657604	673578	+	2470	-	- && P04818.3 RecName: Full=Thymidylate synthase; Short=TS; Short=TSase && PF00303:Thymidylate synthase	-	2250	1762	1828	3621	3286	3774	52.8634	42.4341	42.305	81.7459	74.6748	85.9252
ENSG00000080573	118.542	38.231	46.6855	1.93522	11.7127	5.86388	67.8195	6.50395	3.38388	1.18571e-06	2.66987e-05	COL5A3	19	9959561	10010471	-	6750	-	- && P25940.3 RecName: Full=Collagen alpha-3(V) chain; Flags: Precursor && PF01391:Collagen triple helix repeat (20 copies)|PF01410:Fibrillar collagen C-terminal domain	Collagen	120	37	47	2	12	6	1.03169	0.326065	0.398022	0.0165219	0.0997886	0.0499877
ENSG00000135362	13.8299	4.13308	0	86.1173	58.5637	66.4574	5.98766	70.3794	-3.55175	1.18791e-06	2.67103e-05	PRR5L	11	36296288	36465204	+	6616	-	- && Q6MZQ0.2 RecName: Full=Proline-rich protein 5-like; AltName: Full=Protein observed with Rictor-2; Short=Protor-2 && PF08539:HbrB-like	-	14	4	0	89	60	68	0.122801	0.0359642	0	0.750117	0.509048	0.578002
gene-HHV4_BVRF2	1049.1	144.658	271.173	0.96761	4.88031	17.5917	488.309	7.81319	5.96624	1.19281e-06	2.67829e-05	BVRF2	NC_007605.1	135638	137455	+	1818	-	- && Q3KSP9.1 RecName: Full=Capsid scaffolding protein; AltName: Full=Capsid protein P40; AltName: Full=Protease precursor; Short=pPR; AltName: Full=Protein EC-RF3/EC-RF3A; AltName: Full=Virion structural protein BVRF2; Contains: RecName: Full=Assemblin; AltName: Full=Capsid protein VP24; AltName: Full=Protease; Contains: RecName: Full=Assembly protein; AltName: Full=Capsid assembly protein; AltN…	-	1062	140	273	1	5	18	33.9001	4.58078	8.58384	0.0306719	0.154376	0.556794
ENSG00000180879	2746.22	2684.44	3190.51	1632.36	1711.04	1736.69	2873.72	1693.36	0.763059	1.19591e-06	2.68146e-05	SSR4	X	153793516	153798505	+	4590	-	- && P51571.1 RecName: Full=Translocon-associated protein subunit delta; Short=TRAP-delta; AltName: Full=Signal sequence receptor subunit delta; Short=SSR-delta; Flags: Precursor >Q5REH6.2 RecName: Full=Translocon-associated protein subunit delta; Short=TRAP-delta; AltName: Full=Signal sequence receptor subunit delta; Short=SSR-delta; Flags: Precursor && PF05404:Translocon-associated protein, del…	-	2780	2598	3212	1687	1753	1777	35.1481	33.6692	40.0014	20.4945	21.4374	21.7716
ENSG00000197375	99.7728	207.687	153.963	433.489	356.263	502.339	153.808	430.697	-1.48626	1.25211e-06	2.80353e-05	SLC22A5	5	132369752	132395614	+	12788	-	- && O76082.1 RecName: Full=Solute carrier family 22 member 5; AltName: Full=High-affinity sodium-dependent carnitine cotransporter; AltName: Full=Organic cation/carnitine transporter 2 && PF00083:Sugar (and other) transporter	Sugar_tr	101	201	155	448	365	514	0.458341	0.934973	0.692854	1.95348	1.60211	2.26035
ENSG00000168993	32.599	44.4306	18.8729	0	0	0.977314	31.9675	0.325771	6.51722	1.27911e-06	2.85996e-05	CPLX1	4	784957	826198	-	2418	-	- && Q4R4N1.1 RecName: Full=Complexin-1 && PF05835:Synaphin protein	-	33	43	19	0	0	1	0.792004	1.05783	0.449169	0	0	0.0232573
ENSG00000017427	319.075	81.6284	108.271	12.5789	20.4973	39.0926	169.658	24.0563	2.81883	1.32407e-06	2.95634e-05	IGF1	12	102395874	102481744	-	8122	-	- && Q6JLX1.2 RecName: Full=Insulin-like growth factor I; Short=IGF-I; AltName: Full=Somatomedin; Flags: Precursor && PF13900:Putative domain of unknown function|PF00049:Insulin/IGF/Relaxin family	-	323	79	109	13	21	40	2.30786	0.578589	0.767143	0.0892514	0.145131	0.276957
ENSG00000162889	5811.52	4843.97	4386.45	2836.06	2693.93	2099.27	5013.98	2543.09	0.979374	1.32664e-06	2.95794e-05	MAPKAPK2	1	206684944	206734283	+	4195	-	- && P49137.1 RecName: Full=MAP kinase-activated protein kinase 2; Short=MAPK-activated protein kinase 2; Short=MAPKAP kinase 2; Short=MAPKAP-K2; Short=MAPKAPK-2; Short=MK-2; Short=MK2 && PF00069:Protein kinase domain	Pkinase	5883	4688	4416	2931	2760	2148	81.3836	66.4755	60.1741	38.96	36.9301	28.7951
ENSG00000167536	296.355	227.32	204.622	485.74	489.983	578.57	242.765	518.098	-1.09345	1.33149e-06	2.96461e-05	DHRS13	17	28897781	28903071	-	2944	-	- && Q6UX07.1 RecName: Full=Dehydrogenase/reductase SDR family member 13; AltName: Full=Short chain dehydrogenase/reductase family 7C member 5; Flags: Precursor && PF00106:short chain dehydrogenase	adh_short	300	220	206	502	502	592	5.91362	4.44519	3.99984	9.50825	9.57126	11.3084
ENSG00000010030	72.113	19.6321	20.8595	0.96761	0	0	37.5349	0.322537	6.7503	1.3507e-06	3.00319e-05	ETV7	6	36354091	36387800	-	2374	-	- && Q9Y603.1 RecName: Full=Transcription factor ETV7; AltName: Full=ETS translocation variant 7; AltName: Full=ETS-related protein Tel2; AltName: Full=Tel-related Ets factor; AltName: Full=Transcription factor Tel-2 && PF00178:Ets-domain|PF02198:Sterile alpha motif (SAM)/Pointed domain	Ets	73	19	21	1	0	0	1.78448	0.476079	0.505652	0.0234884	0	0
ENSG00000136634	415.885	153.957	209.588	33.8663	83.9413	54.7296	259.81	57.5124	2.17596	1.36663e-06	3.03437e-05	IL10	1	206767602	206772494	-	1978	-	- && P22301.1 RecName: Full=Interleukin-10; Short=IL-10; AltName: Full=Cytokine synthesis inhibitory factor; Short=CSIF; Flags: Precursor && PF00726:Interleukin 10|PF13900:Putative domain of unknown function	-	421	149	211	35	86	56	12.3517	4.4809	6.09774	0.98668	2.44048	1.59213
ENSG00000145730	499.852	476.338	467.848	188.684	261.585	138.779	481.346	196.349	1.29366	1.37436e-06	3.04729e-05	PAM	5	102753981	103031105	+	8846	-	- && P19021.2 RecName: Full=Peptidyl-glycine alpha-amidating monooxygenase; Short=PAM; Includes: RecName: Full=Peptidylglycine alpha-hydroxylating monooxygenase; Short=PHM; Includes: RecName: Full=Peptidyl-alpha-hydroxyglycine alpha-amidating lyase; AltName: Full=Peptidylamidoglycolate lyase; Short=PAL; Flags: Precursor && PF01082:Copper type II ascorbate-dependent monooxygenase, N-terminal domai…	Cu2_monoox_C	506	461	471	195	268	142	3.31951	3.09999	3.04359	1.2292	1.70056	0.902728
ENSG00000065882	1873.95	3256.87	2760.41	1289.82	1175.18	1056.48	2630.41	1173.83	1.16401	1.43287e-06	3.17033e-05	TBC1D1	4	37891087	38139175	+	9032	-	- && Q86TI0.2 RecName: Full=TBC1 domain family member 1 && PF11830:Domain of unknown function (DUF3350)|PF00566:Rab-GTPase-TBC domain|PF00640:Phosphotyrosine interaction domain (PTB/PID)	TBC	1897	3152	2779	1333	1204	1081	12.1886	20.7591	17.588	8.22964	7.48249	6.73066
ENSG00000125735	552.208	460.839	582.079	1045.99	1502.16	964.609	531.708	1170.92	-1.1388	1.43383e-06	3.17033e-05	TNFSF14	19	6661253	6670588	-	4778	-	- && O43557.2 RecName: Full=Tumor necrosis factor ligand superfamily member 14; AltName: Full=Herpes virus entry mediator ligand; Short=HVEM-L; Short=Herpesvirus entry mediator ligand; AltName: CD_antigen=CD258; Contains: RecName: Full=Tumor necrosis factor ligand superfamily member 14, membrane form; Contains: RecName: Full=Tumor necrosis factor ligand superfamily member 14, soluble form && PF13…	-	559	446	586	1081	1539	987	6.78946	5.55257	7.01075	12.6158	18.0799	11.6168
ENSG00000168283	2132.77	1070.47	1165.15	587.339	578.805	470.088	1456.13	545.411	1.41678	1.46504e-06	3.23486e-05	BMI1	10	22321211	22331484	+	4283	-	- && P35226.2 RecName: Full=Polycomb complex protein BMI-1; AltName: Full=Polycomb group RING finger protein 4; AltName: Full=RING finger protein 51 >Q5R8L2.1 RecName: Full=Polycomb complex protein BMI-1; AltName: Full=Polycomb group RING finger protein 4 && PF16207:RAWUL domain RING finger- and WD40-associated ubiquitin-like|PF00097:Zinc finger, C3HC4 type (RING finger)	zf-C3HC4	2159	1036	1173	607	593	481	29.2533	14.3886	15.6553	7.90269	7.77159	6.31557
ENSG00000140332	3566.14	2886.96	2418.71	1402.07	1663.21	1343.81	2957.27	1469.69	1.00876	1.52957e-06	3.37268e-05	TLE3	15	70047790	70098176	-	12634	-	- && Q04726.2 RecName: Full=Transducin-like enhancer protein 3; AltName: Full=Enhancer of split groucho-like protein 3; Short=ESG3 && PF03920:Groucho/TLE N-terminal Q-rich domain	-	3610	2794	2435	1449	1704	1375	16.582	13.155	11.0172	6.39532	7.57063	6.12037
ENSG00000146409	65.198	72.3289	35.7591	11.6113	7.80849	11.7278	57.762	10.3825	2.47528	1.53938e-06	3.38962e-05	SLC18B1	6	132769370	132798553	-	2444	-	- && Q6NT16.1 RecName: Full=MFS-type transporter SLC18B1; AltName: Full=Solute carrier family 18 member B1 && PF07690:Major Facilitator Superfamily	MFS_1	66	70	36	12	8	12	1.56716	1.70374	0.842004	0.273788	0.183735	0.276119
ENSG00000162852	1760.35	1474.48	1187	761.509	738.879	751.555	1473.94	750.647	0.973482	1.54819e-06	3.40431e-05	CNST	1	246566444	246668584	+	5922	-	- && Q6PJW8.3 RecName: Full=Consortin && PF15281:Consortin C-terminus	-	1782	1427	1195	787	757	769	17.4626	14.3338	11.5349	7.41039	7.17515	7.30253
ENSG00000141376	161.019	143.625	121.184	264.157	410.922	341.083	141.943	338.721	-1.25471	1.55103e-06	3.40586e-05	BCAS3	17	60677453	61392838	+	14101	-	- && Q9H6U6.3 RecName: Full=Breast carcinoma-amplified sequence 3; AltName: Full=GAOB1 && PF12490:Breast carcinoma amplified sequence 3	-	163	139	122	273	421	349	0.670822	0.586368	0.494564	1.07956	1.67585	1.39185
ENSG00000088298	714.215	754.288	722.136	431.554	412.874	437.837	730.213	427.422	0.772602	1.63854e-06	3.59307e-05	EDEM2	20	35115357	35147364	-	1919	-	- && Q9BV94.2 RecName: Full=ER degradation-enhancing alpha-mannosidase-like protein 2; Flags: Precursor && PF01532:Glycosyl hydrolase family 47	-	723	730	727	446	423	448	21.8642	22.6284	21.6557	12.9597	12.3728	13.1286
ENSG00000100292	1755.41	786.319	766.834	413.169	286.962	345.969	1102.85	348.7	1.66123	1.65048e-06	3.61428e-05	HMOX1	22	35380361	35394214	+	2405	-	- && P09601.1 RecName: Full=Heme oxygenase 1; Short=HO-1 && PF01126:Heme oxygenase	-	1777	761	772	427	294	354	42.8788	18.8224	18.3491	9.90028	6.86176	8.27759
ENSG00000131242	647.041	796.652	748.955	400.59	418.73	349.878	730.883	389.733	0.907026	1.66401e-06	3.63891e-05	RAB11FIP4	17	31391624	31538217	+	15383	-	- && Q86YS3.1 RecName: Full=Rab11 family-interacting protein 4; Short=FIP4-Rab11; Short=Rab11-FIP4; AltName: Full=Arfophilin-2 && PF09457:FIP domain|PF13900:Putative domain of unknown function	-	655	771	754	414	429	358	2.47099	2.98139	2.80184	1.5007	1.56538	1.30875
ENSG00000128590	1254.57	570.365	742.002	305.765	346.502	234.555	855.645	295.607	1.53344	1.71248e-06	3.73979e-05	DNAJB9	7	108569568	108574850	+	2837	-	- && Q9UBS3.1 RecName: Full=DnaJ homolog subfamily B member 9; AltName: Full=Endoplasmic reticulum DNA J domain-containing protein 4; Short=ER-resident protein ERdj4; Short=ERdj4; AltName: Full=Microvascular endothelial differentiation gene 1 protein; Short=Mdg-1; Flags: Precursor && PF00226:DnaJ domain	DnaJ	1270	552	747	316	355	240	25.9785	11.5741	15.0513	6.21101	7.0238	4.75738
ENSG00000117500	3486.12	2843.56	2859.74	1702.03	1874.04	1642.87	3063.14	1739.64	0.816248	1.75932e-06	3.83682e-05	TMED5	1	93149742	93180728	-	9423	-	- && Q9Y3A6.1 RecName: Full=Transmembrane emp24 domain-containing protein 5; AltName: Full=p24 family protein gamma-2; Short=p24gamma2; AltName: Full=p28; Flags: Precursor && PF01105:emp24/gp25L/p24 family/GOLD	-	3529	2752	2879	1759	1920	1681	21.7336	17.3726	17.4649	10.4091	11.4371	10.0322
ENSG00000122218	6933.71	8438.72	6630.34	4347.47	4240.01	4109.61	7334.26	4232.36	0.793165	1.86592e-06	4.06372e-05	COPA	1	160289273	160343400	-	6232	-	- && P53621.2 RecName: Full=Coatomer subunit alpha; AltName: Full=Alpha-coat protein; Short=Alpha-COP; AltName: Full=HEP-COP; Short=HEPCOP; Contains: RecName: Full=Xenin; AltName: Full=Xenopsin-related peptide; Contains: RecName: Full=Proxenin && PF04053:Coatomer WD associated region|PF00400:WD domain, G-beta repeat|PF06957:Coatomer (COPI) alpha subunit C-terminus|PF13900:Putative domain of unkno…	Coatomer_WDAD	7019	8167	6675	4493	4344	4205	65.3608	77.9544	61.2261	40.2016	39.126	37.945
ENSG00000211640	140.275	283.116	290.046	59.0242	93.7019	57.6615	237.812	70.1292	1.7616	1.92839e-06	4.19405e-05	IGLV6-57	22	22195799	22196276	+	353	-	- && P01721.2 RecName: Full=Immunoglobulin lambda variable 6-57; AltName: Full=Ig lambda chain V-VI region AR; AltName: Full=Ig lambda chain V-VI region EB4; AltName: Full=Ig lambda chain V-VI region NIG-48; AltName: Full=Ig lambda chain V-VI region SUT; AltName: Full=Ig lambda chain V-VI region WLT; Flags: Precursor && PF07686:Immunoglobulin V-set domain	V-set	142	274	292	61	96	59	23.3444	46.1723	47.2847	9.63584	15.2651	9.39924
ENSG00000266088	8.89064	29.9648	48.6721	171.267	120.056	167.121	29.1759	152.814	-2.38936	1.94155e-06	4.21692e-05	AC004585.1	17	40517026	40527002	+	1198	-	- && - && -	-	9	29	49	177	123	171	0.435969	1.43995	2.33804	8.23855	5.76304	8.02703
ENSG00000143612	4335.67	3995.66	4089.45	2653.19	2661.72	2552.74	4140.26	2622.55	0.658763	1.94935e-06	4.22811e-05	C1orf43	1	154206706	154220637	-	2590	-	- && Q9BWL3.1 RecName: Full=Uncharacterized protein C1orf43; AltName: Full=Hepatitis C virus NS5A-transactivated protein 4; Short=HCV NS5A-transactivated protein 4; AltName: Full=Protein NICE-3; AltName: Full=S863-3 && PF13900:Putative domain of unknown function|PF07406:NICE-3 protein	-	4389	3867	4117	2742	2727	2612	98.3412	88.8137	90.8644	59.034	59.1002	56.7138
ENSG00000124429	269.683	284.149	311.899	540.894	528.049	499.408	288.577	522.784	-0.857254	1.96357e-06	4.25316e-05	POF1B	X	85277396	85379743	-	4029	-	- && Q8WVV4.3 RecName: Full=Protein POF1B; AltName: Full=Premature ovarian failure protein 1B && -	-	273	275	314	559	541	511	3.9322	4.06014	4.45497	7.73658	7.53708	7.13246
ENSG00000225988	18.7691	26.865	12.913	0	0	0	19.5157	0	6.767	2.01807e-06	4.36528e-05	LAMP5-AS1	20	9505180	9514998	-	1928	-	- && - && -	-	19	26	13	0	0	0	0.571895	0.80218	0.385433	0	0	0
ENSG00000180644	149.165	108.493	105.291	42.5748	46.851	36.1606	120.983	41.8621	1.53136	2.02926e-06	4.37983e-05	PRF1	10	70597348	70602775	-	2534	-	- && P14222.1 RecName: Full=Perforin-1; Short=P1; AltName: Full=Cytolysin; AltName: Full=Lymphocyte pore-forming protein; Short=PFP; Flags: Precursor && PF01823:MAC/Perforin domain|PF00168:C2 domain	C2	151	105	106	44	48	37	3.45812	2.46484	2.39118	0.968235	1.06326	0.821128
ENSG00000153395	3928.68	5448.44	5040.05	8590.44	9087.13	8615.02	4805.72	8764.2	-0.866896	2.03029e-06	4.37983e-05	LPCAT1	5	1456480	1523977	-	6494	-	- && Q8NF37.2 RecName: Full=Lysophosphatidylcholine acyltransferase 1; Short=LPC acyltransferase 1; Short=LPCAT-1; Short=LysoPC acyltransferase 1; AltName: Full=1-acylglycerophosphocholine O-acyltransferase; AltName: Full=1-alkylglycerophosphocholine O-acetyltransferase; AltName: Full=Acetyl-CoA:lyso-platelet-activating factor acetyltransferase; Short=Acetyl-CoA:lyso-PAF acetyltransferase; Short=…	Acyltransferase	3977	5273	5074	8878	9310	8815	35.5397	48.3005	44.6633	76.232	80.4713	76.3353
ENSG00000132541	206.46	319.281	354.611	855.367	569.044	746.668	293.451	723.693	-1.30243	2.07509e-06	4.47041e-05	RIDA	8	98102344	98117241	-	1567	-	- && P52758.1 RecName: Full=Ribonuclease UK114; AltName: Full=14.5 kDa translational inhibitor protein; Short=p14.5; AltName: Full=Heat-responsive protein 12; AltName: Full=UK114 antigen homolog && PF01042:Endoribonuclease L-PSP	Ribonuc_L-PSP	209	309	357	884	583	764	7.74011	11.7299	13.023	31.457	20.8835	27.4183
ENSG00000106484	20.7448	28.9316	39.7324	2.90283	0.976062	0.977314	29.8029	1.61873	4.19996	2.10527e-06	4.52932e-05	MEST	7	130486171	130506465	+	4794	-	- && Q5EB52.2 RecName: Full=Mesoderm-specific transcript homolog protein; AltName: Full=Paternally-expressed gene 1 protein && PF00561:alpha/beta hydrolase fold	Abhydrolase_1	21	28	40	3	1	1	0.254209	0.347429	0.476952	0.0348946	0.0117086	0.0117305
ENSG00000197705	9.87849	38.231	17.8796	0	0	0	21.9964	0	6.93914	2.11298e-06	4.53978e-05	KLHL14	18	32672671	32773062	-	4992	-	- && Q9P2G3.2 RecName: Full=Kelch-like protein 14; AltName: Full=Protein interactor of Torsin-1A; Short=Printor; Short=Protein interactor of torsinA && PF01344:Kelch motif|PF07707:BTB And C-terminal Kelch|PF00651:BTB/POZ domain	Kelch_1	10	37	18	0	0	0	0.116251	0.440893	0.206116	0	0	0
ENSG00000145390	155.092	137.425	106.284	32.8987	57.5876	34.206	132.934	41.5641	1.67746	2.17183e-06	4.65993e-05	USP53	4	119212587	119295517	+	11950	-	- && Q70EK8.2 RecName: Full=Inactive ubiquitin carboxyl-terminal hydrolase 53; AltName: Full=Inactive ubiquitin-specific peptidase 53 && PF00443:Ubiquitin carboxyl-terminal hydrolase	UCH	157	133	107	34	59	35	0.762433	0.662048	0.511833	0.158652	0.277133	0.164708
ENSG00000153029	1294.08	667.493	583.072	312.538	313.316	262.897	848.216	296.25	1.51769	2.17981e-06	4.67077e-05	MR1	1	181033425	181061938	+	9348	-	- && Q95460.1 RecName: Full=Major histocompatibility complex class I-related gene protein; Short=MHC class I-related gene protein; AltName: Full=Class I histocompatibility antigen-like protein; Flags: Precursor && PF13900:Putative domain of unknown function|PF00129:Class I Histocompatibility antigen, domains alpha 1 and 2	MHC_I	1310	646	587	323	321	269	8.13247	4.11074	3.58949	1.92672	1.92748	1.61826
ENSG00000197461	68.1616	5.16635	16.8862	0	0	0	30.0714	0	7.39234	2.19151e-06	4.68954e-05	PDGFA	7	497258	520296	-	4151	-	- && P04085.1 RecName: Full=Platelet-derived growth factor subunit A; Short=PDGF subunit A; AltName: Full=PDGF-1; AltName: Full=Platelet-derived growth factor A chain; AltName: Full=Platelet-derived growth factor alpha polypeptide; Flags: Precursor && PF00341:PDGF/VEGF domain|PF04692:Platelet-derived growth factor, N terminal region	-	69	5	17	0	0	0	0.964642	0.0716511	0.234104	0	0	0
ENSG00000141506	2661.27	1298.82	1367.79	438.327	745.711	268.761	1775.96	484.267	1.87476	2.20366e-06	4.70921e-05	PIK3R5	17	8878911	8965712	-	7506	-	- && Q8WYR1.1 RecName: Full=Phosphoinositide 3-kinase regulatory subunit 5; Short=PI3-kinase regulatory subunit 5; AltName: Full=PI3-kinase p101 subunit; AltName: Full=Phosphatidylinositol 4,5-bisphosphate 3-kinase regulatory subunit; Short=PtdIns-3-kinase regulatory subunit; AltName: Full=Protein FOAP-2; AltName: Full=PtdIns-3-kinase p101; AltName: Full=p101-PI3K && PF10486:Phosphoinositide 3-ki…	-	2694	1257	1377	453	764	275	20.8285	9.96168	10.4867	3.3653	5.71332	2.06034
gene-HHV4_BFRF1A	428.727	133.292	163.896	8.70849	8.78455	0	241.971	5.83101	5.37454	2.22823e-06	4.75535e-05	BFRF1A	NC_007605.1	46236	46643	+	408	-	- && - && PF03581:Herpesvirus UL33-like protein	-	434	129	165	9	9	0	61.7305	18.8077	23.1173	1.23003	1.23819	0
ENSG00000138061	37.5383	10.3327	16.8862	0	0	0	21.5857	0	6.91419	2.26892e-06	4.83571e-05	CYP1B1	2	38066973	38109902	-	6014	-	- && Q16678.2 RecName: Full=Cytochrome P450 1B1; AltName: Full=CYPIB1 && PF00067:Cytochrome P450	p450	38	10	17	0	0	0	0.366682	0.0989105	0.161584	0	0	0
ENSG00000150961	2202.9	2844.59	2411.75	1429.16	1464.09	1269.53	2486.42	1387.59	0.841423	2.34691e-06	4.99525e-05	SEC24D	4	118722823	118838683	-	9920	-	- && O94855.2 RecName: Full=Protein transport protein Sec24D; AltName: Full=SEC24-related protein D && PF08033:Sec23/Sec24 beta-sandwich domain|PF00626:Gelsolin repeat|PF04815:Sec23/Sec24 helical domain|PF04811:Sec23/Sec24 trunk domain|PF04810:Sec23/Sec24 zinc finger	-	2230	2753	2428	1477	1500	1299	13.0456	16.5082	13.991	8.3024	8.48756	7.36399
ENSG00000119950	340.808	250.052	221.508	50.3157	122.984	74.2759	270.789	82.5251	1.71454	2.40544e-06	5.113e-05	MXI1	10	110207605	110287365	+	4607	-	- && P50539.2 RecName: Full=Max-interacting protein 1; Short=Max interactor 1; AltName: Full=Class C basic helix-loop-helix protein 11; Short=bHLHc11 && PF00010:Helix-loop-helix DNA-binding domain	HLH	345	242	223	52	126	76	4.34581	3.12466	2.76694	0.62939	1.53517	0.927707
ENSG00000179431	60.2588	91.9611	64.5651	177.073	176.667	180.803	72.2617	178.181	-1.30336	2.43622e-06	5.16466e-05	FJX1	11	35618419	35620868	+	2450	-	- && Q86VR8.1 RecName: Full=Four-jointed box protein 1; AltName: Full=Four-jointed protein homolog; Flags: Precursor && -	-	61	89	65	183	181	185	1.44489	2.16087	1.51656	4.16504	4.14683	4.2464
ENSG00000107614	39.514	65.0961	74.4982	152.882	163.002	195.463	59.7027	170.449	-1.51398	2.4333e-06	5.16466e-05	TRDMT1	10	17142254	17202054	-	10535	-	- && O14717.1 RecName: Full=tRNA (cytosine(38)-C(5))-methyltransferase; AltName: Full=DNA (cytosine-5)-methyltransferase-like protein 2; Short=Dnmt2; AltName: Full=DNA methyltransferase homolog HsaIIP; Short=DNA MTase homolog HsaIIP; Short=M.HsaIIP; AltName: Full=PuMet && PF00145:C-5 cytosine-specific DNA methylase|PF13900:Putative domain of unknown function	DNA_methylase	40	63	75	158	167	200	0.220341	0.355723	0.406949	0.83629	0.889786	1.06761
ENSG00000077327	34.5747	25.8318	28.806	3.87044	1.95212	0.977314	29.7375	2.26663	3.71186	2.45241e-06	5.19207e-05	SPAG6	10	22345445	22454224	+	3887	-	- && O75602.1 RecName: Full=Sperm-associated antigen 6; AltName: Full=Protein PF16 homolog; AltName: Full=Repro-SA-1; AltName: Full=Sperm flagellar protein && PF00514:Armadillo/beta-catenin-like repeat	Arm	35	25	29	4	2	1	0.522545	0.382588	0.426478	0.0573826	0.0288814	0.0144678
ENSG00000162896	168.922	204.588	159.923	81.2792	72.2286	77.2078	177.811	76.9052	1.20875	2.53348e-06	5.35659e-05	PIGR	1	206928518	206946466	-	4376	-	- && P01833.4 RecName: Full=Polymeric immunoglobulin receptor; Short=PIgR; Short=Poly-Ig receptor; AltName: Full=Hepatocellular carcinoma-associated protein TB6; Contains: RecName: Full=Secretory component; Flags: Precursor && PF13900:Putative domain of unknown function|PF07686:Immunoglobulin V-set domain	V-set	171	198	161	84	74	79	2.26772	2.6915	2.10311	1.07038	0.9492	1.01523
ENSG00000085563	87.9186	22.732	18.8729	1.93522	0	0	43.1745	0.645073	6.0582	2.55829e-06	5.40189e-05	ABCB1	7	87503633	87713323	-	5806	-	- && P08183.3 RecName: Full=Multidrug resistance protein 1; AltName: Full=ATP-binding cassette sub-family B member 1; AltName: Full=P-glycoprotein 1; AltName: CD_antigen=CD243 && PF07673:Protein of unknown function (DUF1602)|PF00664:ABC transporter transmembrane region|PF00005:ABC transporter	ABC_membrane	89	22	19	2	0	0	0.889576	0.225399	0.187064	0.0192082	0	0
ENSG00000196189	2625.7	3364.33	2977.94	1793.95	1681.75	1714.21	2989.32	1729.97	0.789022	2.60977e-06	5.50331e-05	SEMA4A	1	156147366	156177752	+	6822	-	- && Q9H3S1.2 RecName: Full=Semaphorin-4A; AltName: Full=Semaphorin-B; Short=Sema B; Flags: Precursor && PF01403:Sema domain|PF01437:Plexin repeat	Sema	2658	3256	2998	1854	1723	1754	22.6107	28.3908	25.1208	15.1542	14.1768	14.4588
ENSG00000166311	483.058	290.349	252.3	130.627	127.864	127.051	341.903	128.514	1.41184	2.6175e-06	5.50597e-05	SMPD1	11	6390431	6394998	+	2750	-	- && P17405.4 RecName: Full=Sphingomyelin phosphodiesterase; AltName: Full=Acid sphingomyelinase; Short=aSMase; Flags: Precursor && PF00149:Calcineurin-like phosphoesterase	Metallophos	489	281	254	135	131	130	10.3192	6.07826	5.27976	2.73738	2.67388	2.65844
ENSG00000206557	4.93925	24.7985	7.94647	62.8946	83.9413	92.8448	12.5614	79.8936	-2.67508	2.61795e-06	5.50597e-05	TRIM71	3	32818018	32897826	+	8685	-	- && Q2Q1W2.1 RecName: Full=E3 ubiquitin-protein ligase TRIM71; AltName: Full=Protein lin-41 homolog; AltName: Full=Tripartite motif-containing protein 71 && PF00643:B-box zinc finger|PF00630:Filamin/ABP280 repeat|PF01436:NHL repeat	zf-B_box	5	24	8	65	86	95	0.0334095	0.164379	0.0526542	0.417329	0.555817	0.615134
ENSG00000117592	2938.85	3266.17	2976.95	1941.02	1942.36	1774.8	3060.66	1886.06	0.698429	2.63121e-06	5.52658e-05	PRDX6	1	173477266	173488807	+	2367	-	- && P30041.3 RecName: Full=Peroxiredoxin-6; AltName: Full=1-Cys peroxiredoxin; Short=1-Cys PRX; AltName: Full=24 kDa protein; AltName: Full=Acidic calcium-independent phospholipase A2; Short=aiPLA2; AltName: Full=Antioxidant protein 2; AltName: Full=Liver 2D page spot 40; AltName: Full=Non-selenium glutathione peroxidase; Short=NSGPx; AltName: Full=Red blood cells page spot 12 && PF10417:C-termi…	-	2975	3161	2997	2006	1990	1816	72.9388	79.4387	72.3771	47.2571	47.1909	43.1453
ENSG00000070540	676.677	439.14	394.344	236.097	183.5	201.327	503.387	206.974	1.28229	2.65426e-06	5.56766e-05	WIPI1	17	68420948	68457513	-	3402	-	- && Q5MNZ9.3 RecName: Full=WD repeat domain phosphoinositide-interacting protein 1; Short=WIPI-1; AltName: Full=Atg18 protein homolog; AltName: Full=WD40 repeat protein interacting with phosphoinositides of 49 kDa; Short=WIPI 49 kDa && -	-	685	425	397	244	188	206	11.6849	7.43122	6.67066	3.99936	3.10189	3.40525
ENSG00000105974	261.78	228.353	205.615	97.7286	59.5398	107.505	231.916	88.2576	1.3938	2.71656e-06	5.69085e-05	CAV1	7	116524785	116561184	+	4082	-	- && Q03135.4 RecName: Full=Caveolin-1 >Q2QLF2.1 RecName: Full=Caveolin-1 >Q2IBF0.1 RecName: Full=Caveolin-1 >Q2IBA5.1 RecName: Full=Caveolin-1 >Q07DZ2.1 RecName: Full=Caveolin-1 >Q07DY2.1 RecName: Full=Caveolin-1 && PF01146:Caveolin	-	265	221	207	101	61	110	3.76741	3.22051	2.89875	1.37969	0.838803	1.51543
ENSG00000165943	576.904	488.737	537.38	983.091	1050.24	855.15	534.34	962.828	-0.849382	2.77345e-06	5.80241e-05	MOAP1	14	93182196	93184928	-	2537	-	- && Q96BY2.1 RecName: Full=Modulator of apoptosis 1; Short=MAP-1; Short=MAP1; AltName: Full=Paraneoplastic antigen Ma4 && PF13900:Putative domain of unknown function|PF14893:PNMA	-	584	473	541	1016	1076	875	13.3586	11.0904	12.1896	22.331	23.8065	19.3956
ENSG00000122188	1188.38	2324.86	2234.94	745.059	879.432	641.118	1916.06	755.203	1.34316	2.80285e-06	5.84857e-05	LAX1	1	203765176	203776233	+	3198	-	- && Q8IWV1.1 RecName: Full=Lymphocyte transmembrane adapter 1; AltName: Full=Linker for activation of X cells; AltName: Full=Membrane-associated adapter protein LAX && PF15681:Lymphocyte activation family X|PF13900:Putative domain of unknown function	-	1203	2250	2250	770	901	656	21.8302	41.8514	40.2177	13.426	15.8143	11.5356
ENSG00000204186	1603.28	1051.87	1008.21	476.064	641.273	416.336	1221.12	511.224	1.25624	2.80114e-06	5.84857e-05	ZDBF2	2	206274663	206314428	+	10340	-	- && Q9HCK1.3 RecName: Full=DBF4-type zinc finger-containing protein 2 && PF07535:DBF zinc finger|PF13900:Putative domain of unknown function	-	1623	1018	1015	492	657	426	9.10894	5.85643	5.61123	2.65326	3.56655	2.31689
ENSG00000042286	241.035	214.92	206.608	418.007	430.443	387.994	220.855	412.148	-0.899951	2.80907e-06	5.85389e-05	AIFM2	10	70098223	70132934	-	5135	-	- && Q9BRQ8.1 RecName: Full=Apoptosis-inducing factor 2; AltName: Full=Apoptosis-inducing factor homologous mitochondrion-associated inducer of death; AltName: Full=Apoptosis-inducing factor-like mitochondrion-associated inducer of death; AltName: Full=p53-responsive gene 3 protein && PF07992:Pyridine nucleotide-disulphide oxidoreductase	Pyr_redox_2	244	208	208	432	441	397	2.75752	2.40951	2.31545	4.69113	4.8206	4.34776
ENSG00000158292	115.578	22.732	18.8729	0	3.90425	0	52.3944	1.30142	5.33377	2.91704e-06	6.07094e-05	GPR153	1	6247346	6260975	-	4082	-	- && Q6NV75.2 RecName: Full=Probable G-protein coupled receptor 153; AltName: Full=G-protein coupled receptor PGR1 && PF00001:7 transmembrane receptor (rhodopsin family)	7tm_1	117	22	19	0	4	0	1.66335	0.320594	0.266068	0	0.0550035	0
ENSG00000035720	612.467	804.918	777.761	328.02	422.635	288.308	731.715	346.321	1.0791	2.94799e-06	6.12736e-05	STAP1	4	67558728	67607337	+	1655	-	- && Q9ULZ2.1 RecName: Full=Signal-transducing adaptor protein 1; Short=STAP-1; AltName: Full=BCR downstream-signaling protein 1; AltName: Full=Docking protein BRDG1; AltName: Full=Stem cell adaptor protein 1 && -	-	620	779	783	339	433	295	21.7402	27.9992	27.0444	11.4218	14.6857	10.024
ENSG00000138801	1071.82	982.64	982.382	608.626	604.182	491.589	1012.28	568.133	0.833312	2.96188e-06	6.14821e-05	PAPSS1	4	107590276	107720452	-	3478	-	- && O43252.2 RecName: Full=Bifunctional 3'-phosphoadenosine 5'-phosphosulfate synthase 1; Short=PAPS synthase 1; Short=PAPSS 1; AltName: Full=Sulfurylase kinase 1; Short=SK 1; Short=SK1; Includes: RecName: Full=Sulfate adenylyltransferase; AltName: Full=ATP-sulfurylase; AltName: Full=Sulfate adenylate transferase; Short=SAT; Includes: RecName: Full=Adenylyl-sulfate kinase; AltName: Full=3'-phosp…	-	1085	951	989	629	619	503	18.1038	16.2651	16.2547	10.0845	9.98998	8.13306
ENSG00000172197	128.42	50.6303	88.4045	224.485	349.43	290.262	89.1517	288.059	-1.69092	3.00375e-06	6.22702e-05	MBOAT1	6	20102145	20212399	-	1794	-	- && Q6ZNC8.1 RecName: Full=Lysophospholipid acyltransferase 1; Short=LPLAT 1; AltName: Full=1-acylglycerophosphoserine O-acyltransferase; AltName: Full=Lysophosphatidylserine acyltransferase; Short=LPSAT; Short=Lyso-PS acyltransferase; AltName: Full=Membrane-bound O-acyltransferase domain-containing protein 1; Short=O-acyltransferase domain-containing protein 1 && PF03062:MBOAT, membrane-bound O…	MBOAT	130	49	89	232	358	297	4.20524	1.62472	2.83583	7.21108	11.2012	9.31
ENSG00000125246	46.4289	47.5305	42.7123	10.6437	9.76062	4.88657	45.5572	8.4303	2.43326	3.10164e-06	6.42161e-05	CLYBL	13	99606669	99897134	+	7227	-	- && Q8N0X4.2 RecName: Full=Citrate lyase subunit beta-like protein, mitochondrial; Short=Citrate lyase beta-like; AltName: Full=Beta-methylmalate synthase; AltName: Full=Malate synthase; Flags: Precursor && PF03328:HpcH/HpaI aldolase/citrate lyase family	-	47	46	43	11	10	5	0.377407	0.378622	0.340113	0.0848729	0.0776686	0.038907
ENSG00000225889	571.965	297.582	696.309	103.534	222.542	114.346	521.952	146.807	1.83021	3.1491e-06	6.51141e-05	AC012368.1	2	64143239	64252859	+	2453	-	- && - && -	-	579	288	701	107	228	117	13.6978	6.98394	16.3355	2.43232	5.21724	2.68228
ENSG00000120899	5795.71	5182.89	4822.51	3394.37	3035.55	2991.56	5267.04	3140.49	0.745999	3.29164e-06	6.79732e-05	PTK2B	8	27311482	27459391	+	7933	-	- && Q14289.2 RecName: Full=Protein-tyrosine kinase 2-beta; AltName: Full=Calcium-dependent tyrosine kinase; Short=CADTK; AltName: Full=Calcium-regulated non-receptor proline-rich tyrosine kinase; AltName: Full=Cell adhesion kinase beta; Short=CAK-beta; Short=CAKB; AltName: Full=Focal adhesion kinase 2; Short=FADK 2; AltName: Full=Proline-rich tyrosine kinase 2; AltName: Full=Related adhesion foc…	Pkinase_Tyr	5867	5016	4855	3508	3110	3061	42.9189	37.6119	34.9836	24.6579	22.0053	21.6991
ENSG00000196776	2946.75	2472.62	2383.94	1426.26	1562.67	1557.84	2601.1	1515.59	0.779278	3.30938e-06	6.82512e-05	CD47	3	108043094	108091862	-	8225	-	- && Q08722.1 RecName: Full=Leukocyte surface antigen CD47; AltName: Full=Antigenic surface determinant protein OA3; AltName: Full=Integrin-associated protein; Short=IAP; AltName: Full=Protein MER6; AltName: CD_antigen=CD47; Flags: Precursor && PF08204:CD47 immunoglobulin-like domain|PF04549:CD47 transmembrane region	-	2983	2393	2400	1474	1601	1594	21.0469	17.3066	16.6797	9.99301	10.9259	10.8985
ENSG00000167077	408.97	355.445	374.477	195.457	218.638	184.712	379.631	199.602	0.92761	3.3668e-06	6.93457e-05	MEI1	22	41699499	41799456	+	5393	-	- && Q5TIA1.2 RecName: Full=Meiosis inhibitor protein 1; AltName: Full=Meiosis defective protein 1 && -	-	414	344	377	202	224	189	4.45492	3.79432	3.99598	2.0886	2.33142	1.97082
ENSG00000197081	4741.68	4742.71	3670.28	2468.37	2615.85	2200.91	4384.89	2428.38	0.852533	3.48186e-06	7.1623e-05	IGF2R	6	159969099	160113507	+	14911	-	- && P11717.3 RecName: Full=Cation-independent mannose-6-phosphate receptor; Short=CI Man-6-P receptor; Short=CI-MPR; Short=M6PR; AltName: Full=300 kDa mannose 6-phosphate receptor; Short=MPR 300; AltName: Full=Insulin-like growth factor 2 receptor; AltName: Full=Insulin-like growth factor II receptor; Short=IGF-II receptor; AltName: Full=M6P/IGF2 receptor; Short=M6P/IGF2R; AltName: CD_antigen=CD…	-	4800	4590	3695	2551	2680	2252	18.6812	18.311	14.1651	9.53978	10.0886	8.49332
ENSG00000012963	1141.95	1319.49	1489.96	2180.02	2379.64	2355.33	1317.13	2305	-0.807371	3.557e-06	7.30743e-05	UBR7	14	93207056	93229215	+	3694	-	- && Q8N806.2 RecName: Full=Putative E3 ubiquitin-protein ligase UBR7; AltName: Full=N-recognin-7 && PF02207:Putative zinc finger in N-recognin (UBR box)	zf-UBR1	1156	1277	1500	2253	2438	2410	18.1606	20.5636	23.2117	34.0094	37.0459	36.689
ENSG00000159348	358.589	321.347	315.872	174.17	163.978	184.712	331.936	174.287	0.929539	3.72602e-06	7.64482e-05	CYB5R1	1	202961869	202967280	-	4504	-	- && Q9UHQ9.1 RecName: Full=NADH-cytochrome b5 reductase 1; Short=b5R.1; AltName: Full=Humb5R2; AltName: Full=NAD(P)H:quinone oxidoreductase type 3 polypeptide A2 && PF00175:Oxidoreductase NAD-binding domain|PF00970:Oxidoreductase FAD-binding domain	FAD_binding_6	363	311	318	180	168	189	4.67712	4.10741	4.03591	2.22848	2.0937	2.35982
ENSG00000167619	0	0	1.98662	29.0283	46.851	21.5009	0.662206	32.4601	-5.60171	3.74342e-06	7.67064e-05	TMEM145	19	42313325	42325062	+	2640	-	- && Q8NBT3.2 RecName: Full=Transmembrane protein 145 && PF10192:Rhodopsin-like GPCR transmembrane domain	-	0	0	2	30	48	22	0	0	0.0433051	0.633654	1.02057	0.468635
ENSG00000143398	2528.89	2641.04	2567.7	1642.03	1697.37	1502.13	2579.21	1613.85	0.676411	3.79223e-06	7.76068e-05	PIP5K1A	1	151197949	151249536	+	5405	-	- && Q99755.1 RecName: Full=Phosphatidylinositol 4-phosphate 5-kinase type-1 alpha; Short=PIP5K1-alpha; Short=PtdIns(4)P-5-kinase 1 alpha; AltName: Full=68 kDa type I phosphatidylinositol 4-phosphate 5-kinase alpha; AltName: Full=Phosphatidylinositol 4-phosphate 5-kinase type I alpha; Short=PIP5KIalpha && PF01504:Phosphatidylinositol-4-phosphate 5-Kinase	PIP5K	2560	2556	2585	1697	1739	1537	27.4862	28.1301	27.3387	17.5074	18.0596	15.9917
ENSG00000120093	161.019	172.556	188.729	313.506	338.693	342.06	174.101	331.42	-0.92871	3.80875e-06	7.78449e-05	HOXB3	17	48548870	48604912	-	7456	-	- && P14651.2 RecName: Full=Homeobox protein Hox-B3; AltName: Full=Homeobox protein Hox-2.7; AltName: Full=Homeobox protein Hox-2G && PF13293:Domain of unknown function (DUF4074)|PF00046:Homeobox domain	Homeobox	163	167	190	324	347	350	1.26868	1.33234	1.45667	2.42311	2.61232	2.63984
ENSG00000179918	3846.68	3985.33	3452.74	5999.18	5815.38	6317.36	3761.58	6043.97	-0.684174	3.83384e-06	7.82575e-05	SEPHS2	16	30443631	30446181	-	2551	-	- && Q99611.3 RecName: Full=Selenide, water dikinase 2; AltName: Full=Selenium donor protein 2; AltName: Full=Selenophosphate synthase 2 && PF00586:AIR synthase related protein, N-terminal domain|PF02769:AIR synthase related protein, C-terminal domain	-	3894	3857	3476	6200	5958	6464	88.584	89.9383	77.8901	135.524	131.097	142.497
ENSG00000079691	279.561	536.267	424.143	1007.28	878.455	991.974	413.324	959.237	-1.21493	3.85544e-06	7.85977e-05	CARMIL1	6	25279078	25620530	+	6799	-	- && Q5VZK9.1 RecName: Full=F-actin-uncapping protein LRRC16A; AltName: Full=CARMIL homolog; AltName: Full=Capping protein, Arp2/3 and myosin-I linker homolog 1; AltName: Full=Capping protein, Arp2/3 and myosin-I linker protein 1; AltName: Full=Leucine-rich repeat-containing protein 16A && PF16000:CARMIL C-terminus	-	283	519	427	1041	900	1015	2.41552	4.54075	3.59001	8.53769	7.43021	8.39531
ENSG00000114993	69.1494	117.793	142.043	33.8663	19.5212	33.2287	109.662	28.8721	1.92497	4.02831e-06	8.2017e-05	RTKN	2	74425836	74442422	-	5190	-	- && Q9BST9.2 RecName: Full=Rhotekin && PF00169:PH domain|PF08174:Cell division protein anillin	PH	70	114	143	35	20	34	0.782709	1.3066	1.575	0.376041	0.216305	0.368406
ENSG00000137509	631.236	854.515	762.861	416.072	407.994	356.72	749.537	393.595	0.929119	4.05418e-06	8.24385e-05	PRCP	11	82823502	82970584	-	12798	-	- && P42785.1 RecName: Full=Lysosomal Pro-X carboxypeptidase; AltName: Full=Angiotensinase C; AltName: Full=Lysosomal carboxypeptidase C; AltName: Full=Proline carboxypeptidase; AltName: Full=Prolylcarboxypeptidase; Short=PRCP; Flags: Precursor && PF05577:Serine carboxypeptidase S28	Peptidase_S28	639	827	768	430	418	365	2.89753	3.84387	3.4303	1.87353	1.83332	1.60386
ENSG00000163545	67.1737	50.6303	57.6119	14.5141	16.593	6.8412	58.472	12.6495	2.20869	4.14236e-06	8.41241e-05	NUAK2	1	205302059	205321791	-	3441	-	- && Q9H093.1 RecName: Full=NUAK family SNF1-like kinase 2; AltName: Full=Omphalocele kinase 2; AltName: Full=SNF1/AMP kinase-related kinase; Short=SNARK && PF00069:Protein kinase domain|PF13900:Putative domain of unknown function	Pkinase	68	49	58	15	17	7	1.14682	0.847066	0.96351	0.243075	0.277311	0.114401
ENSG00000089876	81.9915	77.4953	68.5383	20.3198	27.3297	23.4555	76.0084	23.7017	1.68136	4.20661e-06	8.53204e-05	DHX32	10	125836337	125896436	-	3948	-	- && Q7L7V1.1 RecName: Full=Putative pre-mRNA-splicing factor ATP-dependent RNA helicase DHX32; AltName: Full=DEAD/H box 32; AltName: Full=DEAD/H helicase-like protein 1; Short=DHLP1; AltName: Full=DEAH box protein 32; AltName: Full=HuDDX32 && PF04408:Helicase associated domain (HA2)|PF07717:Oligonucleotide/oligosaccharide-binding (OB)-fold	HA2	83	75	69	21	28	24	1.22003	1.13003	0.999044	0.296604	0.398093	0.341861
ENSG00000116260	568.013	801.818	710.216	366.724	370.903	341.083	693.349	359.57	0.947131	4.2945e-06	8.69923e-05	QSOX1	1	180154834	180204030	+	9311	-	- && O00391.3 RecName: Full=Sulfhydryl oxidase 1; Short=hQSOX; AltName: Full=Quiescin Q6; Flags: Precursor && PF04777:Erv1 / Alr family|PF00085:Thioredoxin|PF13900:Putative domain of unknown function	Evr1_Alr	575	776	715	379	380	349	3.58378	4.9576	4.38958	2.26975	2.29082	2.10787
ENSG00000124788	1224.93	1220.29	1136.35	1811.37	2076.08	1943.88	1193.86	1943.78	-0.703241	4.43092e-06	8.96417e-05	ATXN1	6	16299112	16761491	-	17812	-	- && P54253.2 RecName: Full=Ataxin-1; AltName: Full=Spinocerebellar ataxia type 1 protein && PF12547:Capicua transcriptional repressor modulator|PF08517:Ataxin-1 and HBP1 module (AXH)	-	1240	1181	1144	1872	2127	1989	4.03998	3.94405	3.67135	5.86041	6.70283	6.27968
ENSG00000162645	533.439	182.889	282.1	65.7975	112.247	32.2514	332.809	70.0986	2.24741	4.45276e-06	8.99695e-05	GBP2	1	89106132	89150456	-	6276	-	- && P32456.3 RecName: Full=Guanylate-binding protein 2; AltName: Full=GTP-binding protein 2; Short=GBP-2; Short=HuGBP-2; AltName: Full=Guanine nucleotide-binding protein 2; AltName: Full=Interferon-induced guanylate-binding protein 2; Flags: Precursor && PF02841:Guanylate-binding protein, C-terminal domain|PF02263:Guanylate-binding protein, N-terminal domain	-	540	177	284	68	115	33	4.99322	1.67763	2.58671	0.604172	1.02853	0.295697
ENSG00000013364	1951	2036.58	1876.36	1271.44	1232.77	1189.39	1954.65	1231.2	0.666808	4.47553e-06	9.03151e-05	MVP	16	29820394	29848039	+	6141	-	- && Q14764.4 RecName: Full=Major vault protein; Short=MVP; AltName: Full=Lung resistance-related protein && PF11978:Shoulder domain|PF01505:Major Vault Protein repeat	-	1975	1971	1889	1314	1263	1217	18.6637	19.0921	17.5835	11.9314	11.5443	11.1447
ENSG00000133812	133.36	74.3955	74.4982	31.9311	22.4494	19.5463	94.0844	24.6423	1.93292	4.76901e-06	9.61158e-05	SBF2	11	9778667	10294207	-	16767	-	- && Q86WG5.1 RecName: Full=Myotubularin-related protein 13; AltName: Full=SET-binding factor 2 && PF06602:Myotubularin-like phosphatase domain|PF12335:Myotubularin protein|PF02893:GRAM domain|PF03456:uDENN domain|PF02141:DENN (AEX-3) domain|PF00169:PH domain	DENN	135	72	75	33	23	20	0.467249	0.255436	0.255693	0.109747	0.0769974	0.0670796
ENSG00000100450	30.6233	19.6321	35.7591	0.96761	0	0.977314	28.6715	0.648308	5.46603	4.85889e-06	9.7789e-05	GZMH	14	24606480	24609699	-	951	-	- && P20718.1 RecName: Full=Granzyme H; AltName: Full=CCP-X; AltName: Full=Cathepsin G-like 2; Short=CTSGL2; AltName: Full=Cytotoxic T-lymphocyte proteinase; AltName: Full=Cytotoxic serine protease C; Short=CSP-C; Flags: Precursor && PF00089:Trypsin	Trypsin	31	19	36	1	0	1	1.89169	1.18844	2.16389	0.0586346	0	0.0591337
ENSG00000168807	476.143	536.267	464.869	840.853	797.442	900.106	492.426	846.134	-0.781144	4.8643e-06	9.7789e-05	SNTB2	16	69187129	69309052	+	9875	-	- && Q13425.1 RecName: Full=Beta-2-syntrophin; AltName: Full=59 kDa dystrophin-associated protein A1 basic component 2; AltName: Full=Syntrophin-3; Short=SNT3; AltName: Full=Syntrophin-like; Short=SNTL && PF00595:PDZ domain (Also known as DHR or GLGF)|PF13900:Putative domain of unknown function	PDZ	482	519	468	869	817	921	2.83256	3.12634	2.70908	4.90701	4.64396	5.24491
ENSG00000172538	6.91494	7.23289	1.98662	60.9594	29.2818	38.1153	5.37815	42.7855	-2.99489	4.99159e-06	0.000100221	FAM170B	10	49131154	49134008	-	1401	-	- && A6NMN3.1 RecName: Full=Protein FAM170B; AltName: Full=Acrosome-related protein && -	-	7	7	2	63	30	39	0.289954	0.297211	0.0816027	2.50748	1.20195	1.56546
ENSG00000204388	196.582	296.549	338.718	583.469	581.733	678.256	277.283	614.486	-1.14817	5.01406e-06	0.000100546	HSPA1B	6	31827735	31830255	+	2521	-	- && Q5R7D3.1 RecName: Full=Heat shock 70 kDa protein 1 >P0DMV8.1 RecName: Full=Heat shock 70 kDa protein 1A; AltName: Full=Heat shock 70 kDa protein 1; Short=HSP70-1; Short=HSP70.1 >P0DMV9.1 RecName: Full=Heat shock 70 kDa protein 1B; AltName: Full=Heat shock 70 kDa protein 2; Short=HSP70-2; Short=HSP70.2 && PF00012:Hsp70 protein|PF10712:NAD-specific glutamate dehydrogenase	HSP70	199	287	341	603	596	694	4.58089	6.77197	7.73204	13.3376	13.2702	15.4811
ENSG00000137875	49.3925	26.865	18.8729	0	0	2.93194	31.7101	0.977314	5.02431	5.17427e-06	0.000103585	BCL2L10	15	52109263	52112775	-	1319	-	- && Q9HD36.2 RecName: Full=Bcl-2-like protein 10; Short=Bcl2-L-10; AltName: Full=Anti-apoptotic protein NrH; AltName: Full=Apoptosis regulator Bcl-B && PF00452:Apoptosis regulator proteins, Bcl-2 family	-	50	26	19	0	0	3	2.19986	1.17256	0.82342	0	0	0.127906
ENSG00000118873	2474.56	2811.53	2472.35	1571.4	1476.78	1678.05	2586.15	1575.41	0.715039	5.17862e-06	0.000103585	RAB3GAP2	1	220148293	220272454	-	10344	-	- && Q9H2M9.1 RecName: Full=Rab3 GTPase-activating protein non-catalytic subunit; AltName: Full=RGAP-iso; AltName: Full=Rab3 GTPase-activating protein 150 kDa subunit; AltName: Full=Rab3-GAP p150; Short=Rab3-GAP150; AltName: Full=Rab3-GAP regulatory subunit && PF14656:Rab3 GTPase-activating protein regulatory subunit C-terminus|PF14655:Rab3 GTPase-activating protein regulatory subunit N-terminus	-	2505	2721	2489	1624	1513	1717	14.0536	15.6475	13.7546	8.75452	8.2102	9.33464
ENSG00000227373	64.2102	17.5656	16.8862	0.96761	0.976062	0.977314	32.8874	0.973662	5.07883	5.20964e-06	0.000104075	AL121983.2	1	174115300	174160004	-	1158	-	- && - && PF13900:Putative domain of unknown function	-	65	17	17	1	1	1	3.25743	0.873265	0.839176	0.0481533	0.0484724	0.0485632
ENSG00000198133	49.3925	56.8299	25.826	142.239	116.151	159.302	44.0161	139.231	-1.66252	5.21663e-06	0.000104085	TMEM229B	14	67447084	67533739	-	6377	-	- && Q8NBD8.1 RecName: Full=Transmembrane protein 229B && PF06541:Putative ABC-transporter type IV|PF13900:Putative domain of unknown function	-	50	55	26	147	119	163	0.455013	0.513041	0.233061	1.28539	1.04745	1.43743
ENSG00000273604	688.531	919.611	842.326	1436.9	1502.16	1406.36	816.823	1448.47	-0.82658	5.34553e-06	0.000106523	EPOP	17	38671703	38675421	-	3719	-	- && A6NHQ4.1 RecName: Full=Uncharacterized protein C17orf96 && PF15223:Domain of unknown function (DUF4584)	-	697	890	848	1485	1539	1439	10.8762	14.2354	13.0341	22.2656	23.2282	21.7596
ENSG00000088808	502.815	461.872	380.437	254.481	197.164	219.896	448.375	223.847	1.0021	5.6622e-06	0.000112693	PPP1R13B	14	103733752	103847590	-	9031	-	- && Q96KQ4.3 RecName: Full=Apoptosis-stimulating of p53 protein 1; AltName: Full=Protein phosphatase 1 regulatory subunit 13B && PF12796:Ankyrin repeats (3 copies)|PF00018:SH3 domain	SH3_1	509	447	383	263	202	225	3.27078	2.94427	2.42424	1.62388	1.25551	1.40108
ENSG00000188486	2994.17	4209.54	3848.08	7238.69	5986.19	7990.52	3683.93	7071.8	-0.940859	5.83351e-06	0.000115957	H2AFX	11	119093854	119095467	-	1614	-	- && P16104.2 RecName: Full=Histone H2AX; Short=H2a/x; AltName: Full=Histone H2A.X && PF00125:Core histone H2A/H2B/H3/H4|PF16211:C-terminus of histone H2A	Histone	3031	4074	3874	7481	6133	8176	108.981	150.149	137.205	258.458	213.291	284.874
ENSG00000148143	26.6719	30.9981	20.8595	0	1.95212	1.95463	26.1765	1.30225	4.33207	5.85603e-06	0.00011626	ZNF462	9	106863097	107013634	+	12259	-	- && Q96JM2.3 RecName: Full=Zinc finger protein 462 && PF13909:C2H2-type zinc-finger domain	-	27	30	21	0	2	2	0.127814	0.14557	0.0979213	0	0.00915753	0.00917467
ENSG00000117090	5188.18	1608.8	2064.1	608.626	1120.52	510.158	2953.69	746.434	1.98446	6.03388e-06	0.000119642	SLAMF1	1	160608100	160647295	-	4269	-	- && Q13291.1 RecName: Full=Signaling lymphocytic activation molecule; AltName: Full=CDw150; AltName: Full=IPO-3; AltName: Full=SLAM family member 1; AltName: CD_antigen=CD150; Flags: Precursor && PF06214:Signaling lymphocytic activation molecule (SLAM) protein	-	5252	1557	2078	629	1148	522	71.3951	21.6954	27.8248	8.21597	15.0945	6.87638
gene-HHV4_BFLF1	1142.94	195.288	377.457	2.90283	37.0903	13.6824	571.896	17.8919	4.9986	6.07894e-06	0.000120386	BFLF1	NC_007605.1	44660	46237	-	1578	-	- && P03184.1 RecName: Full=Packaging protein UL32 homolog && PF01673:Herpesvirus putative major envelope glycoprotein	-	1157	189	380	3	38	14	42.5497	7.1246	13.7654	0.10601	1.3517	0.498927
ENSG00000166900	132.372	104.36	107.277	28.0607	50.7552	21.5009	114.67	33.4389	1.77817	6.45513e-06	0.000127677	STX3	11	59713456	59805882	+	6568	-	- && Q13277.3 RecName: Full=Syntaxin-3 && PF05739:SNARE domain|PF00804:Syntaxin|PF13853:Olfactory receptor	SNARE	134	101	108	29	52	22	1.18397	0.914732	0.939947	0.246206	0.4444	0.188367
ENSG00000158473	17.7813	35.1312	21.8528	0.96761	0	0	24.9218	0.322537	6.1578	6.60491e-06	0.000130478	CD1D	1	158179947	158184896	+	2253	-	- && P15813.1 RecName: Full=Antigen-presenting glycoprotein CD1d; AltName: Full=R3G1; AltName: CD_antigen=CD1d; Flags: Precursor && PF16497:MHC-I family domain|PF07654:Immunoglobulin C1-set domain	C1-set	18	34	22	1	0	0	0.46364	0.897684	0.55818	0.0247499	0	0
ENSG00000122778	74.0887	77.4953	55.6253	165.461	149.337	168.098	69.0698	160.966	-1.22118	6.69758e-06	0.000132145	KIAA1549	7	138831381	138981318	-	12427	-	- && Q9HCM3.4 RecName: Full=UPF0606 protein KIAA1549 && PF12877:Domain of unknown function (DUF3827)|PF13900:Putative domain of unknown function	-	75	75	56	171	153	172	0.350239	0.359005	0.257593	0.767299	0.69108	0.778355
ENSG00000044574	20438.6	28469.7	22888.8	14053.6	12941.6	13569	23932.4	13521.4	0.823712	6.79561e-06	0.000133913	HSPA5	9	125234853	125241330	-	3908	-	- && P11021.2 RecName: Full=78 kDa glucose-regulated protein; Short=GRP-78; AltName: Full=Endoplasmic reticulum lumenal Ca(2+)-binding protein grp78; AltName: Full=Heat shock 70 kDa protein 5; AltName: Full=Immunoglobulin heavy chain-binding protein; Short=BiP; Flags: Precursor && PF00012:Hsp70 protein|PF10712:NAD-specific glutamate dehydrogenase|PF13900:Putative domain of unknown function	HSP70	20690	27553	23043	14524	13259	13884	307.239	419.392	337.052	207.237	190.441	199.791
ENSG00000111863	97.7971	10.3327	19.8662	0.96761	0.976062	0	42.6653	0.64789	6.03993	6.83575e-06	0.000134225	ADTRP	6	11712054	11807046	-	4150	-	- && Q96IZ2.1 RecName: Full=Androgen-dependent TFPI-regulating protein && PF04750:FAR-17a/AIG1-like protein	-	99	10	20	1	1	0	1.38439	0.143337	0.275483	0.0134365	0.0135256	0
ENSG00000070081	426.751	552.8	494.668	252.546	285.01	234.555	491.406	257.371	0.932886	6.8348e-06	0.000134225	NUCB2	11	17208153	17349980	+	9025	-	- && P80303.2 RecName: Full=Nucleobindin-2; AltName: Full=DNA-binding protein NEFA; AltName: Full=Gastric cancer antigen Zg4; AltName: Full=Prepronesfatin; Contains: RecName: Full=Nesfatin-1; Flags: Precursor && PF13499:EF-hand domain pair	-	432	535	498	261	292	240	2.77783	3.52624	3.15424	1.6126	1.8161	1.49548
ENSG00000172071	1762.32	2113.04	2238.92	1122.43	1278.64	1032.04	2038.09	1144.37	0.832645	6.83672e-06	0.000134225	EIF2AK3	2	88556741	88627576	-	5434	-	- && Q9NZJ5.3 RecName: Full=Eukaryotic translation initiation factor 2-alpha kinase 3; AltName: Full=PRKR-like endoplasmic reticulum kinase; AltName: Full=Pancreatic eIF2-alpha kinase; Short=HsPEK; Flags: Precursor && PF00069:Protein kinase domain	Pkinase	1784	2045	2254	1160	1310	1056	19.0522	22.3861	23.7108	11.9035	13.5318	10.9285
ENSG00000166199	125.457	128.126	116.217	240.935	233.279	245.306	123.267	239.84	-0.960455	6.85959e-06	0.000134509	ALKBH3	11	43880811	43920266	+	2372	-	- && Q96Q83.1 RecName: Full=Alpha-ketoglutarate-dependent dioxygenase alkB homolog 3; AltName: Full=Alkylated DNA repair protein alkB homolog 3; Short=hABH3; AltName: Full=DEPC-1; AltName: Full=Prostate cancer antigen 1 && PF13532:2OG-Fe(II) oxygenase superfamily	-	127	124	117	249	239	251	3.10713	3.10966	2.81958	5.85355	5.6557	5.95079
ENSG00000138964	73.1008	13.4325	35.7591	0.96761	4.88031	0.977314	40.7642	2.27508	4.16526	6.97916e-06	0.000136685	PARVG	22	44172956	44219533	+	8656	-	- && Q9HBI0.1 RecName: Full=Gamma-parvin && PF00307:Calponin homology (CH) domain	CH	74	13	36	1	5	1	0.496117	0.0893371	0.237738	0.00644195	0.0324232	0.00649678
ENSG00000176531	122.493	120.893	126.15	43.5424	59.5398	36.1606	123.179	46.4143	1.40819	7.08927e-06	0.000138671	PHLDB3	19	43474954	43504935	-	4553	-	- && Q6NSJ2.3 RecName: Full=Pleckstrin homology-like domain family B member 3 && PF00169:PH domain	PH	124	117	127	45	61	37	1.5805	1.5286	1.59448	0.551124	0.752031	0.457004
ENSG00000152689	5171.39	2290.76	2715.71	1298.53	1437.74	865.9	3392.62	1200.72	1.49852	7.37336e-06	0.000144052	RASGRP3	2	33436324	33564750	+	11118	-	- && Q8IV61.1 RecName: Full=Ras guanyl-releasing protein 3; AltName: Full=Calcium and DAG-regulated guanine nucleotide exchange factor III; AltName: Full=Guanine nucleotide exchange factor for Rap1 && PF00130:Phorbol esters/diacylglycerol binding domain (C1 domain)|PF00617:RasGEF domain	C1_1	5235	2217	2734	1342	1473	886	27.325	11.8616	14.0567	6.7307	7.43669	4.48149
ENSG00000255733	81.0036	70.2624	124.164	16.4494	32.21	25.4102	91.8099	24.6899	1.89552	7.45401e-06	0.000145449	IFNG-AS1	12	67989445	68234686	+	2125	-	- && - && -	-	82	68	125	17	33	26	2.23936	1.90351	3.36251	0.446092	0.871683	0.688066
ENSG00000135697	3.9514	2.06654	8.93978	32.8987	31.234	61.5708	4.98591	41.9012	-3.06599	7.48542e-06	0.000145883	BCO1	16	81238448	81291142	+	2930	-	- && Q9HAY6.1 RecName: Full=Beta,beta-carotene 15,15'-dioxygenase; AltName: Full=Beta-carotene dioxygenase 1; AltName: Full=Beta-carotene oxygenase 1 && PF03055:Retinal pigment epithelial membrane protein	RPE65	4	2	9	34	32	63	0.079225	0.0406039	0.175585	0.647062	0.613036	1.20917
ENSG00000134371	1632.91	1571.6	1617.11	919.229	817.94	1068.2	1607.21	935.124	0.781348	7.65752e-06	0.000149055	CDC73	1	193121997	193253901	+	5510	-	- && Q6P1J9.1 RecName: Full=Parafibromin; AltName: Full=Cell division cycle protein 73 homolog; AltName: Full=Hyperparathyroidism 2 protein >Q8JZM7.1 RecName: Full=Parafibromin; AltName: Full=Cell division cycle protein 73 homolog; AltName: Full=Hyperparathyroidism 2 protein homolog && PF05179:RNA pol II accessory factor, Cdc73 family, C-terminal|PF16050:Paf1 complex subunit CDC73 N-terminal	-	1653	1521	1628	950	838	1093	17.4097	16.4204	16.8895	9.61405	8.53681	11.1554
ENSG00000186529	72.113	32.0314	14.8996	202.23	293.795	121.187	39.6813	205.737	-2.37359	7.79642e-06	0.000151574	CYP4F3	19	15640897	15662825	+	5517	-	- && Q08477.2 RecName: Full=Docosahexaenoic acid omega-hydroxylase CYP4F3; AltName: Full=20-hydroxyeicosatetraenoic acid synthase; Short=20-HETE synthase; AltName: Full=CYPIVF3; AltName: Full=Cytochrome P450 4F3; AltName: Full=Cytochrome P450-LTB-omega; AltName: Full=Leukotriene-B(4) 20-monooxygenase 2; AltName: Full=Leukotriene-B(4) omega-hydroxylase 2 && PF13900:Putative domain of unknown funct…	p450	73	31	15	209	301	124	0.767874	0.334245	0.155418	2.11241	3.06244	1.26396
ENSG00000114529	113.603	46.4972	79.4647	18.3846	22.4494	10.7505	79.8548	17.1948	2.21599	7.8107e-06	0.000151666	C3orf52	3	112086335	112131004	+	6021	-	- && Q5BVD1.2 RecName: Full=TPA-induced transmembrane protein && -	-	115	45	80	19	23	11	1.10841	0.44458	0.759511	0.175962	0.214419	0.10274
ENSG00000211896	20.7448	22.732	25.826	0	0	0.977314	23.1009	0.325771	6.04929	7.89832e-06	0.000153181	IGHG1	14	105736343	105743071	-	2762	-	- && P01857.1 RecName: Full=Ig gamma-1 chain C region && PF07654:Immunoglobulin C1-set domain	C1-set	21	22	26	0	0	1	0.44123	0.473811	0.538099	0	0	0.0203607
ENSG00000114270	81.0036	34.0979	56.6186	13.5465	9.76062	10.7505	57.2401	11.3525	2.33465	7.95982e-06	0.000153819	COL7A1	3	48564073	48595267	-	11071	-	- && Q02388.2 RecName: Full=Collagen alpha-1(VII) chain; AltName: Full=Long-chain collagen; Short=LC collagen; Flags: Precursor && PF00014:Kunitz/Bovine pancreatic trypsin inhibitor domain|PF00092:von Willebrand factor type A domain|PF00041:Fibronectin type III domain|PF01391:Collagen triple helix repeat (20 copies)	VWA	82	33	57	14	10	11	0.42983	0.17731	0.294307	0.0705141	0.050701	0.0558755
ENSG00000198205	119.53	68.1959	79.4647	30.9635	25.3776	16.6143	89.0634	24.3185	1.87294	7.94595e-06	0.000153819	ZXDA	X	57906708	57910820	-	4113	-	- && P98168.2 RecName: Full=Zinc finger X-linked protein ZXDA && -	-	121	66	80	32	26	17	1.70725	0.954533	1.11184	0.433836	0.354828	0.232437
ENSG00000147316	587.77	544.534	529.434	342.534	312.34	304.922	553.913	319.932	0.791891	7.96013e-06	0.000153819	MCPH1	8	6406592	6648504	+	9775	-	- && Q8NEM0.3 RecName: Full=Microcephalin && PF12258:Microcephalin protein|PF12738:twin BRCT domain|PF13900:Putative domain of unknown function	-	595	527	533	354	320	312	3.5324	3.207	3.1169	2.01939	1.83754	1.79495
ENSG00000157064	42.4775	24.7985	24.8327	2.90283	3.90425	0	30.7029	2.26903	3.75764	7.98418e-06	0.00015391	NMNAT2	1	183248237	183418602	-	7165	-	- && Q9BZQ4.1 RecName: Full=Nicotinamide/nicotinic acid mononucleotide adenylyltransferase 2; Short=NMN/NaMN adenylyltransferase 2; AltName: Full=Nicotinamide mononucleotide adenylyltransferase 2; Short=NMN adenylyltransferase 2; AltName: Full=Nicotinate-nucleotide adenylyltransferase 2; Short=NaMN adenylyltransferase 2 && PF01467:Cytidylyltransferase-like	CTP_transf_2	43	24	25	3	4	0	0.348275	0.199251	0.199451	0.0233475	0.0313363	0
gene-HHV4_BARF1.2	205.473	33.0647	105.291	22.255	16.593	7.81851	114.609	15.5555	2.88132	7.98358e-06	0.00015391	BARF1	NC_007605.1	165046	165711	+	666	-	- && P03228.1 RecName: Full=Secreted protein BARF1; AltName: Full=33 kDa early protein; AltName: Full=p33; Flags: Precursor >P0C6N0.1 RecName: Full=Secreted protein BARF1; AltName: Full=33 kDa early protein; AltName: Full=p33; Flags: Precursor >P0CW72.1 RecName: Full=Secreted protein BARF1; AltName: Full=33 kDa early protein; AltName: Full=p33; Flags: Precursor && -	-	208	32	106	23	17	8	18.1242	2.85813	9.09797	1.9257	1.43278	0.675509
ENSG00000113790	53.3439	29.9648	18.8729	3.87044	3.90425	1.95463	34.0605	3.2431	3.39247	8.03101e-06	0.000154626	EHHADH	3	185190624	185281990	-	4700	-	- && Q08426.3 RecName: Full=Peroxisomal bifunctional enzyme; Short=PBE; Short=PBFE; Includes: RecName: Full=Enoyl-CoA hydratase/3,2-trans-enoyl-CoA isomerase; Includes: RecName: Full=3-hydroxyacyl-CoA dehydrogenase && PF02737:3-hydroxyacyl-CoA dehydrogenase, NAD binding domain|PF00725:3-hydroxyacyl-CoA dehydrogenase, C-terminal domain|PF00378:Enoyl-CoA hydratase/isomerase|PF13900:Putative domain …	3HCDH_N	54	29	19	4	4	2	0.666754	0.367034	0.231083	0.0474566	0.0477711	0.0239303
ENSG00000161513	531.463	1101.47	967.483	2068.75	2026.3	2003.49	866.804	2032.85	-1.22986	8.10107e-06	0.000155787	FDXR	17	74862497	74873031	-	3599	-	- && P22570.3 RecName: Full=NADPH:adrenodoxin oxidoreductase, mitochondrial; Short=AR; Short=Adrenodoxin reductase; AltName: Full=Ferredoxin--NADP(+) reductase; Short=Ferredoxin reductase; Flags: Precursor && PF07992:Pyridine nucleotide-disulphide oxidoreductase	Pyr_redox_2	538	1066	974	2138	2076	2050	8.67502	17.619	15.47	33.1253	32.3779	32.0323
ENSG00000146242	69.1494	10.3327	3.97324	0	0	0	27.8185	0	7.27978	8.16629e-06	0.000156852	TPBG	6	82363206	82370828	+	6904	-	- && Q13641.1 RecName: Full=Trophoblast glycoprotein; AltName: Full=5T4 oncofetal antigen; AltName: Full=5T4 oncofetal trophoblast glycoprotein; Short=5T4 oncotrophoblast glycoprotein; AltName: Full=M6P1; AltName: Full=Wnt-activated inhibitory factor 1; Short=WAIF1; Flags: Precursor && PF13855:Leucine rich repeat|PF01462:Leucine rich repeat N-terminal domain	-	70	10	4	0	0	0	0.588393	0.0861598	0.0331186	0	0	0
ENSG00000171862	4285.29	4709.65	3814.31	6721.02	6879.28	7331.81	4269.75	6977.37	-0.708556	8.19273e-06	0.00015717	PTEN	10	87863113	87971930	+	11581	-	- && P60483.1 RecName: Full=Phosphatidylinositol 3,4,5-trisphosphate 3-phosphatase and dual-specificity protein phosphatase PTEN; AltName: Full=Mutated in multiple advanced cancers 1; AltName: Full=Phosphatase and tensin homolog >P60484.1 RecName: Full=Phosphatidylinositol 3,4,5-trisphosphate 3-phosphatase and dual-specificity protein phosphatase PTEN; AltName: Full=Mutated in multiple advanced c…	DSPc	4338	4558	3840	6946	7048	7502	21.7377	23.4118	18.9539	33.4444	34.1604	36.4289
ENSG00000135709	36.5504	22.732	26.8193	3.87044	1.95212	2.93194	28.7006	2.91817	3.29778	8.20679e-06	0.000157251	KIAA0513	16	85027751	85094230	+	8837	-	- && O60268.1 RecName: Full=Uncharacterized protein KIAA0513 && -	-	37	22	27	4	2	3	0.242978	0.148089	0.174651	0.02524	0.0127037	0.0190911
ENSG00000171365	84.955	183.922	144.03	27.0931	22.4494	53.7523	137.636	34.4316	1.99887	8.22666e-06	0.000157442	CLCN5	X	49922615	50099235	+	11438	-	- && P51795.1 RecName: Full=H(+)/Cl(-) exchange transporter 5; AltName: Full=Chloride channel protein 5; Short=ClC-5; AltName: Full=Chloride transporter ClC-5 >Q5RBK4.1 RecName: Full=H(+)/Cl(-) exchange transporter 5; AltName: Full=Chloride channel protein 5; Short=ClC-5; AltName: Full=Chloride transporter ClC-5 && PF13900:Putative domain of unknown function|PF00654:Voltage gated chloride channel…	Voltage_CLC	86	178	145	28	23	55	0.436333	0.925711	0.724654	0.136503	0.112871	0.270413
ENSG00000116747	1951	1661.5	1642.93	1018.89	1125.4	953.859	1751.81	1032.72	0.762438	8.60786e-06	0.00016454	TROVE2	1	193059422	193091777	+	9102	-	- && P10155.2 RecName: Full=60 kDa SS-A/Ro ribonucleoprotein; Short=60 kDa Ro protein; Short=60 kDa ribonucleoprotein Ro; Short=RoRNP; AltName: Full=Ro 60 kDa autoantigen; AltName: Full=Sjoegren syndrome antigen A2; AltName: Full=Sjoegren syndrome type A antigen; Short=SS-A; AltName: Full=TROVE domain family member 2 && PF13900:Putative domain of unknown function|PF05731:TROVE domain	-	1975	1608	1654	1053	1153	976	12.5922	10.5088	10.3875	6.45099	7.11043	6.03016
ENSG00000166598	21583.5	35445.3	30593.9	15109.2	14807.8	15018.4	29207.6	14978.5	0.963446	8.7697e-06	0.000167433	HSP90B1	12	103930107	103953645	+	4695	-	- && Q4R520.1 RecName: Full=Endoplasmin; AltName: Full=Heat shock protein 90 kDa beta member 1; Flags: Precursor && PF02518:Histidine kinase-, DNA gyrase B-, and HSP90-like ATPase|PF00183:Hsp90 protein	HATPase_c	21849	34304	30800	15615	15171	15367	270.063	434.625	374.997	185.456	181.377	184.064
ENSG00000110013	198.558	191.155	136.083	77.4088	76.1328	69.3893	175.265	74.3103	1.23771	8.80276e-06	0.000167863	SIAE	11	124633113	124695707	-	8139	-	- && Q9HAT2.1 RecName: Full=Sialate O-acetylesterase; AltName: Full=H-Lse; AltName: Full=Sialic acid-specific 9-O-acetylesterase; Flags: Precursor && PF13900:Putative domain of unknown function|PF03629:Domain of unknown function (DUF303)	-	201	185	137	80	78	71	1.43316	1.35209	0.962193	0.548092	0.537931	0.490572
ENSG00000133424	447.496	468.072	361.564	183.846	174.715	250.192	425.711	202.918	1.06893	8.84122e-06	0.000168395	LARGE1	22	33162226	33922841	-	10687	-	- && O95461.1 RecName: Full=LARGE xylosyl- and glucuronyltransferase 1; AltName: Full=Acetylglucosaminyltransferase-like 1A; AltName: Full=Glycosyltransferase-like protein; Includes: RecName: Full=Xylosyltransferase LARGE; Includes: RecName: Full=Beta-1,3-glucuronyltransferase LARGE && PF01501:Glycosyl transferase family 8|PF13896:Glycosyl-transferase for dystroglycan	Glyco_transf_8	453	453	364	190	179	256	2.45987	2.52144	1.94697	0.991362	0.940158	1.3471
ENSG00000205592	67.1737	16.5323	23.8394	3.87044	1.95212	0.977314	35.8485	2.26663	3.9824	8.92777e-06	0.000169841	MUC19	12	40393395	40570832	+	29488	-	- && Q7Z5P9.3 RecName: Full=Mucin-19; Short=MUC-19; Flags: Precursor && PF00094:von Willebrand factor type D domain|PF01826:Trypsin Inhibitor like cysteine rich domain|PF08742:C8 domain|PF00007:Cystine-knot domain	VWD	68	16	24	4	2	1	0.133824	0.032276	0.0465242	0.00756396	0.00380705	0.00190709
ENSG00000165338	66.1859	28.9316	22.8461	1.93522	5.85637	0	39.3212	2.5972	3.92095	9.08851e-06	0.000172693	HECTD2	10	91409280	91514829	+	11550	-	- && Q5U5R9.2 RecName: Full=Probable E3 ubiquitin-protein ligase HECTD2; AltName: Full=HECT domain-containing protein 2; AltName: Full=HECT-type E3 ubiquitin transferase HECTD2 && PF00632:HECT-domain (ubiquitin-transferase)	HECT	67	28	23	2	6	0	0.336638	0.144205	0.113831	0.00965567	0.029159	0
ENSG00000143162	1010.57	907.212	932.717	502.189	467.534	619.617	950.166	529.78	0.842851	9.12512e-06	0.000173182	CREG1	1	167529677	167553767	-	2688	-	- && O75629.1 RecName: Full=Protein CREG1; AltName: Full=Cellular repressor of E1A-stimulated genes 1; Flags: Precursor && -	-	1023	878	939	519	479	634	22.086	19.4299	19.9687	10.7665	10.0025	13.264
ENSG00000166446	166.947	164.29	91.3844	50.3157	49.7791	27.3648	140.874	42.4865	1.72894	9.15959e-06	0.000173629	CDYL2	16	80597906	80804329	-	8557	-	- && Q8N8U2.2 RecName: Full=Chromodomain Y-like protein 2; Short=CDY-like 2 && PF00385:Chromo (CHRromatin Organisation MOdifier) domain|PF00378:Enoyl-CoA hydratase/isomerase	ECH	169	159	92	52	51	28	1.14613	1.1053	0.614581	0.338857	0.334543	0.184015
ENSG00000229671	28.6476	7.23289	17.8796	0	0	0	17.92	0	6.64582	9.23082e-06	0.000174772	LINC01150	11	1902647	1907915	+	315	-	- && - && -	-	29	7	18	0	0	0	5.34266	1.32188	3.26644	0	0	0
ENSG00000154065	56.3074	25.8318	20.8595	158.688	128.84	101.641	34.3329	129.723	-1.91655	9.26769e-06	0.000175262	ANKRD29	18	23598926	23662885	-	6391	-	- && Q8N6D5.2 RecName: Full=Ankyrin repeat domain-containing protein 29 && PF12796:Ankyrin repeats (3 copies)	-	57	25	21	164	132	104	0.517578	0.23269	0.187829	1.4309	1.15933	0.915124
ENSG00000156711	655.932	737.755	860.205	388.011	449.964	329.355	751.298	389.11	0.949199	9.46907e-06	0.000178858	MAPK13	6	36127809	36144524	+	7197	-	- && O15264.1 RecName: Full=Mitogen-activated protein kinase 13; Short=MAP kinase 13; Short=MAPK 13; AltName: Full=Mitogen-activated protein kinase p38 delta; Short=MAP kinase p38 delta; AltName: Full=Stress-activated protein kinase 4 && PF00069:Protein kinase domain|PF13900:Putative domain of unknown function	Pkinase	664	714	866	401	461	337	5.3541	5.90136	6.87827	3.1069	3.59545	2.63326
ENSG00000109674	79.0279	58.8964	52.6454	164.494	148.361	144.642	63.5232	152.499	-1.26298	9.9634e-06	0.000187972	NEIL3	4	177309836	177362943	+	2959	-	- && Q8TAT5.3 RecName: Full=Endonuclease 8-like 3; AltName: Full=DNA glycosylase FPG2; AltName: Full=DNA glycosylase/AP lyase Neil3; AltName: Full=Endonuclease VIII-like 3; AltName: Full=Nei-like protein 3 && PF06839:GRF zinc finger|PF00641:Zn-finger in Ran binding protein and others|PF06831:Formamidopyrimidine-DNA glycosylase H2TH domain	zf-GRF	80	57	53	170	152	148	1.56897	1.14587	1.02387	3.2036	2.88338	2.81276
ENSG00000137831	23.7084	19.6321	30.7926	0.96761	1.95212	0	24.711	0.973244	4.66622	1.00667e-05	0.000189696	UACA	15	70654554	70763593	-	11031	-	- && Q9BZF9.2 RecName: Full=Uveal autoantigen with coiled-coil domains and ankyrin repeats && PF13857:Ankyrin repeats (many copies)|PF12796:Ankyrin repeats (3 copies)|PF13900:Putative domain of unknown function	-	24	19	31	1	2	0	0.12626	0.102458	0.160642	0.00505498	0.010177	0
ENSG00000177694	107.676	162.223	221.508	397.688	459.725	361.606	163.802	406.34	-1.3108	1.00893e-05	0.000189897	NAALADL2	3	174438573	175810552	+	13592	-	- && Q58DX5.3 RecName: Full=Inactive N-acetylated-alpha-linked acidic dipeptidase-like protein 2; Short=NAALADase L2 && -	-	109	157	223	411	471	370	0.465386	0.687103	0.937852	1.68614	1.9451	1.53085
ENSG00000176490	19.757	33.0647	25.826	1.93522	1.95212	2.93194	26.2159	2.27309	3.52742	1.05695e-05	0.000198513	DIRAS1	19	2714567	2721418	-	3485	-	- && O95057.1 RecName: Full=GTP-binding protein Di-Ras1; AltName: Full=Distinct subgroup of the Ras family member 1; AltName: Full=Ras-related inhibitor of cell growth; Short=Rig; AltName: Full=Small GTP-binding tumor suppressor 1; Flags: Precursor && PF00071:Ras family	Ras	20	32	26	2	2	3	0.333041	0.546202	0.426465	0.0320009	0.032213	0.0484099
ENSG00000139289	326.978	206.654	337.725	756.671	1019.01	504.294	290.452	759.991	-1.38741	1.05719e-05	0.000198513	PHLDA1	12	76025447	76033932	-	8069	-	- && Q8WV24.4 RecName: Full=Pleckstrin homology-like domain family A member 1; AltName: Full=Apoptosis-associated nuclear protein; AltName: Full=Proline- and glutamine-rich protein; Short=PQ-rich protein; Short=PQR protein; AltName: Full=Proline- and histidine-rich protein; AltName: Full=T-cell death-associated gene 51 protein && PF13900:Putative domain of unknown function	-	331	200	340	782	1044	516	2.38055	1.4744	2.40864	5.40408	7.26247	3.59621
ENSG00000181789	3967.2	4044.22	3435.86	2391.93	2449.91	2362.17	3815.76	2401.34	0.668115	1.07065e-05	0.000200804	COPG1	3	129249606	129277773	+	4425	-	- && Q9Y678.1 RecName: Full=Coatomer subunit gamma-1; AltName: Full=Gamma-1-coat protein; Short=Gamma-1-COP && PF01602:Adaptin N terminal region|PF16381:Coatomer subunit gamma-1 C-terminal appendage platform|PF08752:Coatomer gamma subunit appendage platform subdomain	-	4016	3914	3459	2472	2510	2417	52.6684	52.6154	44.6838	31.1508	31.8393	30.717
ENSG00000268041	21.7327	30.9981	20.8595	0	1.95212	0.977314	24.5301	0.976479	4.6534	1.07512e-05	0.000201405	AC010616.1	19	41907705	41928516	-	2078	-	- && P70459.1 RecName: Full=ETS domain-containing transcription factor ERF && PF00178:Ets-domain	Ets	22	30	21	0	2	1	0.614394	0.858779	0.577679	0	0.0540241	0.0270626
ENSG00000141956	472.192	874.147	848.286	315.441	329.909	311.763	731.542	319.038	1.19709	1.0885e-05	0.000203671	PRDM15	21	41798225	41879482	-	13004	-	- && P57071.4 RecName: Full=PR domain zinc finger protein 15; AltName: Full=PR domain-containing protein 15; AltName: Full=Zinc finger protein 298 && PF00096:Zinc finger, C2H2 type	zf-C2H2	478	846	854	326	338	319	2.13315	3.86989	3.754	1.3979	1.45896	1.37952
ENSG00000112320	46.4289	39.2643	14.8996	164.494	104.439	116.3	33.5309	128.411	-1.93772	1.1208e-05	0.000209471	SOBP	6	107489958	107660167	+	6904	-	- && A7XYQ1.2 RecName: Full=Sine oculis-binding protein homolog; AltName: Full=Jackson circler protein 1 && PF15279:Sine oculis-binding protein	-	47	38	15	170	107	119	0.395064	0.327407	0.124195	1.37304	0.869934	0.969308
ENSG00000163602	2117.95	1091.13	951.59	491.546	569.044	549.251	1386.89	536.613	1.36996	1.14131e-05	0.000213053	RYBP	3	72371825	72446621	-	7215	-	- && Q8CCI5.1 RecName: Full=RING1 and YY1-binding protein; AltName: Full=Death effector domain-associated factor; Short=DED-associated factor && PF00641:Zn-finger in Ran binding protein and others	zf-RanBP	2144	1056	958	508	583	562	17.2448	8.70629	7.59	3.92611	4.53561	4.38042
ENSG00000122971	244.987	352.345	277.133	514.768	589.541	585.411	291.488	563.24	-0.95073	1.14556e-05	0.000213597	ACADS	12	120725735	120740008	+	2648	-	- && P16219.1 RecName: Full=Short-chain specific acyl-CoA dehydrogenase, mitochondrial; Short=SCAD; AltName: Full=Butyryl-CoA dehydrogenase; Flags: Precursor && PF00441:Acyl-CoA dehydrogenase, C-terminal domain|PF02770:Acyl-CoA dehydrogenase, middle domain|PF02771:Acyl-CoA dehydrogenase, N-terminal domain	-	248	341	279	532	604	599	5.43505	7.66024	6.02281	11.2028	12.8033	12.7211
gene-HHV4_EBNA-3B/EBNA-3C	18348.3	3068.81	4843.37	498.319	906.761	702.689	8753.5	702.59	3.63911	1.18767e-05	0.000221101	EBNA-3B/EBNA-3C	NC_007605.1	11336	89482	+	8274	-	- && P03186.1 RecName: Full=Large tegument protein deneddylase; AltName: Full=Large tegument protein; Short=LTP && PF03363:Herpesvirus leader protein|PF00692:dUTPase|PF03581:Herpesvirus UL33-like protein|PF05009:Epstein-Barr virus nuclear antigen 3 (EBNA-3)|PF00268:Ribonucleotide reductase, small chain|PF03121:Herpesviridae UL52/UL70 DNA primase|PF00317:Ribonucleotide reductase, all-alpha domain|…	Ribonuc_red_lgC	18574	2970	4876	515	929	719	130.275	21.3524	33.6869	3.47077	6.30237	4.88685
ENSG00000075568	3439.69	2611.08	2091.91	1431.09	1379.18	1339.9	2714.22	1383.39	0.972345	1.18858e-05	0.000221101	TMEM131	2	97756333	97995891	-	12985	-	- && Q92545.3 RecName: Full=Transmembrane protein 131; AltName: Full=Protein RW1 && PF12371:Transmembrane protein 131-like	-	3482	2527	2106	1479	1413	1371	15.5617	11.5763	9.27106	6.35127	6.10806	5.9376
ENSG00000087088	1598.34	1359.78	1522.74	2366.77	2349.38	2384.65	1493.62	2366.93	-0.664128	1.23406e-05	0.000229293	BAX	19	48954815	48961798	+	2587	-	- && Q07812.1 RecName: Full=Apoptosis regulator BAX; AltName: Full=Bcl-2-like protein 4; Short=Bcl2-L-4 && PF00452:Apoptosis regulator proteins, Bcl-2 family	-	1618	1316	1533	2446	2407	2440	36.2954	30.2597	33.8734	52.7223	52.2256	53.0407
ENSG00000070882	524.548	607.563	563.206	1015.99	873.575	956.791	565.106	948.785	-0.74771	1.24028e-05	0.000230181	OSBPL3	7	24796539	24981634	-	8100	-	- && Q9H4L5.1 RecName: Full=Oxysterol-binding protein-related protein 3; Short=ORP-3; Short=OSBP-related protein 3 && PF15409:Pleckstrin homology domain|PF01237:Oxysterol-binding protein	-	531	588	567	1050	895	979	3.80434	4.31815	4.00139	7.22834	6.20214	6.79694
ENSG00000150764	20.7448	35.1312	18.8729	0.96761	1.95212	0	24.9163	0.973244	4.67673	1.27624e-05	0.000236579	DIXDC1	11	111927144	112022584	+	8509	-	- && Q155Q3.2 RecName: Full=Dixin; AltName: Full=Coiled-coil protein DIX1; Short=Coiled-coil-DIX1; AltName: Full=DIX domain-containing protein 1 && PF13900:Putative domain of unknown function|PF00778:DIX domain|PF00307:Calponin homology (CH) domain	DIX	21	34	19	1	2	0	0.143222	0.237687	0.12764	0.00655324	0.0131933	0
ENSG00000008517	788.304	695.391	961.523	1400.13	1595.86	1402.45	815.073	1466.15	-0.846902	1.28347e-05	0.000237092	IL32	16	3065297	3082192	+	3209	-	- && P24001.3 RecName: Full=Interleukin-32; Short=IL-32; AltName: Full=Natural killer cells protein 4; AltName: Full=Tumor necrosis factor alpha-inducing factor; Flags: Precursor && PF15225:Interleukin 32	-	798	673	968	1447	1635	1435	14.4312	12.4753	17.2432	25.1439	28.599	25.1477
ENSG00000158169	409.957	272.783	301.966	640.558	597.35	731.031	328.236	656.313	-0.999338	1.282e-05	0.000237092	FANCC	9	95099054	95426796	-	9316	-	- && Q00597.1 RecName: Full=Fanconi anemia group C protein; Short=Protein FACC && PF02106:Fanconi anaemia group C protein	-	415	264	304	662	612	748	2.58517	1.6857	1.86534	3.96244	3.68744	4.51531
ENSG00000130635	11.8542	26.865	42.7123	123.854	135.673	81.1171	27.1438	113.548	-2.06491	1.28255e-05	0.000237092	COL5A1	9	134641774	134844843	+	11189	-	- && P20908.3 RecName: Full=Collagen alpha-1(V) chain; Flags: Precursor && PF01391:Collagen triple helix repeat (20 copies)|PF02210:Laminin G domain|PF01410:Fibrillar collagen C-terminal domain	Collagen	12	26	43	128	139	83	0.0622386	0.138225	0.21968	0.637901	0.697312	0.41716
ENSG00000156804	56.3074	12.3992	26.8193	0	1.95212	0	31.842	0.650708	5.61648	1.2863e-05	0.000237341	FBXO32	8	123497889	123541206	-	7395	-	- && Q969P5.1 RecName: Full=F-box only protein 32; AltName: Full=Atrogin-1; AltName: Full=Muscle atrophy F-box protein; Short=MAFbx && -	-	57	12	27	0	2	0	0.447308	0.096527	0.208708	0	0.0151808	0
ENSG00000108375	37.5383	43.3974	35.7591	8.70849	5.85637	0.977314	38.8983	5.18072	2.90666	1.29862e-05	0.000239336	RNF43	17	58352500	58417595	-	7505	-	- && Q68DV7.1 RecName: Full=E3 ubiquitin-protein ligase RNF43; AltName: Full=RING finger protein 43; Flags: Precursor && PF13639:Ring finger domain	-	38	42	36	9	6	1	0.293835	0.332893	0.274198	0.0668692	0.0448749	0.00749316
ENSG00000272620	9.87849	65.0961	26.8193	159.656	130.792	268.761	33.9313	186.403	-2.4601	1.30571e-05	0.000240365	AFAP1-AS1	4	7754090	7778928	+	6795	-	- && Q8N556.2 RecName: Full=Actin filament-associated protein 1; AltName: Full=110 kDa actin filament-associated protein; Short=AFAP-110 && PF13900:Putative domain of unknown function	-	10	63	27	165	134	275	0.0854044	0.551514	0.227137	1.35403	1.10693	2.27593
ENSG00000059728	608.515	245.918	290.046	104.502	156.17	79.1624	381.493	113.278	1.75199	1.32164e-05	0.000243018	MXD1	2	69897688	69942945	+	6351	-	- && Q05195.1 RecName: Full=Max dimerization protein 1; Short=Max dimerizer 1; AltName: Full=Protein MAD && PF00010:Helix-loop-helix DNA-binding domain|PF08648:Protein of unknown function (DUF1777)	HLH	616	238	292	108	160	81	5.6287	2.22916	2.62817	0.948236	1.4141	0.71723
ENSG00000106617	72.113	85.7615	103.304	188.684	186.428	189.599	87.0595	188.237	-1.11251	1.33691e-05	0.000245542	PRKAG2	7	151556111	151877125	-	6740	-	- && Q9UGJ0.1 RecName: Full=5'-AMP-activated protein kinase subunit gamma-2; Short=AMPK gamma2; Short=AMPK subunit gamma-2; AltName: Full=H91620p && PF00571:CBS domain	CBS	73	83	104	195	191	194	0.62854	0.732527	0.882036	1.61328	1.59066	1.61867
ENSG00000162819	1154.8	865.881	794.647	448.971	487.055	532.636	938.441	489.554	0.938889	1.34256e-05	0.000246296	BROX	1	222712553	222735196	+	4980	-	- && Q5VW32.1 RecName: Full=BRO1 domain-containing protein BROX; AltName: Full=BRO1 domain- and CAAX motif-containing protein; Flags: Precursor && PF13900:Putative domain of unknown function|PF03097:BRO1-like domain	-	1169	838	800	464	499	545	13.6224	10.0097	9.18277	5.19545	5.62438	6.15436
ENSG00000162415	6.91494	0	0.993309	45.4777	37.0903	26.3875	2.63608	36.3185	-3.77212	1.35692e-05	0.000248644	ZSWIM5	1	45016399	45306209	-	6046	-	- && Q9P217.2 RecName: Full=Zinc finger SWIM domain-containing protein 5 && -	-	7	0	1	47	38	27	0.0671892	0	0.00945463	0.433475	0.352792	0.251137
ENSG00000228536	155.092	33.0647	41.719	4.83805	7.80849	14.6597	76.6253	9.10208	3.07473	1.36235e-05	0.000249352	AL513283.1	1	219409523	219459369	-	1930	-	- && - && PF13900:Putative domain of unknown function	-	157	32	42	5	8	15	4.72076	0.986276	1.24396	0.14446	0.232668	0.437069
ENSG00000186951	647.041	508.369	481.755	270.931	296.723	180.803	545.722	249.486	1.12924	1.37488e-05	0.000251356	PPARA	22	46150521	46243756	+	13219	-	- && Q07869.2 RecName: Full=Peroxisome proliferator-activated receptor alpha; Short=PPAR-alpha; AltName: Full=Nuclear receptor subfamily 1 group C member 1 && PF00105:Zinc finger, C4 type (two domains)|PF00104:Ligand-binding domain of nuclear hormone receptor|PF13900:Putative domain of unknown function	zf-C4	655	492	485	280	304	185	2.87549	2.21397	2.09728	1.18112	1.29086	0.787025
ENSG00000166228	466.265	509.402	561.219	963.739	804.275	880.56	512.296	882.858	-0.785234	1.40649e-05	0.000256842	PCBD1	10	70882280	70888784	-	1614	-	- && P61459.2 RecName: Full=Pterin-4-alpha-carbinolamine dehydratase; Short=PHS; AltName: Full=4-alpha-hydroxy-tetrahydropterin dehydratase; AltName: Full=Dimerization cofactor of hepatocyte nuclear factor 1-alpha; Short=DCoH; Short=Dimerization cofactor of HNF1; AltName: Full=Phenylalanine hydroxylase-stimulating protein; AltName: Full=Pterin carbinolamine dehydratase; Short=PCD >P61457.2 RecNam…	-	472	493	565	996	824	901	16.971	18.1698	20.0105	34.4105	28.6568	31.3933
ENSG00000168300	870.295	668.526	699.289	314.473	448.012	254.102	746.037	338.862	1.13862	1.46711e-05	0.000267604	PCMTD1	8	51817575	51899186	-	7323	-	- && Q5R7E5.1 RecName: Full=Protein-L-isoaspartate O-methyltransferase domain-containing protein 1 >Q96MG8.2 RecName: Full=Protein-L-isoaspartate O-methyltransferase domain-containing protein 1 && -	-	881	647	704	325	459	260	6.98163	5.25558	5.49536	2.47474	3.51825	1.99664
ENSG00000163888	22.7205	1.03327	4.96654	64.8298	96.6301	86.981	9.57345	82.8136	-3.10757	1.49101e-05	0.000271654	CAMK2N2	3	184259213	184261463	-	1362	-	- && Q96S95.1 RecName: Full=Calcium/calmodulin-dependent protein kinase II inhibitor 2; AltName: Full=CaM-KII inhibitory protein; Short=CaM-KIIN >A5D7T0.1 RecName: Full=Calcium/calmodulin-dependent protein kinase II inhibitor 2; AltName: Full=CaM-KII inhibitory protein; Short=CaM-KIIN && PF15170:Calcium/calmodulin-dependent protein kinase II inhibitor	-	23	1	5	67	99	89	0.979988	0.0436746	0.209848	2.74304	4.08001	3.67476
ENSG00000173926	165.959	91.9611	164.889	31.9311	50.7552	54.7296	140.936	45.8053	1.62226	1.53025e-05	0.000278484	2022-03-03	5	126867714	127030808	-	5179	-	- && Q86UD3.1 RecName: Full=E3 ubiquitin-protein ligase MARCH3; AltName: Full=Membrane-associated RING finger protein 3; AltName: Full=Membrane-associated RING-CH protein III; Short=MARCH-III; AltName: Full=RING finger protein 173 && PF12906:RING-variant domain	-	168	89	166	33	52	56	1.88249	1.02223	1.83221	0.355306	0.563587	0.608076
ENSG00000143801	126.445	58.8964	74.4982	29.9959	9.76062	14.6597	86.6131	18.1387	2.25529	1.53512e-05	0.000279052	PSEN2	1	226870184	226896105	+	3752	-	- && P49810.1 RecName: Full=Presenilin-2; Short=PS-2; AltName: Full=AD3LP; AltName: Full=AD5; AltName: Full=E5-1; AltName: Full=STM-2; Contains: RecName: Full=Presenilin-2 NTF subunit; Contains: RecName: Full=Presenilin-2 CTF subunit && PF01080:Presenilin	-	128	57	75	31	10	15	1.97978	0.903686	1.14264	0.460716	0.149603	0.224825
ENSG00000183161	410.945	441.207	432.089	669.586	698.86	737.872	428.08	702.106	-0.713871	1.55757e-05	0.00028281	FANCF	11	22622519	22626787	-	4269	-	- && Q9NPI8.1 RecName: Full=Fanconi anemia group F protein; Short=Protein FACF && PF13900:Putative domain of unknown function|PF11107:Fanconi anemia group F protein (FANCF)	-	416	427	435	692	716	755	5.65506	5.94987	5.82473	9.03888	9.41435	9.94572
ENSG00000213064	3179.89	2721.63	2745.51	1568.5	1940.41	1599.86	2882.34	1702.92	0.759257	1.56967e-05	0.000284684	SFT2D2	1	168225938	168253025	+	11221	-	- && O00370.1 RecName: Full=LINE-1 retrotransposable element ORF2 protein; Short=ORF2p; Includes: RecName: Full=Reverse transcriptase; Includes: RecName: Full=Endonuclease && PF13900:Putative domain of unknown function|PF08333:Protein of unknown function (DUF1725)|PF04178:Got1/Sft2-like family|PF00078:Reverse transcriptase (RNA-dependent DNA polymerase)|PF14915:CCDC144C protein coiled-coil region	RVT_1	3219	2634	2764	1621	1988	1637	16.6479	13.9634	14.0805	8.05538	9.94462	8.20413
ENSG00000170270	238.072	273.817	290.046	499.287	487.055	440.769	267.312	475.703	-0.831663	1.5737e-05	0.000285091	GON7	14	93202894	93207094	-	1154	-	- && Q9BXV9.2 RecName: Full=Uncharacterized protein C14orf142 && PF15387:Domain of unknown function (DUF4611)	-	241	265	292	516	499	451	12.1194	13.6598	14.464	24.9332	24.2716	21.9779
ENSG00000187997	47.4168	21.6987	15.8929	0.96761	2.92818	0	28.3361	1.2986	4.44845	1.61424e-05	0.000292103	C17orf99	17	78146353	78166177	+	2763	-	- && Q6UX52.2 RecName: Full=Uncharacterized protein C17orf99; Flags: Precursor && -	-	48	21	16	1	3	0	1.00816	0.45211	0.331018	0.0201815	0.0609458	0
ENSG00000022567	341.796	244.885	218.528	114.178	132.744	117.278	268.403	121.4	1.14485	1.6394e-05	0.00029632	SLC45A4	8	141207166	141308305	-	8608	-	- && Q5BKX6.2 RecName: Full=Solute carrier family 45 member 4 && PF07690:Major Facilitator Superfamily	MFS_1	346	237	220	118	136	120	2.33262	1.63777	1.46094	0.764389	0.886829	0.783961
ENSG00000133328	16.7934	78.5286	146.016	8.70849	6.83243	12.7051	80.4461	9.41533	3.09501	1.64607e-05	0.000297188	HRASLS2	11	63552770	63563383	-	742	-	- && Q9NWW9.1 RecName: Full=HRAS-like suppressor 2 && PF04970:Lecithin retinol acyltransferase	-	17	76	147	9	7	13	1.32958	6.09278	11.3247	0.676353	0.529538	0.98527
ENSG00000179603	23.7084	9.29944	10.9264	66.7651	47.827	86.981	14.6447	67.191	-2.19513	1.65203e-05	0.000297927	GRM8	7	126438598	127253294	-	6457	-	- && O00222.2 RecName: Full=Metabotropic glutamate receptor 8; Short=mGluR8; Flags: Precursor && PF01094:Receptor family ligand binding region|PF07562:Nine Cysteines Domain of family 3 GPCR|PF00003:7 transmembrane sweet-taste receptor of 3 GCPR	ANF_receptor	24	9	11	69	49	89	0.2157	0.082912	0.0973811	0.595872	0.42596	0.775131
ENSG00000162073	415.885	320.314	313.886	641.525	594.422	709.53	350.028	648.492	-0.889421	1.65874e-05	0.000298798	PAQR4	16	2969245	2973489	+	2972	-	- && Q8N4S7.3 RecName: Full=Progestin and adipoQ receptor family member 4; AltName: Full=Progestin and adipoQ receptor family member IV && PF03006:Haemolysin-III related	-	421	310	316	663	609	726	8.22059	6.20467	6.07787	12.4394	11.502	13.7374
ENSG00000164300	225.23	141.558	112.244	48.3805	62.4679	56.6842	159.677	55.8442	1.51603	1.6917e-05	0.000304048	SERINC5	5	80111651	80256079	-	9570	-	- && Q86VE9.1 RecName: Full=Serine incorporator 5 && PF03348:Serine incorporator (Serinc)	TMS_TDE	228	137	113	50	64	58	1.38259	0.851558	0.674962	0.291335	0.37538	0.340825
[truncated: 18,923 more rows]
