# Supplementary material for: Viral and host factors drive a type 1 Epstein–Barr virus spontaneous lytic phenotype
Source: mBio. 2023 Nov 16;14(6):e02204-23. doi: 10.1128/mbio.02204-23 (PMC10746244; doi:10.1128/mbio.02204-23)
Supplement: Table S2 — Lytic versus latent LCL 720 differential gene expression. [file mbio.02204-23-s0003.xlsx]

## Sheet: Lytic_LCLvsLatent_LCL_deg
gene_id	LCL_720_1	LCL_720_2	LCL_720_3	LCL_720_4	LCL_720_5	LCL_720_6	Lytic_LCL	Latent_LCL	log2FoldChange	pvalue	padj	gene_name	gene_chr	gene_start	gene_end	gene_strand	gene_length	gene_biotype	gene_description	tf_family	LCL_720_1_count	LCL_720_2_count	LCL_720_3_count	LCL_720_4_count	LCL_720_5_count	LCL_720_6_count	LCL_720_1_fpkm	LCL_720_2_fpkm	LCL_720_3_fpkm	LCL_720_4_fpkm	LCL_720_5_fpkm	LCL_720_6_fpkm
ENSG00000140044	866.332	764.762	947.555	71.244	48.1536	64.8002	859.549	61.3993	3.80559	1.58962e-56	2.50873e-52	JDP2	14	75427716	75474111	+	6235	-	- && Q8WYK2.1 RecName: Full=Jun dimerization protein 2 && PF13900:Putative domain of unknown function|PF00170:bZIP transcription factor	bZIP_1	1018	856	910	68	44	61	7.87894	6.91979	8.56879	0.650891	0.436773	0.585171
ENSG00000197635	42.5507	21.4419	58.3111	1132.57	1168.82	1123.91	40.7679	1141.77	-4.81626	5.96951e-52	4.71054e-48	DPP4	2	161992241	162074542	-	5009	-	- && P27487.2 RecName: Full=Dipeptidyl peptidase 4; AltName: Full=ADABP; AltName: Full=Adenosine deaminase complexing protein 2; Short=ADCP-2; AltName: Full=Dipeptidyl peptidase IV; Short=DPP IV; AltName: Full=T-cell activation antigen CD26; AltName: Full=TP103; AltName: CD_antigen=CD26; Contains: RecName: Full=Dipeptidyl peptidase 4 membrane form; AltName: Full=Dipeptidyl peptidase IV membrane f…	-	50	24	56	1081	1068	1058	0.481699	0.241499	0.656375	12.8798	13.1965	12.6335
ENSG00000122547	622.091	577.145	402.971	5.23853	4.3776	8.49839	534.069	6.03817	6.46514	1.27267e-45	6.69508e-42	EEPD1	7	36153149	36301543	+	4847	-	- && Q7L9B9.2 RecName: Full=Endonuclease/exonuclease/phosphatase family domain-containing protein 1 && PF12836:Helix-hairpin-helix motif|PF03372:Endonuclease/Exonuclease/phosphatase family	Exo_endo_phos	731	646	387	5	4	8	7.27781	6.71761	4.68762	0.0615648	0.0510771	0.0987202
ENSG00000084676	2341.14	2712.4	2425.12	568.904	565.805	635.255	2492.89	589.988	2.07904	1.75099e-43	6.66906e-40	NCOA1	2	24491914	24770702	+	8633	-	- && Q15788.3 RecName: Full=Nuclear receptor coactivator 1; Short=NCoA-1; AltName: Full=Class E basic helix-loop-helix protein 74; Short=bHLHe74; AltName: Full=Protein Hin-2; AltName: Full=RIP160; AltName: Full=Renal carcinoma antigen NY-REN-52; AltName: Full=Steroid receptor coactivator 1; Short=SRC-1 && PF08832:Steroid receptor coactivator|PF08815:Nuclear receptor coactivator|PF07469:Domain of …	DUF1518	2751	3036	2329	543	517	598	15.3775	17.7254	15.8388	3.75382	3.70654	4.14313
ENSG00000071054	23.8284	96.4886	31.2381	2938.81	3288.67	3260.19	50.5183	3162.56	-5.96595	2.11287e-43	6.66906e-40	MAP4K4	2	101696850	101894689	+	11961	-	- && O95819.2 RecName: Full=Mitogen-activated protein kinase kinase kinase kinase 4; AltName: Full=HPK/GCK-like kinase HGK; AltName: Full=MAPK/ERK kinase kinase kinase 4; Short=MEK kinase kinase 4; Short=MEKKK 4; AltName: Full=Nck-interacting kinase && PF00069:Protein kinase domain|PF00780:CNH domain	Pkinase	28	108	30	2805	3005	3069	0.112966	0.455105	0.147254	13.9959	15.5495	15.3468
gene-HHV4_BFRF2	5737.53	2787.45	6552.71	139.345	58.0032	149.784	5025.9	115.711	5.44009	2.47751e-42	6.51666e-39	BFRF2	NC_007605.1	47520	49295	+	1776	-	- && P14347.1 RecName: Full=Uncharacterized protein BFRF2 [Human herpesvirus 4 (strain B95-8)] && PF03117:UL49 family	-	6742	3120	6293	133	53	141	183.19	88.5456	208.032	4.46935	1.84702	4.7486
ENSG00000121966	50.2098	108.103	57.2698	2759.66	1422.72	1778.29	71.8609	1986.89	-4.78808	1.62759e-40	3.66952e-37	CXCR4	2	136114349	136118165	-	2224	-	- && P61072.1 RecName: Full=C-X-C chemokine receptor type 4; Short=CXC-R4; Short=CXCR-4; AltName: Full=Fusin; AltName: Full=Stromal cell-derived factor 1 receptor; Short=SDF-1 receptor; AltName: CD_antigen=CD184 >P61073.1 RecName: Full=C-X-C chemokine receptor type 4; Short=CXC-R4; Short=CXCR-4; AltName: Full=FB22; AltName: Full=Fusin; AltName: Full=HM89; AltName: Full=LCR1; AltName: Full=Leukocy…	7tm_1	59	121	55	2634	1300	1674	1.28019	2.74224	1.45192	70.6833	36.1783	45.0205
ENSG00000010030	762.508	419.011	799.695	1.04771	5.472	4.24919	660.404	3.58963	7.53265	2.46513e-39	4.86309e-36	ETV7	6	36354091	36387800	-	2374	-	- && Q9Y603.1 RecName: Full=Transcription factor ETV7; AltName: Full=ETS translocation variant 7; AltName: Full=ETS-related protein Tel2; AltName: Full=Tel-related Ets factor; AltName: Full=Transcription factor Tel-2 && PF00178:Ets-domain|PF02198:Sterile alpha motif (SAM)/Pointed domain	Ets	896	469	768	1	5	4	18.2131	9.95744	18.9931	0.0251394	0.130355	0.100779
gene-HHV4_BLLF3	923.349	517.286	917.358	45.0513	32.832	46.7411	785.998	41.5415	4.24072	3.26279e-38	5.72149e-35	BLLF3	NC_007605.1	75350	76186	-	837	-	- && P03195.1 RecName: Full=Deoxyuridine 5'-triphosphate nucleotidohydrolase; Short=dUTPase; AltName: Full=dUTP pyrophosphatase && PF00692:dUTPase	-	1085	579	881	43	30	44	62.5548	34.8665	61.7967	3.06605	2.21838	3.14425
ENSG00000170365	500.396	543.195	610.184	1.04771	0	9.56069	551.258	3.53613	7.27668	5.99394e-38	9.45964e-35	SMAD1	4	145481194	145558079	+	6058	-	- && Q15797.1 RecName: Full=Mothers against decapentaplegic homolog 1; Short=MAD homolog 1; Short=Mothers against DPP homolog 1; AltName: Full=JV4-1; AltName: Full=Mad-related protein 1; AltName: Full=SMAD family member 1; Short=SMAD 1; Short=Smad1; Short=hSMAD1; AltName: Full=Transforming growth factor-beta-signaling protein 1; Short=BSP-1 && PF03165:MH1 domain|PF03166:MH2 domain	MH2	588	608	586	1	0	9	4.68387	5.05859	5.67915	0.00985159	0	0.0888592
gene-HHV4_BVLF1	506.353	337.71	604.977	13.6202	14.2272	22.3083	483.013	16.7185	4.85165	1.33935e-36	1.92161e-33	BVLF1	NC_007605.1	134809	135627	-	819	-	- && Q01003.1 RecName: Full=Gene 18 protein [Herpesvirus saimiri (strain 11)] && PF03049:UL79 family	-	595	378	581	13	13	21	35.0582	23.2629	41.6492	0.947316	0.982424	1.53364
ENSG00000148143	5.10608	9.82754	0	631.766	375.379	590.638	4.97787	532.594	-6.697	2.46626e-36	3.24354e-33	ZNF462	9	106863097	107013634	+	12259	-	- && Q96JM2.3 RecName: Full=Zinc finger protein 462 && PF13909:C2H2-type zinc-finger domain	-	6	11	0	603	343	556	0.0236185	0.0452265	0	2.93561	1.73172	2.71274
gene-HHV4_BFRF1A	499.545	336.817	666.412	11.5248	3.2832	9.56069	500.925	8.12288	5.93949	8.46557e-36	1.02772e-32	BFRF1A	NC_007605.1	46236	46643	+	408	-	- && - && PF03581:Herpesvirus UL33-like protein	-	587	377	640	11	3	9	69.4279	46.5733	92.0947	1.60904	0.455094	1.31939
gene-HHV4_BMRF1	6720.45	3370.85	8060.46	271.356	176.198	363.306	6050.59	270.287	4.48426	1.15605e-35	1.30319e-32	BMRF1	NC_007605.1	67611	68825	+	1215	-	- && P03191.1 RecName: Full=DNA polymerase processivity factor BMRF1; AltName: Full=Early antigen protein D; Short=EA-D; AltName: Full=Polymerase accessory subunit >P0C6Z0.1 RecName: Full=DNA polymerase processivity factor BMRF1; AltName: Full=Early antigen protein D; Short=EA-D; AltName: Full=Polymerase accessory subunit && PF04929:Herpes DNA replication accessory factor	-	7897	3773	7741	259	161	342	313.648	156.519	374.055	12.7221	8.20142	16.836
ENSG00000168916	2439.86	1875.27	1424.46	79.6256	168.538	115.791	1913.2	121.318	3.98019	1.30789e-35	1.37608e-32	ZNF608	5	124636913	124748807	-	6922	-	- && Q9ULD9.4 RecName: Full=Zinc finger protein 608; AltName: Full=Renal carcinoma antigen NY-REN-36 && -	-	2867	2099	1368	76	154	109	19.9872	15.284	11.603	0.655266	1.37698	0.941855
ENSG00000185697	866.332	395.782	864.253	9.42935	19.6992	6.37379	708.789	11.8341	5.90893	2.81384e-35	2.7755e-32	MYBL1	8	66562175	66614247	-	7239	-	- && P10243.2 RecName: Full=Myb-related protein A; Short=A-Myb; AltName: Full=Myb-like protein 1 && PF09316:C-myb, C-terminal|PF00249:Myb-like DNA-binding domain|PF07988:LMSTEN motif	Wos2	1018	443	830	9	18	6	6.78618	3.08447	6.73154	0.0741993	0.153898	0.0495749
ENSG00000163686	125.099	92.0215	105.168	787.874	654.451	668.186	107.43	703.504	-2.71009	4.72811e-34	4.38935e-31	ABHD6	3	58237506	58295693	+	3589	-	- && Q9BV23.1 RecName: Full=Monoacylglycerol lipase ABHD6; AltName: Full=2-arachidonoylglycerol hydrolase; AltName: Full=Abhydrolase domain-containing protein 6 && PF00561:alpha/beta hydrolase fold	Abhydrolase_1	147	103	101	752	598	629	1.97652	1.4465	1.6522	12.5049	10.3126	10.4825
ENSG00000153093	731.02	476.189	702.857	29.3357	37.2096	55.2395	636.689	40.595	3.9713	6.7388e-34	5.90843e-31	ACOXL	2	110732573	111118222	+	5747	-	- && Q9NUZ1.3 RecName: Full=Acyl-coenzyme A oxidase-like protein; Short=Acyl-CoA oxidase-like protein && PF02770:Acyl-CoA dehydrogenase, middle domain|PF01756:Acyl-CoA oxidase|PF00441:Acyl-CoA dehydrogenase, C-terminal domain	-	859	533	675	28	34	52	7.21287	4.67457	6.89568	0.290772	0.366165	0.541192
ENSG00000088882	196.584	132.225	110.375	1281.34	1195.08	1122.85	146.395	1199.76	-3.03143	5.33541e-33	4.43176e-30	CPXM1	20	2794069	2800637	-	2391	-	- && Q96SM3.2 RecName: Full=Probable carboxypeptidase X1; AltName: Full=Metallocarboxypeptidase CPX-1; Flags: Precursor && PF00754:F5/8 type C domain|PF13620:Carboxypeptidase regulatory-like domain|PF00246:Zinc carboxypeptidase	F5_F8_type_C	231	148	106	1223	1092	1057	4.66218	3.11988	2.6028	30.5269	28.2672	26.4414
gene-HHV4_BGLF1	1214.4	525.327	1166.22	31.4312	10.944	30.8067	968.648	24.3939	5.30869	1.31461e-32	1.03736e-29	BGLF1	NC_007605.1	114563	116086	-	1524	-	- && P03222.1 RecName: Full=Capsid vertex component 1 && PF04559:Herpesvirus UL17 protein	-	1427	588	1120	30	10	29	45.1851	19.4468	43.1467	1.17482	0.40612	1.13816
gene-HHV4_BSLF1	1622.88	854.996	2058.59	62.8623	60.192	100.918	1512.16	74.6576	4.33975	2.00472e-32	1.5066e-29	BSLF1	NC_007605.1	71969	74593	-	2625	-	- && P03193.1 RecName: Full=DNA primase && PF03121:Herpesviridae UL52/UL70 DNA primase	-	1907	957	1977	60	55	95	35.0572	18.3755	44.2173	1.36414	1.2968	2.16463
ENSG00000152217	6.80811	5.36048	17.7016	566.809	310.81	674.56	9.95672	517.393	-5.72767	2.57919e-31	1.85022e-28	SETBP1	18	44680173	45068510	+	14014	-	- && Q9Y6X0.3 RecName: Full=SET-binding protein; Short=SEB && -	-	8	6	17	541	284	635	0.0275476	0.0215797	0.0712199	2.30394	1.25428	2.7102
gene-HHV4_BILF2	3529.15	1520.59	3719.41	68.1008	13.1328	64.8002	2923.05	48.6779	5.90657	3.25741e-31	2.23515e-28	BILF2	NC_007605.1	137490	138236	-	747	-	- && P03218.1 RecName: Full=Glycoprotein BILF2; Flags: Precursor && PF07686:Immunoglobulin V-set domain	V-set	4147	1702	3572	65	12	61	267.898	114.84	280.741	5.19312	0.994261	4.88426
ENSG00000276180	822.93	1021.17	738.26	123.629	157.594	127.476	860.787	136.233	2.66043	6.99356e-31	4.59885e-28	HIST1H4I	6	27138588	27139881	+	1294	-	- && Q6WV72.3 RecName: Full=Histone H4 >Q6WV73.3 RecName: Full=Histone H4 >Q6WV90.3 RecName: Full=Histone H4 >Q7K8C0.3 RecName: Full=Histone H4 >Q7KQD1.3 RecName: Full=Histone H4 >P62802.2 RecName: Full=Histone H4 >P62804.2 RecName: Full=Histone H4; Contains: RecName: Full=Osteogenic growth peptide; Short=OGP >P62794.2 RecName: Full=Histone H4 >P62795.2 RecName: Full=Histone H4 >P62796.2 RecName:…	-	967	1143	709	118	144	120	36.0619	44.5213	32.1682	5.44231	6.8876	5.54672
gene-HHV4_BFLF1	1604.16	753.147	2019.02	42.9559	17.5104	56.3018	1458.78	38.9227	5.22642	1.18634e-30	7.4891e-28	BFLF1	NC_007605.1	44660	46237	-	1578	-	- && P03184.1 RecName: Full=Packaging protein UL32 homolog && PF01673:Herpesvirus putative major envelope glycoprotein	-	1885	843	1939	41	16	53	57.6449	26.9263	72.1416	1.55065	0.627556	2.0089
gene-HHV4_BaRF1.1	768.465	538.728	1432.79	44.0036	27.36	37.1804	913.326	36.1814	4.65627	2.52949e-30	1.5354e-27	BaRF1	NC_007605.1	66612	67520	+	909	-	- && P0CAP6.1 RecName: Full=Ribonucleoside-diphosphate reductase small subunit; AltName: Full=Ribonucleotide reductase small subunit >P0CAP7.1 RecName: Full=Ribonucleoside-diphosphate reductase small subunit; AltName: Full=Ribonucleotide reductase small subunit >P0C701.1 RecName: Full=Ribonucleoside-diphosphate reductase small subunit; AltName: Full=Ribonucleotide reductase small subunit && PF002…	-	903	603	1376	42	25	35	47.938	33.4356	88.8729	2.75753	1.70222	2.303
ENSG00000096060	1156.53	798.711	751.796	4426.55	4993.75	4700.67	902.345	4706.99	-2.38243	3.90298e-30	2.28136e-27	FKBP5	6	35573585	35728583	-	10628	-	- && Q13451.2 RecName: Full=Peptidyl-prolyl cis-trans isomerase FKBP5; Short=PPIase FKBP5; AltName: Full=51 kDa FK506-binding protein; Short=51 kDa FKBP; Short=FKBP-51; AltName: Full=54 kDa progesterone receptor-associated immunophilin; AltName: Full=Androgen-regulated protein 6; AltName: Full=FF1 antigen; AltName: Full=FK506-binding protein 5; Short=FKBP-5; AltName: Full=FKBP54; Short=p54; AltNa…	FKBP_C	1359	894	722	4225	4563	4425	6.17056	4.23976	3.98842	23.7252	26.5729	24.903
ENSG00000081052	274.877	837.128	593.523	3.14312	9.8496	9.56069	568.51	7.5178	6.24467	8.35523e-30	4.70937e-27	COL4A4	2	227002711	227164453	-	10076	-	- && P53420.3 RecName: Full=Collagen alpha-4(IV) chain; Flags: Precursor && PF01391:Collagen triple helix repeat (20 copies)|PF01413:C-terminal tandem repeated domain in type 4 procollagen	Collagen	323	937	570	3	9	9	1.54693	4.68713	3.32125	0.0177692	0.0552833	0.0534249
ENSG00000064787	498.694	669.166	556.038	8.38164	33.9264	26.5575	574.633	22.9552	4.64932	1.38063e-29	7.51346e-27	BCAS1	20	53936777	54070594	-	8186	-	- && O75363.2 RecName: Full=Breast carcinoma-amplified sequence 1; AltName: Full=Amplified and overexpressed in breast cancer; AltName: Full=Novel amplified in breast cancer 1 && PF13900:Putative domain of unknown function	-	586	749	534	8	31	25	3.45448	4.61175	3.82987	0.0583249	0.234385	0.182666
ENSG00000156711	97.0155	50.0311	112.457	1330.59	864.576	1231.2	86.5012	1142.12	-3.72549	1.47191e-29	7.74323e-27	MAPK13	6	36127809	36144524	+	7197	-	- && O15264.1 RecName: Full=Mitogen-activated protein kinase 13; Short=MAP kinase 13; Short=MAPK 13; AltName: Full=Mitogen-activated protein kinase p38 delta; Short=MAP kinase p38 delta; AltName: Full=Stress-activated protein kinase 4 && PF00069:Protein kinase domain|PF13900:Putative domain of unknown function	Pkinase	114	56	108	1270	790	1159	0.764381	0.392186	0.881023	10.5314	6.79384	9.6321
ENSG00000152804	5.10608	0.893413	17.7016	564.713	963.072	624.632	7.90036	717.472	-6.54537	1.55464e-29	7.9146e-27	HHEX	10	92689951	92695646	+	2525	-	- && Q03014.1 RecName: Full=Hematopoietically-expressed homeobox protein HHEX; Short=Homeobox protein HEX; AltName: Full=Homeobox protein PRH && PF00046:Homeobox domain	Homeobox	6	1	17	539	880	588	0.114669	0.0199615	0.395278	12.7398	21.5705	13.9285
gene-HHV4_BFLF2	3215.13	1511.65	3489.29	71.244	25.1712	112.604	2738.69	69.6729	5.29585	4.20393e-29	2.07332e-26	BFLF2	NC_007605.1	43691	44647	-	957	-	- && P0CK48.1 RecName: Full=Nuclear egress protein 1 >P0CK47.1 RecName: Full=Nuclear egress protein 1 && PF02718:Herpesvirus UL31-like protein	-	3778	1692	3351	68	23	106	190.505	89.1136	205.578	4.24065	1.4875	6.62496
gene-HHV4_BMRF2	5363.09	2796.38	7021.28	193.825	151.027	362.244	5060.25	235.699	4.42398	4.60361e-29	2.20164e-26	BMRF2	NC_007605.1	68830	69903	+	1074	-	- && P03192.1 RecName: Full=Protein BMRF2 && PF04633:Herpesvirus BMRF2 protein	-	6302	3130	6743	185	138	341	283.159	146.891	368.607	10.2802	7.9527	18.9906
ENSG00000135540	4.25507	7.1473	3.12381	252.497	575.654	279.385	4.84206	369.179	-6.23867	5.03595e-29	2.33757e-26	NHSL1	6	138422043	138692571	-	8741	-	- && Q5SYE7.2 RecName: Full=NHS-like protein 1 && -	-	5	8	3	241	526	263	0.0276036	0.0461301	0.02015	1.64548	3.72447	1.79963
ENSG00000187837	6665.14	6460.27	4023.46	914.647	856.915	1047.43	5716.29	939.663	2.60494	6.71572e-29	3.02821e-26	HIST1H1C	6	26055787	26056428	-	642	-	- && P16403.2 RecName: Full=Histone H1.2; AltName: Full=Histone H1c; AltName: Full=Histone H1d; AltName: Full=Histone H1s-1 && PF00538:linker histone H1 and H5 family	-	7832	7231	3864	873	783	986	588.7	567.7	353.36	81.1549	75.486	91.861
gene-HHV4_BALF3	947.178	399.356	1010.03	19.9064	21.888	41.4296	785.521	27.7413	4.82309	7.4005e-28	3.2443e-25	BALF3	NC_007605.1	158851	160908	-	2058	-	- && P25939.2 RecName: Full=Tripartite terminase subunit 1 && PF01366:Herpesvirus processing and transport protein	-	1113	447	970	19	20	39	26.0979	10.9476	27.672	0.55099	0.601484	1.13347
ENSG00000141753	52.7628	104.529	73.9301	956.555	627.091	896.58	77.0741	826.742	-3.42383	1.56388e-27	6.67057e-25	IGFBP4	17	40443461	40457731	+	2200	-	- && P22692.2 RecName: Full=Insulin-like growth factor-binding protein 4; Short=IBP-4; Short=IGF-binding protein 4; Short=IGFBP-4; Flags: Precursor && PF00219:Insulin-like growth factor binding protein|PF00086:Thyroglobulin type-1 repeat	-	62	117	71	913	573	844	1.35996	2.68052	1.89474	24.7676	16.1202	22.9461
ENSG00000102466	3.40405	1.78683	3.12381	248.306	201.37	206.086	2.77156	218.587	-6.30442	1.61989e-27	6.72768e-25	FGF14	13	101710804	102402457	-	13759	-	- && Q92915.1 RecName: Full=Fibroblast growth factor 14; Short=FGF-14; AltName: Full=Fibroblast growth factor homologous factor 4; Short=FHF-4 && PF00167:Fibroblast growth factor	-	4	2	3	237	184	194	0.0140291	0.00732653	0.0128012	1.02801	0.827696	0.843343
ENSG00000145284	365.085	365.406	198.882	7.33394	13.1328	10.623	309.791	10.3632	4.90571	2.92516e-27	1.18372e-24	SCD5	4	82629539	82798857	-	4292	-	- && Q86SK9.2 RecName: Full=Stearoyl-CoA desaturase 5; AltName: Full=Acyl-CoA-desaturase 4; AltName: Full=HSCD5; AltName: Full=Stearoyl-CoA 9-desaturase; AltName: Full=Stearoyl-CoA desaturase 2 && PF13900:Putative domain of unknown function|PF00487:Fatty acid desaturase	-	429	409	191	7	12	10	4.82341	4.80307	2.61269	0.0973361	0.173046	0.139357
ENSG00000119547	0	0	0	1352.59	1126.14	1331.06	0	1269.93	-12.8656	5.62673e-27	2.22003e-24	ONECUT2	18	57435685	57491297	+	16234	-	- && O95948.2 RecName: Full=One cut domain family member 2; AltName: Full=Hepatocyte nuclear factor 6-beta; Short=HNF-6-beta; AltName: Full=One cut homeobox 2; AltName: Full=Transcription factor ONECUT-2; Short=OC-2 && PF00046:Homeobox domain|PF02376:CUT domain	CUT	0	0	0	1291	1029	1253	0	0	0	4.74609	3.9231	4.61652
gene-HHV4_BXLF1	1292.69	702.223	1557.74	53.433	16.416	57.3641	1184.22	42.4044	4.80176	9.46038e-27	3.64155e-24	BXLF1	NC_007605.1	130749	132572	-	1824	-	- && P03177.2 RecName: Full=Thymidine kinase && PF00693:Thymidine kinase from herpesvirus|PF08465:Thymidine kinase from Herpesvirus C-terminal	-	1519	786	1496	51	15	54	40.1873	21.7197	48.1528	1.66871	0.508986	1.77075
ENSG00000078081	6414.09	6141.32	8694.6	725.012	1225.73	1214.21	7083.33	1054.98	2.74725	1.04667e-26	3.933e-24	LAMP3	3	183122213	183163839	-	3816	-	- && Q9UQV4.3 RecName: Full=Lysosome-associated membrane glycoprotein 3; Short=LAMP-3; Short=Lysosomal-associated membrane protein 3; AltName: Full=DC-lysosome-associated membrane glycoprotein; Short=DC LAMP; AltName: Full=Protein TSC403; AltName: CD_antigen=CD208; Flags: Precursor && PF13900:Putative domain of unknown function|PF01299:Lysosome-associated membrane glycoprotein (Lamp)	-	7537	6874	8350	692	1120	1143	95.3118	90.7939	128.467	10.8226	18.1656	17.9154
gene-HHV4_BKRF3	6847.25	3056.37	6078.93	173.919	44.8704	223.083	5327.52	147.291	5.17625	2.4502e-26	8.99282e-24	BKRF3	NC_007605.1	98065	98832	+	768	-	- && P12888.1 RecName: Full=Uracil-DNA glycosylase; Short=UDG && PF03167:Uracil DNA glycosylase superfamily	UDG	8046	3421	5838	166	41	210	505.563	224.516	446.291	12.8998	3.30417	16.3549
gene-HHV4_BSRF1	583.795	259.09	669.536	14.6679	20.7936	23.3706	504.14	19.6107	4.68459	3.24305e-26	1.16322e-23	BSRF1	NC_007605.1	74636	75292	+	657	-	- && P0CK50.1 RecName: Full=Tegument protein UL51 homolog >P0CK49.1 RecName: Full=Tegument protein UL51 homolog >P0CK62.1 RecName: Full=Tegument protein UL51 homolog && PF04533:Herpes virus U44 protein	-	686	290	643	14	19	22	50.3866	22.2478	57.4593	1.27174	1.7899	2.00284
ENSG00000070759	356.575	336.817	357.155	60.7669	58.0032	64.8002	350.182	61.1901	2.51639	4.35166e-26	1.52617e-23	TESK2	1	45343883	45491166	-	3322	-	- && Q96S53.1 RecName: Full=Dual specificity testis-specific protein kinase 2; AltName: Full=Testicular protein kinase 2 && PF07714:Protein tyrosine kinase	Pkinase_Tyr	419	377	343	58	53	61	6.08654	5.72001	6.06191	1.04199	0.987452	1.0983
ENSG00000168994	199.988	281.425	205.13	12.5725	13.1328	14.8722	228.848	13.5258	4.08091	1.53847e-25	5.2783e-23	PXDC1	6	3722614	3752026	-	2474	-	- && Q5TGL8.3 RecName: Full=PX domain-containing protein 1 && -	-	235	315	197	12	12	14	4.58379	6.41751	4.675	0.289479	0.300207	0.338468
gene-HHV4_LF1	1096.96	458.321	1161.01	28.288	20.7936	54.1772	905.431	34.4196	4.7163	1.66644e-25	5.5957e-23	LF1	NC_007605.1	150285	151694	-	1410	-	- && Q8AZJ5.1 RecName: Full=Uncharacterized LF1 protein [Human herpesvirus 4 (strain B95-8)] && PF04797:Herpesvirus dUTPase protein	-	1289	513	1115	27	19	51	44.1154	18.3381	46.427	1.14283	0.834016	2.16342
ENSG00000071967	1541.19	2296.96	2096.07	108.961	31.7376	133.85	1978.07	91.5162	4.43298	3.73534e-25	1.22815e-22	CYBRD1	2	171522247	171558133	+	5176	-	- && Q53TN4.1 RecName: Full=Cytochrome b reductase 1; AltName: Full=Duodenal cytochrome b; AltName: Full=Ferric-chelate reductase 3 && PF03188:Eukaryotic cytochrome b561	Cytochrom_B561	1811	2571	2013	104	29	126	16.8842	25.0359	22.8331	1.19915	0.346772	1.45601
ENSG00000089327	517.416	675.42	676.825	2493.54	2084.83	2346.62	623.22	2308.33	-1.8897	4.56786e-25	1.47123e-22	FXYD5	19	35154730	35169883	+	2993	-	- && Q96DB9.2 RecName: Full=FXYD domain-containing ion transport regulator 5; AltName: Full=Dysadherin; Flags: Precursor && PF02038:ATP1G1/PLM/MAT8 family	-	608	756	650	2380	1905	2209	9.80287	12.7312	12.7503	47.4576	39.3938	44.1447
ENSG00000092421	34.8915	22.3353	23.9492	2444.3	442.137	966.692	27.0587	1284.38	-5.56661	6.90353e-25	2.17903e-22	SEMA6A	5	116443616	116574934	-	10956	-	- && Q9H2E6.2 RecName: Full=Semaphorin-6A; AltName: Full=Semaphorin VIA; Short=Sema VIA; AltName: Full=Semaphorin-6A-1; Short=SEMA6A-1; Flags: Precursor && PF01403:Sema domain|PF01437:Plexin repeat	Sema	41	25	23	2333	404	910	0.180588	0.115012	0.123251	12.7086	2.28228	4.96797
ENSG00000153250	1058.66	961.312	1282.84	123.629	209.03	191.214	1100.94	174.624	2.65673	9.64413e-25	2.98438e-22	RBMS1	2	160272151	160493794	-	11765	-	- && P29558.3 RecName: Full=RNA-binding motif, single-stranded-interacting protein 1; AltName: Full=Single-stranded DNA-binding protein MSSP-1; AltName: Full=Suppressor of CDC2 with RNA-binding motif 2 && PF00076:RNA recognition motif. (a.k.a. RRM, RBD, or RNP domain)	RRM_1	1244	1076	1232	118	191	180	5.10252	4.60973	6.148	0.598585	1.0048	0.915103
gene-HHV4_BBLF2/BBLF3	4509.52	2182.61	4622.19	137.249	45.9648	215.647	3771.44	132.954	4.82563	2.64473e-24	8.02677e-22	BBLF2/BBLF3	NC_007605.1	104493	106750	-	2130	-	- && P30118.1 RecName: Full=Uncharacterized protein BBLF2 && PF03324:Herpesvirus DNA helicase/primase complex associated protein	-	5299	2443	4439	131	42	203	120.052	57.8095	122.355	3.67052	1.22042	5.7004
gene-HHV4_BXRF1	702.937	325.202	711.187	5.23853	3.2832	21.246	579.775	9.92257	5.86616	3.17173e-24	9.44459e-22	BXRF1	NC_007605.1	132571	133317	+	747	-	- && P03232.1 RecName: Full=Protein UL24 homolog && PF01646:Herpes virus proteins UL24 and UL76	-	826	364	683	5	3	20	53.36	24.5604	53.6803	0.399471	0.248565	1.6014
ENSG00000150637	741.233	1584.02	536.254	11.5248	42.6816	28.6821	953.836	27.6295	5.11183	8.46603e-24	2.47428e-21	CD226	18	69831158	69961803	-	13638	-	- && Q15762.2 RecName: Full=CD226 antigen; AltName: Full=DNAX accessory molecule 1; Short=DNAM-1; AltName: CD_antigen=CD226; Flags: Precursor && PF13900:Putative domain of unknown function|PF07686:Immunoglobulin V-set domain	V-set	871	1773	515	11	39	27	3.08194	6.5526	2.21703	0.0481368	0.176992	0.118414
ENSG00000167613	0	0	0	786.827	1157.87	611.884	0	852.195	-12.29	8.93941e-24	2.56512e-21	LAIR1	19	54351384	54370558	-	8071	-	- && Q6GTX8.1 RecName: Full=Leukocyte-associated immunoglobulin-like receptor 1; Short=LAIR-1; Short=hLAIR1; AltName: CD_antigen=CD305; Flags: Precursor && PF13895:Immunoglobulin domain|PF13900:Putative domain of unknown function	-	0	0	0	751	1058	576	0	0	0	5.55326	8.11331	4.26859
ENSG00000198825	99.5686	56.285	32.2793	882.168	1180.86	2237.2	62.711	1433.41	-4.50977	1.09355e-23	3.08186e-21	INPP5F	10	119726097	119829278	+	6399	-	- && Q9Y2H2.3 RecName: Full=Phosphatidylinositide phosphatase SAC2; AltName: Full=Inositol polyphosphate 5-phosphatase F; AltName: Full=Sac domain-containing inositol phosphatase 2; AltName: Full=Sac domain-containing phosphoinositide 4-phosphatase 2; Short=hSAC2 && PF13900:Putative domain of unknown function|PF02383:SacI homology domain|PF12456:Inositol phosphatase	-	117	63	31	842	1079	2106	0.882328	0.496231	0.284423	7.853	10.4364	19.685
ENSG00000186654	37.4446	25.909	34.3619	242.02	269.222	295.319	32.5718	268.854	-3.04531	1.23204e-23	3.41125e-21	PRR5	22	44668547	44737681	+	5247	-	- && P85299.1 RecName: Full=Proline-rich protein 5; AltName: Full=Protein observed with Rictor-1; Short=Protor-1 && PF08539:HbrB-like	-	44	29	33	231	246	278	0.404667	0.278575	0.369248	2.62746	2.90177	3.16901
ENSG00000179918	950.582	1362.45	936.101	4339.6	5931.65	4786.72	1083.05	5019.32	-2.21219	1.49223e-23	4.06042e-21	SEPHS2	16	30443631	30446181	-	2551	-	- && Q99611.3 RecName: Full=Selenide, water dikinase 2; AltName: Full=Selenium donor protein 2; AltName: Full=Selenophosphate synthase 2 && PF00586:AIR synthase related protein, N-terminal domain|PF02769:AIR synthase related protein, C-terminal domain	-	1117	1525	899	4142	5420	4506	21.13	30.1311	20.6902	96.9026	131.501	105.65
ENSG00000124491	5774.98	10945.2	5764.47	653.768	184.954	344.185	7494.88	394.302	4.2483	2.40827e-23	6.44193e-21	F13A1	6	6144085	6321013	-	4690	-	- && P00488.4 RecName: Full=Coagulation factor XIII A chain; Short=Coagulation factor XIIIa; AltName: Full=Protein-glutamine gamma-glutamyltransferase A chain; AltName: Full=Transglutaminase A chain; Flags: Precursor && PF00927:Transglutaminase family, C-terminal ig like domain|PF00868:Transglutaminase family|PF01841:Transglutaminase-like superfamily	Transglut_core	6786	12251	5536	624	169	324	69.8228	131.66	69.3008	7.94049	2.23025	4.13201
ENSG00000164181	217.859	150.987	286.349	5.23853	3.2832	4.24919	218.398	4.25697	5.67672	2.48363e-23	6.53279e-21	ELOVL7	5	60751791	60844389	-	4576	-	- && A1L3X0.1 RecName: Full=Elongation of very long chain fatty acids protein 7; AltName: Full=3-keto acyl-CoA synthase ELOVL7; AltName: Full=ELOVL fatty acid elongase 7; Short=ELOVL FA elongase 7; AltName: Full=Very long chain 3-ketoacyl-CoA synthase 7; AltName: Full=Very long chain 3-oxoacyl-CoA synthase 7 && PF01151:GNS1/SUR4 family|PF13900:Putative domain of unknown function	ELO	256	169	275	5	3	4	2.69967	1.86147	3.52827	0.0652108	0.0405765	0.0522833
ENSG00000134369	320.832	214.419	394.641	24.0972	26.2656	19.1214	309.964	23.1614	3.74218	3.99721e-23	1.03416e-20	NAV1	1	201622885	201826969	+	22453	-	- && Q8NEY1.2 RecName: Full=Neuron navigator 1; AltName: Full=Pore membrane and/or filament-interacting-like protein 3; AltName: Full=Steerin-1; AltName: Full=Unc-53 homolog 1; Short=unc53H1 && -	-	377	240	379	23	24	18	0.810258	0.538756	0.991014	0.0611349	0.0661571	0.0479499
ENSG00000153551	5.95709	20.5485	3.12381	904.17	312.998	564.081	9.87647	593.749	-5.89691	4.57331e-23	1.16413e-20	CMTM7	3	32391671	32483067	+	3751	-	- && Q96FZ5.1 RecName: Full=CKLF-like MARVEL transmembrane domain-containing protein 7; AltName: Full=Chemokine-like factor superfamily member 7 && PF01284:Membrane-associating domain	-	7	23	3	863	286	531	0.0900549	0.309055	0.0469558	13.7309	4.71909	8.46714
ENSG00000166086	514.012	343.964	423.796	27.2403	45.9648	16.9968	427.258	30.0673	3.8313	4.67804e-23	1.17189e-20	JAM3	11	134068925	134152001	+	5451	-	- && Q9BX67.1 RecName: Full=Junctional adhesion molecule C; Short=JAM-C; AltName: Full=JAM-2; AltName: Full=Junctional adhesion molecule 3; Short=JAM-3; Flags: Precursor && PF07686:Immunoglobulin V-set domain|PF13895:Immunoglobulin domain	V-set	604	385	407	26	42	16	5.34709	3.55992	4.38362	0.284664	0.476884	0.175563
gene-HHV4_BZLF2	1331.84	713.837	1304.71	40.8605	4.3776	35.0559	1116.79	26.7647	5.3802	5.36211e-23	1.32226e-20	BZLF2	NC_007605.1	89157	89828	-	672	-	- && P03205.1 RecName: Full=Glycoprotein 42; Short=gp42; Contains: RecName: Full=Soluble gp42 >P0C6Z5.1 RecName: Full=Glycoprotein 42; Short=gp42; Contains: RecName: Full=Soluble gp42 && -	-	1565	799	1253	39	4	33	112.383	59.9284	109.47	3.46363	0.368409	2.9372
ENSG00000127124	285.94	316.268	273.854	957.603	1060.47	890.206	292.021	969.427	-1.7304	5.45159e-23	1.32365e-20	HIVEP3	1	41506365	42035925	-	14410	-	- && Q5T1R4.1 RecName: Full=Transcription factor HIVEP3; AltName: Full=Human immunodeficiency virus type I enhancer-binding protein 3; AltName: Full=Kappa-B and V(D)J recombination signal sequences-binding protein; AltName: Full=Kappa-binding protein 1; Short=KBP-1; AltName: Full=Zinc finger protein ZAS3 && -	-	336	354	263	914	969	838	1.12521	1.23821	1.07154	3.78545	4.16198	3.47832
ENSG00000010810	137.013	201.018	55.1873	5621.99	1619.71	4128.09	131.073	3789.93	-4.85196	7.52251e-23	1.79879e-20	FYN	6	111660332	111873452	-	7411	-	- && P06241.3 RecName: Full=Tyrosine-protein kinase Fyn; AltName: Full=Proto-oncogene Syn; AltName: Full=Proto-oncogene c-Fyn; AltName: Full=Src-like kinase; Short=SLK; AltName: Full=p59-Fyn && PF00017:SH2 domain|PF07714:Protein tyrosine kinase|PF00018:SH3 domain	Pkinase_Tyr	161	225	53	5366	1480	3886	1.04835	1.53025	0.419869	43.2125	12.3602	31.3628
gene-HHV4_BVRF1	2074.77	1067.63	2010.69	40.8605	9.8496	80.7347	1717.7	43.8149	5.29172	1.82585e-22	4.30082e-20	BVRF1	NC_007605.1	133127	134839	+	1713	-	- && P03233.1 RecName: Full=Capsid vertex component 2 >P0C705.1 RecName: Full=Capsid vertex component 2 >P0C706.1 RecName: Full=Capsid vertex component 2 && PF01499:Herpesvirus UL25 family	-	2438	1195	1931	39	9	76	68.6804	35.1614	66.182	1.35876	0.325181	2.65366
ENSG00000170525	394.87	237.648	346.743	1821.96	1569.37	1462.79	326.42	1618.04	-2.30947	2.21233e-22	5.13456e-20	PFKFB3	10	6144934	6254644	+	6114	-	- && Q16875.1 RecName: Full=6-phosphofructo-2-kinase/fructose-2,6-bisphosphatase 3; Short=6PF-2-K/Fru-2,6-P2ase 3; Short=PFK/FBPase 3; AltName: Full=6PF-2-K/Fru-2,6-P2ase brain/placenta-type isozyme; AltName: Full=Renal carcinoma antigen NY-REN-56; AltName: Full=iPFK-2; Includes: RecName: Full=6-phosphofructo-2-kinase; Includes: RecName: Full=Fructose-2,6-bisphosphatase && PF01591:6-phosphofructo…	-	464	266	333	1739	1434	1377	3.66226	2.19286	3.19767	16.975	14.5165	13.4709
ENSG00000221955	539.542	607.521	345.701	13.6202	17.5104	42.4919	497.588	24.5408	4.34177	2.33071e-22	5.33091e-20	SLC12A8	3	125082636	125212864	-	5586	-	- && A0AV02.4 RecName: Full=Solute carrier family 12 member 8; AltName: Full=Cation-chloride cotransporter 9 && PF13900:Putative domain of unknown function|PF00324:Amino acid permease	AA_permease	634	680	332	13	16	40	5.47702	6.13569	3.48941	0.138892	0.17728	0.4283
ENSG00000147509	410.188	664.699	635.174	1.04771	20.7936	4.24919	570.021	8.69683	6.04368	2.51903e-22	5.67934e-20	RGS20	8	53851808	53959303	+	3192	-	- && O76081.4 RecName: Full=Regulator of G-protein signaling 20; Short=RGS20; AltName: Full=Gz-selective GTPase-activating protein; Short=G(z)GAP; Short=Gz-GAP; AltName: Full=Regulator of G-protein signaling Z1; AltName: Full=Regulator of Gz-selective protein signaling 1 && PF00615:Regulator of G protein signaling domain	RGS	482	744	610	1	19	4	7.28686	11.748	11.2197	0.018697	0.368409	0.0749525
ENSG00000061676	685.917	544.982	614.349	42.9559	14.2272	56.3018	615.082	37.8283	4.02125	2.85416e-22	6.34428e-20	NCKAP1	2	182909115	183038858	-	22520	-	- && Q9Y2A7.1 RecName: Full=Nck-associated protein 1; Short=NAP 1; AltName: Full=Membrane-associated protein HEM-2; AltName: Full=p125Nap1 && PF13900:Putative domain of unknown function|PF09735:Membrane-associated apoptosis protein	-	806	610	590	41	13	53	1.72712	1.36526	1.53815	0.108655	0.0357285	0.140766
gene-HHV4_BILF1	649.323	243.008	407.136	18.8587	12.0384	25.4952	433.156	18.7974	4.52494	2.9159e-22	6.34626e-20	BILF1	NC_007605.1	151703	152641	-	939	-	- && P03208.1 RecName: Full=G-protein coupled receptor BILF1 && -	-	763	272	391	18	11	24	39.2117	14.6002	24.447	1.14404	0.725048	1.52874
gene-HHV4_EBNA-3B/EBNA-3C	17946.2	10007.1	17663	1959.21	943.373	1983.31	15205.4	1628.63	3.22279	2.93547e-22	6.34626e-20	EBNA-3B/EBNA-3C	NC_007605.1	11336	89482	+	8274	-	- && P03186.1 RecName: Full=Large tegument protein deneddylase; AltName: Full=Large tegument protein; Short=LTP && PF03363:Herpesvirus leader protein|PF00692:dUTPase|PF03581:Herpesvirus UL33-like protein|PF05009:Epstein-Barr virus nuclear antigen 3 (EBNA-3)|PF00268:Ribonucleotide reductase, small chain|PF03121:Herpesviridae UL52/UL70 DNA primase|PF00317:Ribonucleotide reductase, all-alpha domain|…	Ribonuc_red_lgC	21088	11201	16963	1870	862	1867	122.992	68.2334	120.365	13.4884	6.4481	13.4964
ENSG00000136237	628.899	494.057	829.891	51.3376	13.1328	41.4296	650.949	35.3	4.20216	7.14552e-22	1.52393e-19	RAPGEF5	7	22118238	22357144	-	10245	-	- && Q8C0Q9.2 RecName: Full=Rap guanine nucleotide exchange factor 5; AltName: Full=Guanine nucleotide exchange factor for Rap1; AltName: Full=M-Ras-regulated Rap GEF; Short=MR-GEF && PF00610:Domain found in Dishevelled, Egl-10, and Pleckstrin (DEP)|PF00618:RasGEF N-terminal motif|PF00617:RasGEF domain	-	739	553	797	49	12	39	3.48088	2.72062	4.56732	0.285443	0.0724952	0.227689
gene-HHV4_BSLF2/BMLF1	5529.03	2233.53	7427.37	200.112	132.422	379.241	5063.31	237.258	4.41535	7.35145e-22	1.54694e-19	BSLF2/BMLF1	NC_007605.1	70455	72000	-	1440	-	- && Q04360.2 RecName: Full=mRNA export factor ICP27 homolog; AltName: Full=Mta; AltName: Full=ORF57 protein homolog; AltName: Full=Protein SM && PF05459:Herpesvirus transcriptional regulator family	-	6497	2500	7133	191	121	357	217.724	87.505	290.82	7.91601	5.20071	14.8284
gene-HHV4_BORF2	12891.2	5419.44	13064.8	412.796	154.31	702.179	10458.5	423.095	4.6274	1.1174e-21	2.32038e-19	BORF2	NC_007605.1	64119	66599	+	2481	-	- && P03190.1 RecName: Full=Ribonucleoside-diphosphate reductase large subunit; Short=R1; AltName: Full=Ribonucleotide reductase large subunit >P0C702.1 RecName: Full=Ribonucleoside-diphosphate reductase large subunit; Short=R1; AltName: Full=Ribonucleotide reductase large subunit && PF00317:Ribonucleotide reductase, all-alpha domain|PF02867:Ribonucleotide reductase, barrel domain	Ribonuc_red_lgC	15148	6066	12547	394	141	661	294.635	123.234	296.912	9.47775	3.51748	15.9354
ENSG00000022267	0	4.46706	5.20634	377.174	148.838	322.939	3.22447	282.984	-6.49843	1.41018e-21	2.89032e-19	FHL1	X	136146702	136211359	+	5997	-	- && Q13642.4 RecName: Full=Four and a half LIM domains protein 1; Short=FHL-1; AltName: Full=Skeletal muscle LIM-protein 1; Short=SLIM; Short=SLIM-1 && PF00412:LIM domain	LIM	0	5	5	360	136	304	0	0.0420234	0.0489498	3.58265	1.4036	3.032
gene-HHV4_BALF2	12129.5	4571.59	12200.5	341.552	135.706	616.133	9633.88	364.464	4.72412	2.04416e-21	4.13602e-19	BALF2	NC_007605.1	160926	164312	-	3387	-	- && P03227.1 RecName: Full=Major DNA-binding protein && PF00747:ssDNA binding protein	-	14253	5117	11717	326	124	580	203.071	76.1475	203.103	5.74431	2.26593	10.2424
gene-HHV4_BBRF1	1382.05	519.073	1340.11	27.2403	7.6608	49.928	1080.41	28.2764	5.25417	2.27857e-21	4.55195e-19	BBRF1	NC_007605.1	101916	103757	+	1842	-	- && P03213.1 RecName: Full=Portal protein && PF01763:Herpesvirus UL6 like	-	1624	581	1287	26	7	47	42.5454	15.898	41.0208	0.842402	0.235206	1.52615
ENSG00000178568	2.55304	0	2.08254	160.299	240.768	312.316	1.54519	237.794	-7.27323	2.9046e-21	5.73004e-19	ERBB4	2	211375717	212538841	-	13015	-	- && Q15303.1 RecName: Full=Receptor tyrosine-protein kinase erbB-4; AltName: Full=Proto-oncogene-like protein c-ErbB-4; AltName: Full=Tyrosine kinase-type cell surface receptor HER4; AltName: Full=p180erbB4; Contains: RecName: Full=ERBB4 intracellular domain; Short=4ICD; Short=E4ICD; AltName: Full=s80HER4; Flags: Precursor && PF00757:Furin-like cysteine rich region|PF14843:Growth factor receptor…	Pkinase_Tyr	3	0	2	153	220	294	0.0111233	0	0.00902195	0.701589	1.04621	1.35112
ENSG00000181722	262.963	407.396	371.733	36.6697	19.6992	39.305	347.364	31.8913	3.4429	3.26413e-21	6.35982e-19	ZBTB20	3	114314501	115147271	-	31872	-	- && Q9HC78.3 RecName: Full=Zinc finger and BTB domain-containing protein 20; AltName: Full=Dendritic-derived BTB/POZ zinc finger protein; AltName: Full=Zinc finger protein 288 && PF00651:BTB/POZ domain|PF00096:Zinc finger, C2H2 type	BTB	309	456	357	35	18	37	0.467849	0.721126	0.657618	0.0655382	0.0349545	0.0694355
ENSG00000108821	78.2932	48.2443	53.1047	442.132	351.302	402.611	59.8807	398.682	-2.73162	3.68337e-21	7.08914e-19	COL1A1	17	50183289	50201632	-	9819	-	- && P02452.5 RecName: Full=Collagen alpha-1(I) chain; AltName: Full=Alpha-1 type I collagen; Flags: Precursor && PF01410:Fibrillar collagen C-terminal domain|PF01391:Collagen triple helix repeat (20 copies)|PF00093:von Willebrand factor type C domain	Collagen	92	54	51	422	321	379	0.452144	0.277193	0.304942	2.56496	2.02338	2.30867
ENSG00000026751	9266.68	11658.1	10825	1722.43	2887.03	2586.7	10583.3	2398.72	2.1415	4.49635e-21	8.54957e-19	SLAMF7	1	160739057	160754821	+	4833	-	- && Q9NQ25.1 RecName: Full=SLAM family member 7; AltName: Full=CD2 subset 1; AltName: Full=CD2-like receptor-activating cytotoxic cells; Short=CRACC; AltName: Full=Membrane protein FOAP-12; AltName: Full=Novel Ly9; AltName: Full=Protein 19A; AltName: CD_antigen=CD319; Flags: Precursor && PF13900:Putative domain of unknown function	-	10889	13049	10396	1644	2638	2435	108.725	136.087	126.289	20.3011	33.783	30.135
ENSG00000166828	171.054	182.256	268.647	0	3.2832	4.24919	207.319	2.5108	6.37532	6.08353e-21	1.14298e-18	SCNN1G	16	23182715	23216883	+	3507	-	- && P51170.4 RecName: Full=Amiloride-sensitive sodium channel subunit gamma; AltName: Full=Epithelial Na(+) channel subunit gamma; Short=ENaCG; Short=Gamma-ENaC; AltName: Full=Gamma-NaCH; AltName: Full=Nonvoltage-gated sodium channel 1 subunit gamma; AltName: Full=SCNEG && PF00858:Amiloride-sensitive sodium channel	-	201	204	258	0	3	4	2.76577	2.9319	4.31915	0	0.052945	0.0682203
ENSG00000065809	2857.7	2830.33	3550.73	8253.82	8255.06	8040.54	3079.59	8183.14	-1.41016	6.59708e-21	1.22488e-18	FAM107B	10	14518557	14774897	-	7019	-	- && Q9H098.1 RecName: Full=Protein FAM107B && PF06625:Protein of unknown function (DUF1151)	-	3358	3168	3410	7878	7543	7569	23.0867	22.7492	28.5229	66.9848	66.5133	64.4989
ENSG00000119522	1067.17	1230.23	986.082	2823.57	2949.41	3151.84	1094.49	2974.94	-1.44225	1.14568e-20	2.10246e-18	DENND1A	9	123379654	123930152	-	10256	-	- && Q8TEH3.2 RecName: Full=DENN domain-containing protein 1A; AltName: Full=Connecdenn 1; Short=Connecdenn; AltName: Full=Protein FAM31A && PF03456:uDENN domain|PF03455:dDENN domain|PF02141:DENN (AEX-3) domain	DENN	1254	1377	947	2695	2695	2967	5.90032	6.76724	5.42109	15.6825	16.2637	17.3033
ENSG00000154217	15.3182	14.2946	53.1047	1431.17	465.12	861.524	27.5725	919.27	-5.07101	1.74733e-20	3.1697e-18	PITPNC1	17	67377281	67697261	+	7819	-	- && Q9UKF7.3 RecName: Full=Cytoplasmic phosphatidylinositol transfer protein 1; AltName: Full=Mammalian rdgB homolog beta; Short=M-rdgB beta; Short=MrdgBbeta; AltName: Full=Retinal degeneration B homolog beta; Short=RdgBbeta && PF02121:Phosphatidylinositol transfer protein	IP_trans	18	16	51	1366	425	811	0.111091	0.103139	0.382943	10.4264	3.36417	6.20382
ENSG00000168447	254.453	202.805	622.679	6.28623	12.0384	3.1869	359.979	7.17051	5.65349	1.89843e-20	3.40465e-18	SCNN1B	16	23278231	23381299	+	3918	-	- && P51168.2 RecName: Full=Amiloride-sensitive sodium channel subunit beta; AltName: Full=Beta-NaCH; AltName: Full=Epithelial Na(+) channel subunit beta; Short=Beta-ENaC; Short=ENaCB; AltName: Full=Nonvoltage-gated sodium channel 1 subunit beta; AltName: Full=SCNEB && PF00858:Amiloride-sensitive sodium channel	-	299	227	598	6	11	3	3.68267	2.92023	8.9609	0.091395	0.173767	0.0457979
gene-HHV4_BNRF1	11050.4	4965.59	9323.52	455.752	160.877	698.992	8446.51	438.54	4.26742	2.32283e-20	4.11897e-18	BNRF1	NC_007605.1	1736	5692	+	3957	-	- && P03179.1 RecName: Full=Major tegument protein; Short=MTP; AltName: Full=Protein p140 && PF12818:dsDNA viral tegument protein|PF13507:CobB/CobQ-like glutamine amidotransferase domain|PF02769:AIR synthase related protein, C-terminal domain	-	12985	5558	8954	435	147	658	158.355	70.7959	132.851	6.56083	2.29928	9.94601
gene-HHV4_EBNA-3A	8212.28	4056.99	9338.1	850.737	395.078	809.471	7202.46	685.095	3.39396	3.21274e-20	5.63372e-18	EBNA-3A	NC_007605.1	11336	82962	+	4814	-	- && P03186.1 RecName: Full=Large tegument protein deneddylase; AltName: Full=Large tegument protein; Short=LTP && PF00692:dUTPase|PF00452:Apoptosis regulator proteins, Bcl-2 family|PF04633:Herpesvirus BMRF2 protein|PF03581:Herpesvirus UL33-like protein|PF03363:Herpesvirus leader protein|PF04541:Herpesvirus virion protein U34|PF06112:Gammaherpesvirus capsid protein|PF00317:Ribonucleotide reductas…	Ribonuc_red_lgC	9650	4541	8968	812	361	762	96.7337	47.5446	109.372	10.0667	4.64131	9.46756
ENSG00000052795	575.285	846.062	583.111	2.09541	32.832	16.9968	668.153	17.3081	5.27503	4.2681e-20	7.40211e-18	FNIP2	4	158769138	158908049	+	10868	-	- && Q9P278.2 RecName: Full=Folliculin-interacting protein 2; AltName: Full=FNIP1-like protein; AltName: Full=O6-methylguanine-induced apoptosis 1 protein && PF14636:Folliculin-interacting protein N-terminus|PF14638:Folliculin-interacting protein C-terminus|PF14637:Folliculin-interacting protein middle domain	-	676	947	560	2	30	16	3.0016	4.39193	3.02519	0.0109829	0.170849	0.0880561
ENSG00000163659	2129.24	1944.96	1874.28	615.003	775.929	614.009	1982.83	668.314	1.5693	6.89452e-20	1.18271e-17	TIPARP	3	156673235	156706770	+	5048	-	- && Q7Z3E1.1 RecName: Full=TCDD-inducible poly [ADP-ribose] polymerase; AltName: Full=ADP-ribosyltransferase diphtheria toxin-like 14; Short=ARTD14; AltName: Full=Poly [ADP-ribose] polymerase 7; Short=PARP-7 && PF00644:Poly(ADP-ribose) polymerase catalytic domain	-	2502	2177	1800	587	709	578	23.918	21.7367	20.9348	6.93992	8.69294	6.84854
gene-HHV4_BLRF1	1656.92	606.627	1376.56	47.1467	8.7552	57.3641	1213.37	37.7554	5.00465	1.70406e-19	2.89177e-17	BLRF1	NC_007605.1	76259	76567	+	309	-	- && P03196.1 RecName: Full=Envelope glycoprotein N; Flags: Precursor >P0C6Z3.1 RecName: Full=Envelope glycoprotein N; Flags: Precursor >P0C6Z4.1 RecName: Full=Envelope glycoprotein N; Flags: Precursor && PF03554:UL73 viral envelope glycoprotein	-	1947	679	1322	45	8	54	304.063	110.756	251.182	8.6914	1.6024	10.4526
ENSG00000124225	214.455	629.856	313.422	14.6679	16.416	4.24919	385.911	11.7777	5.03555	2.67595e-19	4.49276e-17	PMEPA1	20	57648392	57711536	-	5619	-	- && Q969W9.1 RecName: Full=Protein TMEPAI; AltName: Full=Prostate transmembrane protein androgen induced 1; AltName: Full=Solid tumor-associated 1 protein; AltName: Full=Transmembrane prostate androgen-induced protein && -	-	252	705	301	14	15	4	2.1642	6.32391	3.14501	0.148698	0.165224	0.0425785
ENSG00000136869	3.40405	12.5078	0	423.273	226.541	310.191	5.30395	320.002	-5.8868	3.40423e-19	5.65533e-17	TLR4	9	117704175	117724730	+	13272	-	- && O00206.2 RecName: Full=Toll-like receptor 4; AltName: Full=hToll; AltName: CD_antigen=CD284; Flags: Precursor && PF13855:Leucine rich repeat|PF01582:TIR domain	TIR	4	14	0	404	207	292	0.0145439	0.0531676	0	1.81669	0.965325	1.31594
ENSG00000197903	3760.63	3908.68	2180.42	360.411	644.601	534.336	3283.24	513.116	2.67807	4.48344e-19	7.37059e-17	HIST1H2BK	6	27146418	27146798	-	381	-	- && Q2M2T1.3 RecName: Full=Histone H2B type 1-K && PF00125:Core histone H2A/H2B/H3/H4	Histone	4419	4375	2094	344	589	503	559.7	578.773	322.676	53.8851	95.6819	78.9646
ENSG00000151929	5.10608	6.25389	4.16508	103.723	318.47	211.397	5.17502	211.197	-5.34337	5.16804e-19	8.40845e-17	BAG3	10	119651370	119677819	+	2747	-	- && O95817.3 RecName: Full=BAG family molecular chaperone regulator 3; Short=BAG-3; AltName: Full=Bcl-2-associated athanogene 3; AltName: Full=Bcl-2-binding protein Bis; AltName: Full=Docking protein CAIR-1 && PF00397:WW domain|PF02179:BAG domain	WW	6	7	4	99	291	199	0.105402	0.128438	0.0854902	2.15086	6.55653	4.33295
ENSG00000196126	108.079	92.915	154.108	584.62	709.171	551.333	118.367	615.041	-2.38087	7.19852e-19	1.15926e-16	HLA-DRB1	6	32578769	32589848	-	1229	-	- && P01911.2 RecName: Full=HLA class II histocompatibility antigen, DRB1-15 beta chain; AltName: Full=DW2.2/DR2.2; AltName: Full=MHC class II antigen DRB1*15; Flags: Precursor && PF00969:Class II histocompatibility antigen, beta domain|PF07654:Immunoglobulin C1-set domain	C1-set	127	104	148	558	648	519	4.98664	4.26518	7.07008	27.0968	32.6334	25.2583
ENSG00000164362	2.55304	0.893413	0	162.394	168.538	191.214	1.14882	174.049	-7.156	1.15604e-18	1.84289e-16	TERT	5	1253147	1295069	-	4616	-	- && O14746.1 RecName: Full=Telomerase reverse transcriptase; AltName: Full=HEST2; AltName: Full=Telomerase catalytic subunit; AltName: Full=Telomerase-associated protein 2; Short=TP2 && PF12009:Telomerase ribonucleoprotein complex - RNA binding domain|PF00078:Reverse transcriptase (RNA-dependent DNA polymerase)	RVT_1	3	1	0	155	154	180	0.0313626	0.0109192	0	2.00402	2.06488	2.33236
gene-HHV4_BBLF4	1081.64	390.421	1142.27	50.2899	15.3216	52.0526	871.444	39.2214	4.47212	1.27936e-18	2.01909e-16	BBLF4	NC_007605.1	99542	101971	-	2430	-	- && P03214.1 RecName: Full=DNA replication helicase && PF02689:Helicase	-	1271	437	1097	48	14	49	25.2404	9.06422	26.5042	1.17888	0.356584	1.20609
ENSG00000165029	14.4672	14.2946	29.1555	486.135	182.765	447.228	19.3058	372.043	-4.2796	1.3762e-18	2.15042e-16	ABCA1	9	104781002	104928237	-	11350	-	- && O95477.3 RecName: Full=ATP-binding cassette sub-family A member 1; AltName: Full=ATP-binding cassette transporter 1; Short=ABC-1; Short=ATP-binding cassette 1; AltName: Full=Cholesterol efflux regulatory protein && PF00005:ABC transporter|PF12698:ABC-2 family transporter protein	ABC_tran	17	16	28	464	167	421	0.0722786	0.0710525	0.144836	2.43982	0.910668	2.21858
ENSG00000117298	988.027	952.378	519.593	4319.69	3783.34	3954.94	819.999	4019.32	-2.29252	1.4407e-18	2.22912e-16	ECE1	1	21217247	21345504	-	7265	-	- && P42892.2 RecName: Full=Endothelin-converting enzyme 1; Short=ECE-1 && PF01431:Peptidase family M13|PF05649:Peptidase family M13|PF13900:Putative domain of unknown function	-	1161	1066	499	4123	3457	3723	7.71175	7.39566	4.03255	33.8699	29.4512	30.6511
ENSG00000105655	81.6973	84.8742	94.7555	1607.18	455.27	1597.7	87.109	1220.05	-3.80866	1.91125e-18	2.92848e-16	ISYNA1	19	18434388	18438301	-	3284	-	- && Q9NPH2.1 RecName: Full=Inositol-3-phosphate synthase 1; Short=IPS 1; AltName: Full=Myo-inositol 1-phosphate synthase; Short=MI-1-P synthase; Short=MIP synthase; Short=hIPS; AltName: Full=Myo-inositol 1-phosphate synthase A1; Short=hINO1 && PF01658:Myo-inositol-1-phosphate synthase|PF07994:Myo-inositol-1-phosphate synthase	-	96	95	91	1534	416	1504	1.41067	1.45806	1.62687	27.8778	7.84025	27.3926
ENSG00000102882	238.284	209.952	181.181	830.83	713.549	676.684	209.806	740.354	-1.81741	1.97575e-18	2.9982e-16	MAPK3	16	30114105	30123506	-	3669	-	- && P27361.4 RecName: Full=Mitogen-activated protein kinase 3; Short=MAP kinase 3; Short=MAPK 3; AltName: Full=ERT2; AltName: Full=Extracellular signal-regulated kinase 1; Short=ERK-1; AltName: Full=Insulin-stimulated MAP2 kinase; AltName: Full=MAP kinase isoform p44; Short=p44-MAPK; AltName: Full=Microtubule-associated protein 2 kinase; AltName: Full=p44-ERK1 && PF00069:Protein kinase domain	Pkinase	280	235	174	793	652	637	3.6827	3.22831	2.7843	12.8991	10.9987	10.3844
gene-HHV4_BDLF4	393.168	141.159	383.187	6.28623	0	8.49839	305.838	4.92821	5.94752	2.68007e-18	4.02827e-16	BDLF4	NC_007605.1	116056	116733	-	678	-	- && P0CK57.1 RecName: Full=Uncharacterized protein BDLF4 [Epstein-barr virus strain ag876] >P0CK56.1 RecName: Full=Uncharacterized protein BDLF4 && PF03048:UL92 family	-	462	158	368	6	0	8	32.8828	11.7458	31.8664	0.52815	0	0.705748
ENSG00000171992	3768.29	4895.01	6442.33	1279.25	1262.94	1377.8	5035.21	1306.66	1.94602	2.85832e-18	4.25565e-16	SYNPO	5	150601080	150659220	+	10258	-	- && Q8N3V7.2 RecName: Full=Synaptopodin && -	-	4428	5479	6187	1221	1154	1297	20.8306	26.9212	35.4105	7.10376	6.96278	7.56252
ENSG00000176749	128.503	70.5796	127.035	1011.04	603.014	696.868	108.706	770.306	-2.82604	3.55641e-18	5.24554e-16	CDK5R1	17	32486619	32491256	+	4325	-	- && Q15078.1 RecName: Full=Cyclin-dependent kinase 5 activator 1; Short=CDK5 activator 1; AltName: Full=Cyclin-dependent kinase 5 regulatory subunit 1; AltName: Full=TPKII regulatory subunit; Contains: RecName: Full=Cyclin-dependent kinase 5 activator 1, p35; Short=p35; Contains: RecName: Full=Cyclin-dependent kinase 5 activator 1, p25; Short=p25; AltName: Full=Tau protein kinase II 23 kDa subun…	-	151	79	122	965	551	656	1.6848	0.920654	1.65611	13.3161	7.88506	9.07208
ENSG00000157613	405.082	390.421	128.076	0	6.5664	1.0623	307.86	2.5429	6.9389	4.22178e-18	6.16927e-16	CREB3L1	11	46277661	46321422	+	4037	-	- && Q96BA8.1 RecName: Full=Cyclic AMP-responsive element-binding protein 3-like protein 1; Short=cAMP-responsive element-binding protein 3-like protein 1; AltName: Full=Old astrocyte specifically-induced substance; Short=OASIS; Contains: RecName: Full=Processed cyclic AMP-responsive element-binding protein 3-like protein 1 && PF00170:bZIP transcription factor	bZIP_1	476	437	123	0	6	1	5.6899	5.45605	1.7888	0	0.0919882	0.014816
ENSG00000172985	4.25507	14.2946	0	426.416	218.88	422.795	6.18322	356.03	-5.82299	5.41566e-18	7.84127e-16	SH3RF3	2	109129348	109504632	+	5803	-	- && Q8TEJ3.2 RecName: Full=SH3 domain-containing RING finger protein 3; AltName: Full=Plenty of SH3s 2; AltName: Full=SH3 multiple domains protein 4 && PF00018:SH3 domain|PF00097:Zinc finger, C3HC4 type (RING finger)|PF14604:Variant SH3 domain	SH3_1	5	16	0	407	200	398	0.041579	0.138971	0	4.18579	2.13313	4.10223
ENSG00000154153	11.0632	9.82754	9.37142	346.79	108.346	338.873	10.0874	264.67	-4.71116	5.48584e-18	7.87068e-16	RETREG1	5	16473038	16617058	-	4568	-	- && Q9H6L5.1 RecName: Full=Reticulophagy receptor FAM134B && -	-	13	11	9	331	99	319	0.137333	0.121373	0.115673	4.32452	1.34137	4.1769
ENSG00000114450	609.326	253.729	507.098	12.5725	10.944	37.1804	456.718	20.2323	4.49558	6.34087e-18	9.01546e-16	GNB4	3	179396089	179451590	-	7035	-	- && Q9HAV0.3 RecName: Full=Guanine nucleotide-binding protein subunit beta-4; AltName: Full=Transducin beta chain 4 && PF13900:Putative domain of unknown function	-	716	284	487	12	10	35	4.9114	2.03474	4.06424	0.101801	0.0879783	0.297573
ENSG00000012779	1365.03	1848.47	2373.05	77.5302	250.618	83.9216	1862.18	137.356	3.7617	1.10529e-17	1.55748e-15	ALOX5	10	45374176	45446119	+	3730	-	- && P09917.2 RecName: Full=Arachidonate 5-lipoxygenase; Short=5-LO; Short=5-lipoxygenase && PF01477:PLAT/LH2 domain|PF00305:Lipoxygenase	Lipoxygenase	1604	2069	2279	74	229	79	20.7516	27.9581	35.8716	1.18402	3.79985	1.2668
ENSG00000124635	360.83	368.086	229.079	35.622	52.5312	42.4919	319.332	43.5484	2.87647	1.38391e-17	1.93283e-15	HIST1H2BJ	6	27125897	27132750	-	950	-	- && P06899.3 RecName: Full=Histone H2B type 1-J; AltName: Full=Histone H2B.1; AltName: Full=Histone H2B.r; Short=H2B/r && PF00125:Core histone H2A/H2B/H3/H4	Histone	424	412	220	34	48	40	21.5377	21.8589	13.5961	2.13595	3.12721	2.51841
ENSG00000243156	566.775	333.243	325.917	1831.39	3112.47	2235.08	408.645	2392.98	-2.54901	1.44269e-17	1.99724e-15	MICAL3	22	17787649	18024559	-	22354	-	- && Q7RTP6.2 RecName: Full=Protein-methionine sulfoxide oxidase MICAL3; AltName: Full=Molecule interacting with CasL protein 3; Short=MICAL-3 && PF00307:Calponin homology (CH) domain|PF12130:Protein of unknown function (DUF3585)|PF00412:LIM domain	CH	666	373	313	1748	2844	2104	1.43772	0.841025	0.822061	4.66683	7.87434	5.62963
ENSG00000104689	46.8057	16.0814	54.146	602.431	376.474	497.156	39.0111	492.02	-3.66098	1.47637e-17	2.02609e-15	TNFRSF10A	8	23190452	23225126	-	2951	-	- && O00220.3 RecName: Full=Tumor necrosis factor receptor superfamily member 10A; AltName: Full=Death receptor 4; AltName: Full=TNF-related apoptosis-inducing ligand receptor 1; Short=TRAIL receptor 1; Short=TRAIL-R1; AltName: CD_antigen=CD261; Flags: Precursor && PF00531:Death domain|PF00020:TNFR/NGFR cysteine-rich region|PF13900:Putative domain of unknown function	Death	55	18	52	575	344	468	0.899394	0.307439	1.03454	11.6288	7.21488	9.48562
ENSG00000166432	128.503	181.363	218.666	13.6202	8.7552	14.8722	176.177	12.4158	3.82329	1.60613e-17	2.18516e-15	ZMAT1	X	101882288	101932031	-	7514	-	- && Q5H9K5.1 RecName: Full=Zinc finger matrin-type protein 1 && PF12874:Zinc-finger of C2H2 type|PF13900:Putative domain of unknown function	-	151	203	210	13	8	14	0.969755	1.3617	1.64083	0.103254	0.0658959	0.111441
ENSG00000087074	5747.74	4990.61	4954.36	2202.28	1659.11	1924.88	5230.9	1928.76	1.43936	1.67041e-17	2.25319e-15	PPP1R15A	19	48872392	48876057	+	3093	-	- && O75807.1 RecName: Full=Protein phosphatase 1 regulatory subunit 15A; AltName: Full=Growth arrest and DNA damage-inducible protein GADD34; AltName: Full=Myeloid differentiation primary response protein MyD116 homolog && PF10488:Phosphatase-1 catalytic subunit binding region	-	6754	5586	4758	2102	1516	1812	105.375	91.0283	90.3149	40.5591	30.336	35.0403
ENSG00000021645	399.976	249.262	148.901	3.14312	13.1328	11.6853	266.047	9.3204	4.84005	2.87302e-17	3.84255e-15	NRXN3	14	78170373	79868290	+	15535	-	- && Q9Y4C0.4 RecName: Full=Neurexin-3; AltName: Full=Neurexin III-alpha; AltName: Full=Neurexin-3-alpha; Flags: Precursor && PF01034:Syndecan domain|PF02210:Laminin G domain	Laminin_G_2	470	279	143	3	12	11	1.45997	0.905208	0.54043	0.0115251	0.047809	0.0423517
ENSG00000140836	1059.51	730.812	940.266	176.014	166.349	253.889	910.196	198.751	2.19507	3.21915e-17	4.26929e-15	ZFHX3	16	72782885	73891871	-	22594	-	- && Q15911.2 RecName: Full=Zinc finger homeobox protein 3; AltName: Full=AT motif-binding factor 1; AltName: Full=AT-binding transcription factor 1; AltName: Full=Alpha-fetoprotein enhancer-binding protein; AltName: Full=Zinc finger homeodomain protein 3; Short=ZFH-3 && PF00046:Homeobox domain	Homeobox	1245	818	903	168	152	239	2.65909	1.8248	2.34644	0.443764	0.41638	0.632694
ENSG00000092964	559.116	580.718	658.082	1448.98	1436.95	1614.69	599.305	1500.21	-1.32457	3.54646e-17	4.66418e-15	DPYSL2	8	26514022	26658178	+	7305	-	- && Q16555.1 RecName: Full=Dihydropyrimidinase-related protein 2; Short=DRP-2; AltName: Full=Collapsin response mediator protein 2; Short=CRMP-2; AltName: Full=N2A3; AltName: Full=Unc-33-like phosphoprotein 2; Short=ULIP-2 >Q5R9Y6.1 RecName: Full=Dihydropyrimidinase-related protein 2; Short=DRP-2 && PF01979:Amidohydrolase family	Amidohydro_1	657	650	632	1383	1313	1520	4.34012	4.48486	5.07939	11.2989	11.1246	12.4455
ENSG00000075142	928.456	785.31	816.355	1949.78	1915.2	2089.54	843.373	1984.84	-1.23447	8.19745e-17	1.06919e-14	SRI	7	88205118	88226993	-	4237	-	- && P30626.1 RecName: Full=Sorcin; AltName: Full=22 kDa protein; AltName: Full=CP-22; Short=CP22; AltName: Full=V19 >Q5R4U9.1 RecName: Full=Sorcin && PF13833:EF-hand domain pair	-	1091	879	784	1861	1750	1967	12.4258	10.4565	10.8636	26.2134	25.5634	27.7674
ENSG00000116852	745.488	429.732	638.298	2235.8	2842.16	2304.13	604.506	2460.69	-2.02518	1.09353e-16	1.41459e-14	KIF21B	1	200969390	201023700	-	12150	-	- && O75037.2 RecName: Full=Kinesin-like protein KIF21B && PF00225:Kinesin motor domain	Kinesin	876	481	613	2134	2597	2169	3.47924	1.99537	2.96209	10.4822	13.2293	10.6776
ENSG00000131711	5.10608	25.0156	3.12381	540.616	390.701	268.762	11.0818	400.026	-5.16313	1.33845e-16	1.71735e-14	MAP1B	5	72107234	72209570	+	12630	-	- && P46821.2 RecName: Full=Microtubule-associated protein 1B; Short=MAP-1B; Contains: RecName: Full=MAP1B heavy chain; Contains: RecName: Full=MAP1 light chain LC1 && PF00414:Neuraxin and MAP1B repeat	-	6	28	3	516	357	253	0.0229247	0.11174	0.0139455	2.43827	1.74946	1.19814
ENSG00000183579	6.80811	5.36048	3.12381	314.312	122.573	121.102	5.09746	185.995	-5.17207	1.42467e-16	1.81324e-14	ZNRF3	22	28883592	29057487	+	6968	-	- && Q9ULT6.3 RecName: Full=E3 ubiquitin-protein ligase ZNRF3; AltName: Full=RING finger protein 203; AltName: Full=Zinc/RING finger protein 3; Flags: Precursor && PF13639:Ring finger domain|PF13900:Putative domain of unknown function	-	8	6	3	300	112	114	0.0554036	0.0434009	0.0252771	2.5695	0.994832	0.978557
ENSG00000180573	1417.79	1418.74	1111.03	233.638	361.152	376.054	1315.85	323.615	2.02414	1.4417e-16	1.82023e-14	HIST1H2AC	6	26124145	26139116	+	1668	-	- && Q93077.3 RecName: Full=Histone H2A type 1-C; AltName: Full=Histone H2A/l >P0C169.2 RecName: Full=Histone H2A type 1-C && PF00125:Core histone H2A/H2B/H3/H4|PF16211:C-terminus of histone H2A	Histone	1666	1588	1067	223	330	354	48.1987	47.9855	37.5563	7.97893	12.245	12.6939
gene-HHV4_BKRF2	1138.66	610.201	1424.46	67.0531	15.3216	81.797	1057.77	54.7239	4.27145	1.46558e-16	1.8357e-14	BKRF2	NC_007605.1	97670	98083	+	414	-	- && P03212.1 RecName: Full=Envelope glycoprotein L; Short=gL; Flags: Precursor && PF11108:Viral glycoprotein L	-	1338	683	1368	64	14	77	155.96	83.1526	193.999	9.22604	2.09299	11.1245
ENSG00000148429	2205.83	2392.56	2807.26	1017.32	1002.47	930.574	2468.55	983.455	1.32747	1.71026e-16	2.1253e-14	USP6NL	10	11453946	11611754	-	14202	-	- && Q92738.3 RecName: Full=USP6 N-terminal-like protein; AltName: Full=Related to the N-terminus of tre; Short=RN-tre && PF13900:Putative domain of unknown function|PF00566:Rab-GTPase-TBC domain	TBC	2592	2678	2696	971	916	876	8.80728	9.50422	11.1451	4.08042	3.99196	3.6893
ENSG00000169031	274.026	485.123	611.225	1.04771	0	0	456.791	0.349235	10.2208	1.90436e-16	2.34801e-14	COL4A3	2	227164565	227314792	+	9124	-	- && Q01955.3 RecName: Full=Collagen alpha-3(IV) chain; AltName: Full=Goodpasture antigen; Contains: RecName: Full=Tumstatin; Flags: Precursor && PF01391:Collagen triple helix repeat (20 copies)|PF01413:C-terminal tandem repeated domain in type 4 procollagen	Collagen	322	543	587	1	0	0	1.70305	2.99965	3.77718	0.00654109	0	0
ENSG00000132589	1695.22	2221.92	1202.67	7491.09	13594.6	7966.18	1706.6	9683.97	-2.50428	2.1708e-16	2.65577e-14	FLOT2	17	28879335	28897679	-	3336	-	- && Q14254.2 RecName: Full=Flotillin-2; AltName: Full=Epidermal surface antigen; Short=ESA; AltName: Full=Membrane component chromosome 17 surface marker 1 && PF15975:Flotillin|PF01145:SPFH domain / Band 7 family	-	1992	2487	1155	7150	12422	7499	28.8151	37.5755	20.3269	127.913	230.465	134.452
ENSG00000136634	267.218	241.222	294.679	62.8623	44.8704	46.7411	267.706	51.4913	2.37675	2.55575e-16	3.10268e-14	IL10	1	206767602	206772494	-	1978	-	- && P22301.1 RecName: Full=Interleukin-10; Short=IL-10; AltName: Full=Cytokine synthesis inhibitory factor; Short=CSIF; Flags: Precursor && PF00726:Interleukin 10|PF13900:Putative domain of unknown function	-	314	270	283	60	41	44	7.66055	6.88007	8.39992	1.81034	1.28291	1.3305
ENSG00000183454	0	0	1.04127	336.313	1069.23	222.02	0.34709	542.521	-10.6766	5.56179e-16	6.70047e-14	GRIN2A	16	9753404	10182754	-	16696	-	- && Q12879.1 RecName: Full=Glutamate receptor ionotropic, NMDA 2A; Short=GluN2A; AltName: Full=Glutamate [NMDA] receptor subunit epsilon-1; AltName: Full=N-methyl D-aspartate receptor subtype 2A; Short=NMDAR2A; Short=NR2A; Short=hNR2A; Flags: Precursor && PF10565:N-methyl D-aspartate receptor 2B3 C-terminus|PF00060:Ligand-gated ion channel|PF01094:Receptor family ligand binding region|PF10613:Li…	Lig_chan	0	0	1	321	977	209	0	0	0.00351643	1.14744	3.62178	0.748726
ENSG00000177694	15.3182	5.36048	10.4127	338.409	119.29	234.768	10.3638	230.822	-4.47383	6.3224e-16	7.5591e-14	NAALADL2	3	174438573	175810552	+	13592	-	- && Q58DX5.3 RecName: Full=Inactive N-acetylated-alpha-linked acidic dipeptidase-like protein 2; Short=NAALADase L2 && -	-	18	6	10	323	109	221	0.0639066	0.0222497	0.0431948	1.41826	0.496344	0.972519
ENSG00000196950	215.306	166.175	218.666	796.256	601.92	697.93	200.049	698.702	-1.80511	7.3436e-16	8.71403e-14	SLC39A10	2	195575977	195737702	+	6917	-	- && Q9ULF5.2 RecName: Full=Zinc transporter ZIP10; AltName: Full=Solute carrier family 39 member 10; AltName: Full=Zrt- and Irt-like protein 10; Short=ZIP-10; Flags: Precursor && -	-	253	186	210	760	550	657	1.76506	1.35535	1.78245	6.5574	4.92135	5.68116
ENSG00000106266	3581.06	3403.01	3444.52	1834.53	1827.65	1767.66	3476.2	1809.95	0.941602	8.96858e-16	1.05628e-13	SNX8	7	2251770	2354318	-	5773	-	- && Q9Y5X2.1 RecName: Full=Sorting nexin-8 && PF00787:PX domain	PX	4208	3809	3308	1751	1670	1664	35.1747	33.2556	33.6418	18.1017	17.9042	17.2401
ENSG00000170819	512.31	367.193	312.381	35.622	72.2304	36.1182	397.294	47.9902	3.05171	1.02858e-15	1.20244e-13	BFSP2	3	133399995	133475222	+	2070	-	- && Q13515.1 RecName: Full=Phakinin; AltName: Full=49 kDa cytoskeletal protein; AltName: Full=Beaded filament structural protein 2; AltName: Full=Lens fiber cell beaded filament protein CP 47; Short=CP47; AltName: Full=Lens fiber cell beaded filament protein CP 49; Short=CP49; AltName: Full=Lens intermediate filament-like light; Short=LIFL-L && PF00038:Intermediate filament protein	Filament	602	411	300	34	66	34	14.034	10.0075	8.50875	0.980267	1.97339	0.982421
ENSG00000107130	9.36115	15.188	1.04127	848.641	241.862	230.519	8.53015	440.341	-5.67249	1.25699e-15	1.45866e-13	NCS1	9	130172578	130237304	+	5289	-	- && Q8BNY6.3 RecName: Full=Neuronal calcium sensor 1; Short=NCS-1; AltName: Full=Frequenin homolog >P62168.2 RecName: Full=Neuronal calcium sensor 1; Short=NCS-1; AltName: Full=Frequenin homolog; AltName: Full=Frequenin-like protein; AltName: Full=Frequenin-like ubiquitous protein >P62166.2 RecName: Full=Neuronal calcium sensor 1; Short=NCS-1; AltName: Full=Frequenin homolog; AltName: Full=Frequ…	efhand	11	17	1	810	221	217	0.100363	0.162006	0.0111005	9.14002	2.58618	2.454
gene-HHV4_BALF4	5740.94	2586.43	5352.12	450.513	383.04	857.275	4559.83	563.609	3.01614	1.36536e-15	1.56146e-13	BALF4	NC_007605.1	156291	158864	-	2574	-	- && P03188.1 RecName: Full=Envelope glycoprotein B; Short=gB; Flags: Precursor && PF00606:Herpesvirus Glycoprotein B	-	6746	2895	5140	430	350	807	126.472	56.6886	117.238	9.97001	8.41587	18.7523
ENSG00000165138	0	0	2.08254	229.447	305.338	201.837	0.694179	245.541	-8.63172	1.35988e-15	1.56146e-13	ANKS6	9	98731329	98796965	-	8846	-	- && Q68DC2.2 RecName: Full=Ankyrin repeat and SAM domain-containing protein 6; AltName: Full=Ankyrin repeat domain-containing protein 14; AltName: Full=SamCystin; AltName: Full=Sterile alpha motif domain-containing protein 6; Short=SAM domain-containing protein 6 && PF12796:Ankyrin repeats (3 copies)|PF00536:SAM domain (Sterile alpha motif)	SAM_1	0	0	2	219	279	190	0	0	0.0132739	1.47752	1.95208	1.28468
ENSG00000066827	1841.59	2349.68	2025.27	563.665	797.817	573.641	2072.18	645.041	1.68389	1.38227e-15	1.56943e-13	ZFAT	8	134477788	134713049	-	8900	-	- && Q9P243.2 RecName: Full=Zinc finger protein ZFAT; AltName: Full=Zinc finger gene in AITD susceptibility region; AltName: Full=Zinc finger protein 406 && -	-	2164	2630	1945	538	729	540	11.7334	14.8943	12.8305	3.60768	5.06964	3.62905
ENSG00000226779	81.6973	17.8683	35.4031	1445.83	426.816	1006	44.9896	959.549	-4.41169	1.62578e-15	1.83272e-13	NAALADL2-AS2	3	175234861	175271096	-	1038	-	- && - && -	-	96	20	34	1380	390	947	4.46303	0.971154	1.92308	79.3446	23.2545	54.5685
ENSG00000144283	302.11	264.45	245.739	1590.42	816.422	1421.36	270.766	1276.06	-2.23613	3.16191e-15	3.5391e-13	PKP4	2	158456964	158682879	+	9525	-	- && Q99569.2 RecName: Full=Plakophilin-4; AltName: Full=p0071 && PF00514:Armadillo/beta-catenin-like repeat	Arm	355	296	236	1518	746	1338	1.79854	1.56633	1.45466	9.51135	4.84745	8.40195
ENSG00000107485	888.458	1584.02	644.545	161.347	84.2688	141.286	1039.01	128.967	3.00986	6.034e-15	6.70624e-13	GATA3	10	8045378	8075203	+	3436	-	- && P23771.1 RecName: Full=Trans-acting T-cell-specific transcription factor GATA-3; AltName: Full=GATA-binding factor 3 && PF00320:GATA zinc finger	GATA	1044	1773	619	154	77	133	14.6624	26.0082	10.5768	2.67487	1.387	2.3152
ENSG00000185989	537.84	411.863	376.939	1552.7	1450.08	1208.9	442.214	1403.89	-1.66562	6.11002e-15	6.74324e-13	RASA3	13	113977783	114132611	-	4763	-	- && Q14644.3 RecName: Full=Ras GTPase-activating protein 3; AltName: Full=GAP1(IP4BP); AltName: Full=Ins P4-binding protein && PF00779:BTK motif|PF00168:C2 domain|PF00169:PH domain|PF00616:GTPase-activator protein for Ras-like GTPase	C2	632	461	362	1482	1325	1138	6.40314	4.87838	4.46214	18.5696	17.2177	14.2906
ENSG00000166123	114.887	95.5952	88.5079	370.888	415.872	331.437	99.6633	372.732	-1.9005	7.15486e-15	7.84153e-13	GPT2	16	46884378	46931297	+	6354	-	- && Q8TD30.1 RecName: Full=Alanine aminotransferase 2; Short=ALT2; AltName: Full=Glutamate pyruvate transaminase 2; Short=GPT 2; AltName: Full=Glutamic--alanine transaminase 2; AltName: Full=Glutamic--pyruvic transaminase 2 && PF00155:Aminotransferase class I and II	Aminotran_1_2	135	107	85	354	380	312	1.02528	0.848774	0.785392	3.325	3.70149	2.93695
ENSG00000179958	477.418	430.625	325.917	1379.83	1951.31	1306.63	411.32	1545.92	-1.90907	7.37712e-15	8.02936e-13	DCTPP1	16	30423619	30430075	-	1581	-	- && Q9H773.1 RecName: Full=dCTP pyrophosphatase 1; AltName: Full=Deoxycytidine-triphosphatase 1; Short=dCTPase 1; AltName: Full=RS21C6; AltName: Full=XTP3-transactivated gene A protein && PF03819:MazG nucleotide pyrophosphohydrolase domain	-	561	482	313	1317	1783	1230	17.1233	15.3663	11.6232	49.7152	69.8006	46.5332
ENSG00000154277	394.019	385.061	453.993	36.6697	68.9472	19.1214	411.024	41.5794	3.30697	7.44042e-15	8.04279e-13	UCHL1	4	41256413	41268455	+	2282	-	- && P09936.2 RecName: Full=Ubiquitin carboxyl-terminal hydrolase isozyme L1; Short=UCH-L1; AltName: Full=Neuron cytoplasmic protein 9.5; AltName: Full=PGP 9.5; Short=PGP9.5; AltName: Full=Ubiquitin thioesterase L1; Flags: Precursor && PF01088:Ubiquitin carboxyl-terminal hydrolase, family 1	-	463	431	436	35	63	18	9.79088	9.51956	11.2172	0.915352	1.7087	0.471787
ENSG00000138119	28.9345	31.2695	7.28888	199.064	934.617	649.064	22.4976	594.249	-4.71487	7.76961e-15	8.34149e-13	MYOF	10	93306429	93482317	-	8473	-	- && Q9NZM1.1 RecName: Full=Myoferlin; AltName: Full=Fer-1-like protein 3 && PF08165:FerA (NUC095) domain|PF08150:FerB (NUC096) domain|PF00168:C2 domain|PF16165:Ferlin C-terminus|PF08151:FerI (NUC094) domain	C2	34	35	7	190	854	611	0.193641	0.208203	0.0485038	1.3383	6.23822	4.31314
ENSG00000066923	889.309	263.557	811.149	50.2899	60.192	67.9871	654.671	59.4896	3.46009	9.66876e-15	1.03103e-12	STAG3	7	100177563	100221488	+	8583	-	- && Q9UJ98.2 RecName: Full=Cohesin subunit SA-3; AltName: Full=SCC3 homolog 3; AltName: Full=Stromal antigen 3; AltName: Full=Stromalin-3 && PF08514:STAG domain	-	1045	295	779	48	55	64	5.87535	1.73236	5.3286	0.333763	0.39661	0.445995
ENSG00000152492	1656.07	2280.88	1785.78	5751.9	4685.13	5042.73	1907.58	5159.92	-1.43559	1.14096e-14	1.2085e-12	CCDC50	3	191329077	191398670	+	9202	-	- && Q8IVM0.1 RecName: Full=Coiled-coil domain-containing protein 50; AltName: Full=Protein Ymer && PF13900:Putative domain of unknown function|PF15295:Coiled-coil domain-containing protein 50 N-terminus	-	1946	2553	1715	5490	4281	4747	10.2051	13.9838	10.942	35.6062	28.794	30.855
ENSG00000073417	370.191	462.788	471.695	1732.9	1148.03	1418.17	434.891	1433.03	-1.721	1.26747e-14	1.33355e-12	PDE8A	15	84980440	85139145	+	7886	-	- && O60658.2 RecName: Full=High affinity cAMP-specific and IBMX-insensitive 3',5'-cyclic phosphodiesterase 8A && PF00989:PAS fold|PF00233:3'5'-cyclic nucleotide phosphodiesterase	PAS	435	518	453	1654	1049	1335	2.66188	3.31077	3.37253	12.5174	8.23301	10.1254
ENSG00000175857	0.851013	11.6144	16.6603	321.646	309.715	191.214	9.70856	274.191	-4.8416	1.52362e-14	1.59244e-12	GAPT	5	58491435	58497090	+	3273	-	- && Q8N292.1 RecName: Full=Protein GAPT; AltName: Full=Growth factor receptor-bound protein 2-binding adapter protein, transmembrane && PF11770:GRB2-binding adapter (GAPT)	-	1	13	16	307	283	180	0.0147438	0.200195	0.287005	5.59794	5.35156	3.28939
ENSG00000204394	1694.37	1713.57	1519.21	4044.14	5946.97	4244.94	1642.38	4745.35	-1.53056	1.55369e-14	1.61318e-12	VARS	6	31777518	31795953	-	6081	-	- && P26640.4 RecName: Full=Valine--tRNA ligase; AltName: Full=Protein G7a; AltName: Full=Valyl-tRNA synthetase; Short=ValRS && PF00043:Glutathione S-transferase, C-terminal domain|PF00133:tRNA synthetases class I (I, L, M and V)|PF08264:Anticodon-binding domain of tRNA	GST_C	1991	1918	1459	3860	5434	3996	15.7998	15.8975	14.0862	37.8833	55.3075	39.3043
ENSG00000148600	9.36115	20.5485	4.16508	547.95	297.677	140.223	11.3582	328.617	-4.84388	1.65117e-14	1.70318e-12	CDHR1	10	84194635	84219621	+	7633	-	- && Q96JP9.2 RecName: Full=Cadherin-related family member 1; AltName: Full=Photoreceptor cadherin; Short=prCAD; AltName: Full=Protocadherin-21; Flags: Precursor && PF00028:Cadherin domain	Cadherin	11	23	4	523	272	132	0.0695431	0.151876	0.0307666	4.08923	2.20553	1.03435
ENSG00000081377	2.55304	2.68024	0	220.018	66.7584	166.781	1.74443	151.186	-6.38221	1.91764e-14	1.9652e-12	CDC14B	9	96490241	96619830	-	10462	-	- && O60729.1 RecName: Full=Dual specificity protein phosphatase CDC14B; AltName: Full=CDC14 cell division cycle 14 homolog B && PF13900:Putative domain of unknown function|PF00782:Dual specificity phosphatase, catalytic domain|PF14671:Dual specificity protein phosphatase, N-terminal half	DSPc	3	3	0	210	61	157	0.0138377	0.0144531	0	1.19795	0.360873	0.897582
ENSG00000164197	0	6.25389	0	177.062	113.818	231.581	2.08463	174.154	-6.35482	2.15049e-14	2.18962e-12	RNF180	5	64165844	64372869	+	5434	-	- && Q86T96.2 RecName: Full=E3 ubiquitin-protein ligase RNF180; AltName: Full=RING finger protein 180 && PF13920:Zinc finger, C3HC4 type (RING finger)	-	0	7	0	169	104	218	0	0.0649283	0	1.85611	1.18455	2.39953
ENSG00000171811	142.97	156.347	156.19	22.0018	24.0768	13.8099	151.836	19.9628	2.9278	2.56639e-14	2.59633e-12	CFAP46	10	132808392	132942823	-	10698	-	- && Q8IYW2.3 RecName: Full=Cilia- and flagella-associated protein 46; AltName: Full=Tetratricopeptide repeat protein 40 && PF03568:Peptidase family C50	-	168	175	150	21	22	13	0.757815	0.8245	0.823196	0.117153	0.12728	0.0726825
ENSG00000169504	2136.89	2247.83	2504.25	5092.9	4542.85	4696.42	2296.32	4777.39	-1.05716	2.58517e-14	2.59868e-12	CLIC4	1	24745357	24844324	+	4495	-	- && Q9Y696.4 RecName: Full=Chloride intracellular channel protein 4; AltName: Full=Intracellular chloride ion channel protein p64H1 && PF13410:Glutathione S-transferase, C-terminal domain|PF13417:Glutathione S-transferase, N-terminal domain	-	2511	2516	2405	4861	4151	4421	26.9571	28.2122	31.4123	64.5404	57.1561	58.8275
ENSG00000126353	2473.9	4345.56	3272.71	13610.7	10828	10816.3	3364.06	11751.7	-1.80462	2.93645e-14	2.93311e-12	CCR7	17	40553769	40565472	-	2508	-	- && P32248.2 RecName: Full=C-C chemokine receptor type 7; Short=C-C CKR-7; Short=CC-CKR-7; Short=CCR-7; AltName: Full=BLR2; AltName: Full=CDw197; AltName: Full=Epstein-Barr virus-induced G-protein coupled receptor 1; Short=EBI1; Short=EBV-induced G-protein coupled receptor 1; AltName: Full=MIP-3 beta receptor; AltName: CD_antigen=CD197; Flags: Precursor && PF00001:7 transmembrane receptor (rhodo…	7tm_1	2907	4864	3143	12991	9894	10182	55.9337	97.7511	73.5752	309.137	244.165	242.826
ENSG00000138835	632.303	296.613	398.806	2512.4	1726.96	2295.63	442.574	2178.33	-2.29873	3.47038e-14	3.44462e-12	RGS3	9	113444731	113597743	+	13793	-	- && P49796.2 RecName: Full=Regulator of G-protein signaling 3; Short=RGP3; Short=RGS3 && PF00168:C2 domain|PF00595:PDZ domain (Also known as DHR or GLGF)|PF00615:Regulator of G protein signaling domain	RGS	743	332	383	2398	1578	2161	2.59948	1.21321	1.63025	10.3759	7.08089	9.37098
ENSG00000095951	3653.4	3723.75	4853.35	1092.76	1590.16	1360.8	4076.83	1347.91	1.5967	3.69714e-14	3.64676e-12	HIVEP1	6	12008762	12164999	+	10979	-	- && P15822.3 RecName: Full=Zinc finger protein 40; AltName: Full=Cirhin interaction protein; Short=CIRIP; AltName: Full=Gate keeper of apoptosis-activating protein; Short=GAAP; AltName: Full=Human immunodeficiency virus type I enhancer-binding protein 1; Short=HIV-EP1; AltName: Full=Major histocompatibility complex-binding protein 1; Short=MBP-1; AltName: Full=Positive regulatory domain II-bindi…	-	4293	4168	4661	1043	1453	1281	18.8692	19.1346	24.9248	5.66966	8.19111	6.97872
ENSG00000064012	439.974	579.825	560.203	1298.11	1347.21	1346.99	526.667	1330.77	-1.33794	3.72498e-14	3.65141e-12	CASP8	2	201233443	201287711	+	7243	-	- && Q14790.1 RecName: Full=Caspase-8; Short=CASP-8; AltName: Full=Apoptotic cysteine protease; AltName: Full=Apoptotic protease Mch-5; AltName: Full=CAP4; AltName: Full=FADD-homologous ICE/ced-3-like protease; AltName: Full=FADD-like ICE; Short=FLICE; AltName: Full=ICE-like apoptotic protease 5; AltName: Full=MORT1-associated ced-3 homolog; Short=MACH; Contains: RecName: Full=Caspase-8 subunit p…	Peptidase_C14	517	649	538	1239	1231	1268	3.44452	4.51629	4.36092	10.2091	10.5191	10.471
ENSG00000117090	7293.18	6991.85	5788.41	2539.64	3094.96	2884.14	6691.15	2839.58	1.2367	5.39843e-14	5.25914e-12	SLAMF1	1	160608100	160647295	-	4269	-	- && Q13291.1 RecName: Full=Signaling lymphocytic activation molecule; AltName: Full=CDw150; AltName: Full=IPO-3; AltName: Full=SLAM family member 1; AltName: CD_antigen=CD150; Flags: Precursor && PF06214:Signaling lymphocytic activation molecule (SLAM) protein	-	8570	7826	5559	2424	2828	2715	96.8749	92.3994	76.4514	33.8877	41.0009	38.0393
ENSG00000049323	274.877	134.012	91.6317	5.23853	0	3.1869	166.84	2.80847	5.88157	5.44744e-14	5.27433e-12	LTBP1	2	32946972	33399509	+	7329	-	- && Q14766.4 RecName: Full=Latent-transforming growth factor beta-binding protein 1; Short=LTBP-1; AltName: Full=Transforming growth factor beta-1-binding protein 1; Short=TGF-beta1-BP-1; Flags: Precursor && PF07645:Calcium-binding EGF domain|PF00683:TB domain	EGF_CA	323	150	88	5	0	3	2.12674	1.03158	0.704941	0.0407156	0	0.0244831
ENSG00000166548	4.25507	0.893413	0	88.0072	241.862	116.853	1.71616	148.907	-6.36892	6.38657e-14	6.14591e-12	TK2	16	66508003	66552544	-	7169	-	- && O00142.4 RecName: Full=Thymidine kinase 2, mitochondrial; AltName: Full=Mt-TK; Flags: Precursor && PF01712:Deoxynucleoside kinase	-	5	1	0	84	221	110	0.0336564	0.00703067	0	0.699288	1.90798	0.917748
ENSG00000135862	647.621	713.837	338.412	2359.43	2696.6	2383.8	566.624	2479.94	-2.12889	6.56873e-14	6.28289e-12	LAMC1	1	183023460	183145592	+	8406	-	- && P11047.3 RecName: Full=Laminin subunit gamma-1; AltName: Full=Laminin B2 chain; AltName: Full=Laminin-1 subunit gamma; AltName: Full=Laminin-10 subunit gamma; AltName: Full=Laminin-11 subunit gamma; AltName: Full=Laminin-2 subunit gamma; AltName: Full=Laminin-3 subunit gamma; AltName: Full=Laminin-4 subunit gamma; AltName: Full=Laminin-6 subunit gamma; AltName: Full=Laminin-7 subunit gamma; …	Laminin_EGF	761	799	325	2252	2464	2244	4.36869	4.79085	2.26991	15.9888	18.1422	15.967
ENSG00000076356	244.241	363.619	77.0539	2.09541	9.8496	4.24919	228.305	5.39807	5.40981	7.09724e-14	6.74751e-12	PLXNA2	1	208022242	208244320	-	13781	-	- && O75051.4 RecName: Full=Plexin-A2; AltName: Full=Semaphorin receptor OCT; Flags: Precursor && PF01437:Plexin repeat|PF08337:Plexin cytoplasmic RasGAP domain|PF01833:IPT/TIG domain|PF01403:Sema domain	Sema	287	407	74	2	9	4	1.00498	1.48857	0.315258	0.00866134	0.0404205	0.0173607
ENSG00000149289	1770.96	1262.39	875.707	255.64	164.16	295.319	1303.02	238.373	2.4506	7.41969e-14	7.01183e-12	ZC3H12C	11	110093361	110171841	+	9719	-	- && Q9C0D7.2 RecName: Full=Probable ribonuclease ZC3H12C; AltName: Full=MCP-induced protein 3; AltName: Full=Zinc finger CCCH domain-containing protein 12C && PF11977:Zc3h12a-like Ribonuclease NYN domain	-	2081	1413	841	244	150	278	10.3325	7.32784	5.0803	1.49832	0.955233	1.71085
ENSG00000172020	254.453	221.566	72.8888	0	0	0	182.969	0	9.86435	7.86409e-14	7.38757e-12	GAP43	3	115623324	115721490	+	2087	-	- && P17677.1 RecName: Full=Neuromodulin; AltName: Full=Axonal membrane protein GAP-43; AltName: Full=Growth-associated protein 43; AltName: Full=Neural phosphoprotein B-50; AltName: Full=pp46 >Q5IS67.1 RecName: Full=Neuromodulin; AltName: Full=Axonal membrane protein GAP-43; AltName: Full=Growth-associated protein 43 && PF10580:Gap junction protein N-terminal region|PF06614:Neuromodulin|PF00612:…	IQ	299	248	70	0	0	0	6.91361	5.98942	1.9692	0	0	0
ENSG00000124942	26897.1	35086.1	35838.4	7600.05	12528.7	10078	32607.2	10068.9	1.69529	1.00893e-13	9.42183e-12	AHNAK	11	62433542	62556235	-	19465	-	- && Q09666.2 RecName: Full=Neuroblast differentiation-associated protein AHNAK; AltName: Full=Desmoyokin && PF00595:PDZ domain (Also known as DHR or GLGF)	PDZ	31606	39272	34418	7254	11448	9487	78.3559	101.691	103.812	22.2412	36.4011	29.1517
ENSG00000059377	32.3385	35.7365	14.5778	226.304	390.701	206.086	27.5509	274.364	-3.30734	1.02549e-13	9.52015e-12	TBXAS1	7	139777051	140020325	+	6200	-	- && P24557.3 RecName: Full=Thromboxane-A synthase; Short=TXA synthase; Short=TXS; AltName: Full=Cytochrome P450 5A1 && PF00067:Cytochrome P450	p450	38	40	14	216	357	194	0.295766	0.32518	0.132572	2.07921	3.56382	1.87154
ENSG00000138685	197.435	206.378	145.778	4.19082	19.6992	5.31149	183.197	9.73384	4.24183	1.07118e-13	9.88617e-12	FGF2	4	122826708	122898236	+	6775	-	- && P09038.3 RecName: Full=Fibroblast growth factor 2; Short=FGF-2; AltName: Full=Basic fibroblast growth factor; Short=bFGF; AltName: Full=Heparin-binding growth factor 2; Short=HBGF-2; Flags: Precursor && PF00293:NUDIX domain|PF00167:Fibroblast growth factor	NUDIX	232	231	140	4	18	5	1.65248	1.71853	1.2132	0.035236	0.164438	0.0441418
ENSG00000136842	990.58	1589.38	1308.88	116.295	304.243	138.099	1296.28	186.212	2.79994	1.30963e-13	1.20166e-11	TMOD1	9	97501180	97601748	+	3708	-	- && P28289.1 RecName: Full=Tropomodulin-1; AltName: Full=Erythrocyte tropomodulin; Short=E-Tmod && PF03250:Tropomodulin	-	1164	1779	1257	111	278	130	15.1485	24.182	19.9026	1.78657	4.64029	2.09697
ENSG00000186318	100.42	117.931	87.4666	375.078	426.816	321.876	101.939	374.59	-1.87558	1.67645e-13	1.52935e-11	BACE1	11	117285207	117316259	-	7190	-	- && P56817.2 RecName: Full=Beta-secretase 1; AltName: Full=Aspartyl protease 2; Short=ASP2; Short=Asp 2; AltName: Full=Beta-site amyloid precursor protein cleaving enzyme 1; Short=Beta-site APP cleaving enzyme 1; AltName: Full=Memapsin-2; AltName: Full=Membrane-associated aspartic protease 2; Flags: Precursor && PF00026:Eukaryotic aspartyl protease	Asp	118	132	84	358	390	303	0.791971	0.925338	0.685907	2.9716	3.35719	2.52059
ENSG00000152503	160.842	129.545	63.5174	4.19082	2.1888	3.1869	117.968	3.18884	5.20675	2.01032e-13	1.82338e-11	TRIM36	5	115124762	115180546	-	6113	-	- && Q9NQ86.2 RecName: Full=E3 ubiquitin-protein ligase TRIM36; AltName: Full=RING finger protein 98; AltName: Full=Tripartite motif-containing protein 36; AltName: Full=Zinc-binding protein Rbcc728 && PF00041:Fibronectin type III domain|PF00643:B-box zinc finger	zf-B_box	189	145	61	4	2	3	1.49198	1.19555	0.585855	0.0390518	0.0202495	0.0293532
ENSG00000225177	0	0	0	140.393	100.685	90.2954	0	110.458	-9.34253	2.3312e-13	2.10234e-11	AL590617.2	6	138692548	138697288	+	1220	-	- && - && -	-	0	0	0	134	92	85	0	0	0	6.55512	4.66732	4.16724
gene-HHV4_LMP-2A	400.827	396.675	455.035	63.91	35.0208	95.6069	417.512	64.8459	2.68551	2.70714e-13	2.42751e-11	LMP-2A	NC_007605.1	166040	166458	+	419	-	- && P13285.1 RecName: Full=Latent membrane protein 2; AltName: Full=Terminal protein && PF07415:Gammaherpesvirus latent membrane protein (LMP2) protein	-	471	444	437	61	32	90	54.2454	53.4102	61.2325	8.68863	4.72689	12.8475
ENSG00000187416	1.70203	3.57365	0	80.6733	200.275	91.3577	1.75856	124.102	-6.09294	2.94381e-13	2.62481e-11	LHFPL3	7	104328656	104907232	+	1900	-	- && Q86UP9.3 RecName: Full=Lipoma HMGIC fusion partner-like 3 protein && PF10242:Lipoma HMGIC fusion partner-like protein	-	2	4	0	77	183	86	0.0507964	0.106111	0	2.41865	5.96125	2.70729
ENSG00000204396	0.851013	13.4012	7.28888	305.93	109.44	331.437	7.18036	248.936	-5.12227	3.66219e-13	3.247e-11	VWA7	6	31765590	31777294	-	3638	-	- && Q9Y334.4 RecName: Full=von Willebrand factor A domain-containing protein 7; AltName: Full=Protein G7c; Flags: Precursor && PF13519:von Willebrand factor type A domain	-	1	15	7	292	100	312	0.0132646	0.207818	0.112967	4.79022	1.70128	5.12957
gene-HHV4_LF2	943.774	525.327	1112.08	77.5302	68.9472	171.03	860.392	105.836	3.02273	4.12449e-13	3.63646e-11	LF2	NC_007605.1	149035	150324	-	1290	-	- && P0C726.1 RecName: Full=Protein LF2 [Epstein-barr virus strain ag876] >P0C725.1 RecName: Full=Protein LF2 && PF04797:Herpesvirus dUTPase protein	-	1109	588	1068	74	63	161	41.4857	22.9743	48.6067	3.42356	3.02267	7.46492
ENSG00000113758	126.801	114.357	44.7746	1934.06	701.51	698.992	95.3108	1111.52	-3.54119	4.34594e-13	3.81042e-11	DBN1	5	177456608	177474401	-	5119	-	- && Q16643.4 RecName: Full=Drebrin; AltName: Full=Developmentally-regulated brain protein && PF00241:Cofilin/tropomyosin-type actin-binding protein	Cofilin_ADF	149	128	43	1846	641	658	1.40462	1.26032	0.493172	21.522	7.75019	7.68829
ENSG00000136295	2461.13	1929.77	1876.37	5450.16	4526.44	5196.76	2089.09	5057.79	-1.27542	4.41013e-13	3.84534e-11	TTYH3	7	2631951	2664802	+	6129	-	- && Q9C0H2.3 RecName: Full=Protein tweety homolog 3; Short=hTTY3 && PF04906:Tweety	-	2892	2160	1802	5202	4136	4892	22.7701	17.7631	17.2616	50.6543	41.7667	47.7404
ENSG00000108984	816.973	821.047	781.993	57.6238	180.576	66.9248	806.671	101.708	2.98872	5.21073e-13	4.51845e-11	MAP2K6	17	69414698	69553861	+	16655	-	- && P52564.1 RecName: Full=Dual specificity mitogen-activated protein kinase kinase 6; Short=MAP kinase kinase 6; Short=MAPKK 6; AltName: Full=MAPK/ERK kinase 6; Short=MEK 6; AltName: Full=Stress-activated protein kinase kinase 3; Short=SAPK kinase 3; Short=SAPKK-3; Short=SAPKK3 && PF13900:Putative domain of unknown function|PF00069:Protein kinase domain	Pkinase	960	919	751	55	165	63	2.78153	2.78116	2.64734	0.197085	0.613167	0.226248
ENSG00000121413	224.668	271.598	381.104	37.7174	8.7552	28.6821	292.457	25.0515	3.54187	5.49255e-13	4.7368e-11	ZSCAN18	19	58083838	58118427	-	8307	-	- && Q8TBC5.2 RecName: Full=Zinc finger and SCAN domain-containing protein 18; AltName: Full=Zinc finger protein 447 && PF02023:SCAN domain	SCAN	264	304	366	36	8	27	1.53361	1.84453	2.58673	0.258639	0.0596054	0.194406
ENSG00000026297	876.544	776.376	804.901	2160.37	1774.02	1712.43	819.274	1882.27	-1.19995	9.05713e-13	7.76846e-11	RNASET2	6	166929504	166957191	-	7643	-	- && O00584.2 RecName: Full=Ribonuclease T2; AltName: Full=Ribonuclease 6; Flags: Precursor && PF00445:Ribonuclease T2 family	Ribonuclease_T2	1030	869	773	2062	1621	1612	6.50324	5.73075	5.93787	16.1013	13.1268	12.6151
ENSG00000227507	830.589	710.263	1934.68	88.0072	191.52	81.797	1158.51	120.441	3.26614	1.02272e-12	8.72464e-11	LTB	6	31580525	31582522	-	1535	-	- && Q06643.1 RecName: Full=Lymphotoxin-beta; Short=LT-beta; AltName: Full=Tumor necrosis factor C; Short=TNF-C; AltName: Full=Tumor necrosis factor ligand superfamily member 3 && PF00229:TNF(Tumour Necrosis Factor) family	-	976	795	1858	84	175	77	30.683	26.1044	71.0644	3.26593	7.05618	3.00035
gene-HHV4_BFRF3	4673.77	1668.9	4010.97	73.3394	29.5488	163.594	3451.21	88.8274	5.27969	1.21976e-12	1.03496e-10	BFRF3	NC_007605.1	49219	49749	+	531	-	- && P14348.1 RecName: Full=Small capsomere-interacting protein && PF06112:Gammaherpesvirus capsid protein	-	5492	1868	3852	70	27	154	499.106	177.312	425.899	7.86754	3.14709	17.3466
ENSG00000198121	0	0.893413	0	137.249	181.67	134.912	0.297804	151.277	-8.83406	1.32327e-12	1.11678e-10	LPAR1	9	110873263	111038458	-	4159	-	- && Q92633.3 RecName: Full=Lysophosphatidic acid receptor 1; Short=LPA receptor 1; Short=LPA-1; AltName: Full=Lysophosphatidic acid receptor Edg-2 && PF00001:7 transmembrane receptor (rhodopsin family)	7tm_1	0	1	0	131	166	127	0	0.012119	0	1.87983	2.47035	1.82643
ENSG00000182168	1.70203	0	2.08254	167.633	65.664	100.918	1.26152	111.405	-6.4946	1.44012e-12	1.20893e-10	UNC5C	4	95162504	95549206	-	10685	-	- && O95185.2 RecName: Full=Netrin receptor UNC5C; AltName: Full=Protein unc-5 homolog 3; AltName: Full=Protein unc-5 homolog C; Flags: Precursor && PF07679:Immunoglobulin I-set domain|PF00090:Thrombospondin type 1 domain|PF00531:Death domain|PF00791:ZU5 domain	Death	2	0	2	160	60	95	0.00903258	0	0.0109893	0.893678	0.347549	0.531788
gene-HHV4_BKRF4	7206.38	3719.28	7349.28	181.253	42.6816	265.575	6091.65	163.17	5.22219	1.90386e-12	1.58611e-10	BKRF4	NC_007605.1	98846	99499	+	654	-	- && Q3KSS1.1 RecName: Full=Tegument protein BKRF4 [Human herpesvirus 4] && -	-	8468	4163	7058	173	39	250	624.827	320.837	633.605	15.7872	3.69085	22.864
ENSG00000180891	16.1693	14.2946	12.4952	176.014	110.534	103.043	14.3197	129.864	-3.17666	1.90952e-12	1.58611e-10	CUEDC1	17	57861243	57955323	-	5577	-	- && Q9NWM3.1 RecName: Full=CUE domain-containing protein 1 && PF02845:CUE domain	CUE	19	16	12	168	101	97	0.164403	0.144602	0.126327	1.79781	1.12088	1.0403
ENSG00000140284	6.80811	4.46706	8.33015	230.495	52.5312	247.516	6.53511	176.847	-4.76534	2.60846e-12	2.15532e-10	SLC27A2	15	50182196	50236395	+	2802	-	- && O14975.2 RecName: Full=Very long-chain acyl-CoA synthetase; Short=VLACS; Short=VLCS; AltName: Full=Fatty acid transport protein 2; Short=FATP-2; AltName: Full=Fatty-acid-coenzyme A ligase, very long-chain 1; AltName: Full=Long-chain-fatty-acid--CoA ligase; AltName: Full=Solute carrier family 27 member 2; AltName: Full=THCA-CoA ligase; AltName: Full=Very long-chain-fatty-acid-CoA ligase && PF…	AMP-binding	8	5	8	220	48	233	0.137777	0.0899409	0.167624	4.68587	1.06026	4.97367
ENSG00000125845	3.40405	0	0	76.4825	420.249	113.666	1.13468	203.466	-7.41036	2.80474e-12	2.30544e-10	BMP2	20	6767664	6780280	+	3601	-	- && P12643.1 RecName: Full=Bone morphogenetic protein 2; Short=BMP-2; AltName: Full=Bone morphogenetic protein 2A; Short=BMP-2A; Flags: Precursor && PF00019:Transforming growth factor beta like domain|PF00688:TGF-beta propeptide	TGFb_propeptide	4	0	0	73	384	107	0.0536035	0	0	1.20986	6.60006	1.77726
ENSG00000100427	256.155	205.485	108.292	14.6679	1.0944	6.37379	189.977	7.37869	4.68023	2.86021e-12	2.33885e-10	MLC1	22	50059391	50085902	-	4297	-	- && Q15049.5 RecName: Full=Membrane protein MLC1 && -	-	301	230	104	14	1	6	3.38032	2.69785	1.42096	0.194446	0.0144037	0.083517
ENSG00000100290	261.261	245.689	238.451	39.8128	14.2272	43.5542	248.467	32.5314	2.93107	2.92467e-12	2.37924e-10	BIK	22	43110748	43129712	+	953	-	- && Q13323.2 RecName: Full=Bcl-2-interacting killer; AltName: Full=Apoptosis inducer NBK; AltName: Full=BIP1; AltName: Full=BP4 && PF12201:Bcl2-interacting killer, BH3-domain containing	-	307	275	229	38	13	41	15.5454	14.5444	14.1077	2.37972	0.844287	2.57324
gene-HHV4_BDLF3	7743.37	3691.58	8078.16	192.778	33.9264	216.709	6504.37	147.804	5.45942	3.10359e-12	2.51184e-10	BDLF3	NC_007605.1	118074	118778	-	705	-	- && P03224.1 RecName: Full=Glycoprotein BDLF3; Flags: Precursor && -	-	9099	4132	7758	184	31	204	622.818	295.411	646.064	15.5763	2.72152	17.3073
ENSG00000155254	18.7223	10.721	2.08254	188.587	227.635	138.099	10.5086	184.774	-4.11315	3.60204e-12	2.90038e-10	MARVELD1	10	97713173	97718152	+	3379	-	- && Q9BSK0.1 RecName: Full=MARVEL domain-containing protein 1 && PF01284:Membrane-associating domain	-	22	12	2	180	208	130	0.314189	0.178998	0.0347501	3.17922	3.80991	2.30115
ENSG00000171115	86.8034	112.57	101.003	344.695	491.385	324.001	100.125	386.694	-1.94971	3.89708e-12	3.12202e-10	GIMAP8	7	150450630	150479392	+	4184	-	- && Q8ND71.2 RecName: Full=GTPase IMAP family member 8; AltName: Full=Immune-associated nucleotide-binding protein 9; Short=IAN-9; AltName: Full=Protein IanT && PF04548:AIG1 family	-	102	126	97	329	449	305	1.17643	1.51787	1.36112	4.69288	6.64193	4.36011
ENSG00000134243	1433.96	1251.67	2755.2	3.14312	24.0768	41.4296	1813.61	22.8832	6.30887	4.03465e-12	3.2159e-10	SORT1	1	109309568	109397951	-	9160	-	- && Q99523.3 RecName: Full=Sortilin; AltName: Full=100 kDa NT receptor; AltName: Full=Glycoprotein 95; Short=Gp95; AltName: Full=Neurotensin receptor 3; Short=NT3; Short=NTR3; Flags: Precursor && PF15901:Sortilin, neurotensin receptor 3, C-terminal|PF15902:Sortilin, neurotensin receptor 3,	-	1685	1401	2646	3	22	39	8.87689	7.709	16.9593	0.0195462	0.148651	0.254659
ENSG00000203995	85.9523	210.845	311.339	0	0	1.0623	202.712	0.3541	9.04828	4.75815e-12	3.75466e-10	ZYG11A	1	52842511	52894998	+	4694	-	- && Q6WRX3.3 RecName: Full=Protein zyg-11 homolog A && PF13900:Putative domain of unknown function	-	101	236	299	0	0	1	1.03833	2.5341	3.73975	0	0	0.0127423
ENSG00000277734	377.85	256.41	224.914	1108.47	878.803	930.574	286.391	972.616	-1.76236	4.75128e-12	3.75466e-10	TRAC	14	22547506	22552154	+	976	-	- && P01848.1 RecName: Full=T-cell receptor alpha chain C region && PF09291:Domain of unknown function (DUF1968)	-	444	287	216	1058	803	876	21.9528	14.8213	12.9933	64.6951	50.922	53.6838
ENSG00000090104	4087.42	5298.83	7408.63	1754.91	864.576	1106.92	5598.29	1242.13	2.17201	5.15159e-12	4.0449e-10	RGS1	1	192575727	192580031	+	4117	-	- && Q08116.3 RecName: Full=Regulator of G-protein signaling 1; Short=RGS1; AltName: Full=B-cell activation protein BL34; AltName: Full=Early response protein 1R20 && PF00615:Regulator of G protein signaling domain	RGS	4803	5931	7115	1675	790	1042	56.2974	72.611	101.463	24.2812	11.8764	15.1383
ENSG00000086619	738.68	640.577	754.92	321.646	270.317	285.758	711.392	292.574	1.28139	5.58473e-12	4.36328e-10	ERO1B	1	236215555	236281985	-	5361	-	- && Q86YB8.2 RecName: Full=ERO1-like protein beta; Short=ERO1-L-beta; AltName: Full=Endoplasmic reticulum oxidoreductase beta; AltName: Full=Endoplasmic reticulum oxidoreductin-1-like protein B; AltName: Full=Oxidoreductin-1-L-beta; Flags: Precursor && PF04137:Endoplasmic Reticulum Oxidoreductin 1 (ERO1)	-	868	717	725	307	247	269	7.81322	6.74107	7.93975	3.41765	2.85161	3.00121
ENSG00000198265	757.402	775.482	690.361	1439.55	1435.85	1576.45	741.082	1483.95	-1.00129	5.62994e-12	4.37693e-10	HELZ	17	67070438	67245989	-	15677	-	- && P42694.2 RecName: Full=Probable helicase with zinc finger domain; AltName: Full=Down-regulated in human cancers protein && PF00642:Zinc finger C-x8-C-x5-C-x3-H type (and similar)|PF13087:AAA domain|PF13086:AAA domain|PF13900:Putative domain of unknown function	zf-CCCH	890	868	663	1374	1312	1484	2.73958	2.79069	2.48294	5.23069	5.17977	5.66187
ENSG00000187608	12789.9	14065.9	9692.13	4876.02	4091.96	5250.94	12182.6	4739.64	1.362	5.67164e-12	4.38773e-10	ISG15	1	1001138	1014541	+	942	-	- && P05161.5 RecName: Full=Ubiquitin-like protein ISG15; AltName: Full=Interferon-induced 15 kDa protein; AltName: Full=Interferon-induced 17 kDa protein; Short=IP17; AltName: Full=Ubiquitin cross-reactive protein; Short=hUCRP; Flags: Precursor && PF00240:Ubiquitin family	ubiquitin	15029	15744	9308	4654	3739	4943	769.902	842.402	580.123	294.857	245.666	313.855
ENSG00000103381	12.7652	22.3353	48.9396	245.163	690.566	281.509	28.0134	405.746	-3.86567	6.38515e-12	4.91563e-10	CPPED1	16	12659799	12804017	-	6484	-	- && Q9BRF8.3 RecName: Full=Serine/threonine-protein phosphatase CPPED1; AltName: Full=Calcineurin-like phosphoesterase domain-containing protein 1; AltName: Full=Complete S-transactivated protein 1 && PF08333:Protein of unknown function (DUF1725)|PF00149:Calcineurin-like phosphoesterase|PF13900:Putative domain of unknown function	Metallophos	15	25	47	234	631	265	0.111636	0.194336	0.425569	2.15382	6.02318	2.44451
ENSG00000182108	106.377	85.7676	73.9301	287.071	310.81	308.067	88.6915	301.982	-1.76406	6.5915e-12	5.03163e-10	DEXI	16	10928891	10942460	-	6684	-	- && O95424.2 RecName: Full=Dexamethasone-induced protein; AltName: Full=Protein MYLE && PF15198:Dexamethasone-induced	-	125	96	71	274	284	290	0.902464	0.723919	0.623644	2.44653	2.62979	2.59508
ENSG00000109339	0	9.82754	5.20634	145.631	112.723	192.276	5.0113	150.21	-4.91631	6.59959e-12	5.03163e-10	MAPK10	4	85990007	86594625	-	42646	-	- && P53779.2 RecName: Full=Mitogen-activated protein kinase 10; Short=MAP kinase 10; Short=MAPK 10; AltName: Full=MAP kinase p49 3F12; AltName: Full=Stress-activated protein kinase 1b; Short=SAPK1b; AltName: Full=Stress-activated protein kinase JNK3; AltName: Full=c-Jun N-terminal kinase 3 && PF00069:Protein kinase domain	Pkinase	0	11	5	139	103	181	0	0.0130008	0.00688346	0.194524	0.149485	0.253857
ENSG00000162407	0.851013	3.57365	0	96.3889	177.293	61.6133	1.47489	111.765	-6.20133	6.87805e-12	5.21872e-10	PLPP3	1	56494747	56645301	-	5286	-	- && O14495.1 RecName: Full=Phospholipid phosphatase 3; AltName: Full=Lipid phosphate phosphohydrolase 3; AltName: Full=PAP2-beta; AltName: Full=Phosphatidate phosphohydrolase type 2b; AltName: Full=Phosphatidic acid phosphatase 2b; Short=PAP-2b; Short=PAP2b; AltName: Full=Vascular endothelial growth factor and type I collagen-inducible protein; Short=VCIP && -	-	1	4	0	92	162	58	0.00912913	0.0381407	0	1.03871	1.89683	0.656281
gene-HHV4_BGLF3.5	462.951	207.272	420.673	3.14312	2.1888	27.6198	363.632	10.9839	5.04747	8.24392e-12	6.20783e-10	BGLF3.5	NC_007605.1	111205	111666	-	462	-	- && P13288.2 RecName: Full=Serine/threonine-protein kinase BGLF4 >P0C6Z8.1 RecName: Full=Serine/threonine-protein kinase BGLF4 >P0C731.1 RecName: Full=Serine/threonine-protein kinase BGLF4 && PF05852:Gammaherpesvirus protein of unknown function (DUF848)	-	544	232	404	3	2	26	56.8216	25.3105	51.3398	0.387539	0.267934	3.36605
ENSG00000100767	222.114	199.231	162.438	494.517	560.333	573.641	194.595	542.83	-1.47784	8.26032e-12	6.20783e-10	PAPLN	14	73237497	73274640	+	7699	-	- && O95428.4 RecName: Full=Papilin; Flags: Precursor && PF16626:Linking region between Kunitz_BPTI and I-set on papilin|PF05986:ADAM-TS Spacer 1|PF08686:PLAC (protease and lacunin) domain|PF07679:Immunoglobulin I-set domain|PF00014:Kunitz/Bovine pancreatic trypsin inhibitor domain|PF00090:Thrombospondin type 1 domain|PF13900:Putative domain of unknown function	Kunitz_BPTI	261	223	156	472	512	540	1.63592	1.45991	1.18961	3.65884	4.116	4.19516
ENSG00000197632	4.25507	2.68024	1.04127	84.8641	58.0032	186.965	2.65886	109.944	-5.33745	8.70788e-12	6.51316e-10	SERPINB2	18	63871692	63903890	+	2748	-	- && P05120.2 RecName: Full=Plasminogen activator inhibitor 2; Short=PAI-2; AltName: Full=Monocyte Arg-serpin; AltName: Full=Placental plasminogen activator inhibitor; AltName: Full=Serpin B2; AltName: Full=Urokinase inhibitor; Flags: Precursor && PF00079:Serpin (serine protease inhibitor)	Serpin	5	3	1	81	53	176	0.0878031	0.055025	0.0213648	1.75915	1.19371	3.83076
ENSG00000198502	139.566	167.068	261.359	687.295	807.667	666.061	189.331	720.341	-1.93059	8.90229e-12	6.62717e-10	HLA-DRB5	6	32517343	32530287	-	1260	-	- && Q30154.1 RecName: Full=HLA class II histocompatibility antigen, DR beta 5 chain; AltName: Full=DR beta-5; AltName: Full=DR2-beta-2; AltName: Full=Dw2; AltName: Full=MHC class II antigen DRB5; Flags: Precursor && PF00969:Class II histocompatibility antigen, beta domain|PF07654:Immunoglobulin C1-set domain	C1-set	164	187	251	656	738	627	6.28101	7.48043	11.6955	31.072	36.2515	29.7637
ENSG00000106617	231.476	318.055	371.733	82.7687	74.4192	66.9248	307.088	74.7042	2.03813	1.04002e-11	7.70591e-10	PRKAG2	7	151556111	151877125	-	6740	-	- && Q9UGJ0.1 RecName: Full=5'-AMP-activated protein kinase subunit gamma-2; Short=AMPK gamma2; Short=AMPK subunit gamma-2; AltName: Full=H91620p && PF00571:CBS domain	CBS	272	356	357	79	68	63	1.94745	2.66223	3.10973	0.699524	0.624437	0.559075
ENSG00000131370	499.545	599.48	457.117	1254.1	1120.67	1305.56	518.714	1226.78	-1.24132	1.1568e-11	8.53111e-10	SH3BP5	3	15254853	15341368	-	4159	-	- && O60239.2 RecName: Full=SH3 domain-binding protein 5; Short=SH3BP-5; AltName: Full=SH3 domain-binding protein that preferentially associates with BTK && PF05276:SH3 domain-binding protein 5 (SH3BP5)	-	587	671	439	1197	1024	1229	6.81092	8.13184	6.19713	17.1767	15.2388	17.6747
ENSG00000106785	2216.04	2483.69	2433.45	1321.16	1250.9	1215.27	2377.72	1262.44	0.913237	1.17694e-11	8.63929e-10	TRIM14	9	98069275	98119212	-	5469	-	- && Q14142.2 RecName: Full=Tripartite motif-containing protein 14 && PF13765:SPRY-associated domain|PF00622:SPRY domain|PF00643:B-box zinc finger|PF13900:Putative domain of unknown function	SPRY	2604	2780	2337	1261	1143	1144	22.9768	25.6208	25.088	13.7608	12.9353	12.5114
ENSG00000138767	666.343	876.438	795.53	188.587	303.149	233.706	779.437	241.814	1.68889	1.1874e-11	8.67568e-10	CNOT6L	4	77713387	77819615	-	9367	-	- && Q96LI5.2 RecName: Full=CCR4-NOT transcription complex subunit 6-like; AltName: Full=Carbon catabolite repressor protein 4 homolog B && PF03372:Endonuclease/Exonuclease/phosphatase family|PF13855:Leucine rich repeat	Exo_endo_phos	783	981	764	180	277	220	4.03383	5.27866	4.78859	1.14685	1.83029	1.40479
ENSG00000134256	16.1693	59.8587	4.16508	508.137	548.294	638.441	26.731	564.958	-4.39558	1.19442e-11	8.68678e-10	CD101	1	117001750	117036476	+	3828	-	- && Q93033.2 RecName: Full=Immunoglobulin superfamily member 2; Short=IgSF2; AltName: Full=Cell surface glycoprotein V7; AltName: Full=Glu-Trp-Ile EWI motif-containing protein 101; Short=EWI-101; AltName: CD_antigen=CD101; Flags: Precursor && PF07679:Immunoglobulin I-set domain|PF07686:Immunoglobulin V-set domain	V-set	19	67	4	485	501	601	0.239518	0.882182	0.0613483	7.56146	8.10038	9.39057
ENSG00000140931	128.503	117.931	19.7841	751.205	2126.42	1129.22	88.7392	1335.62	-3.9088	1.26001e-11	9.12179e-10	CMTM3	16	66603874	66613892	+	3163	-	- && Q96MX0.1 RecName: Full=CKLF-like MARVEL transmembrane domain-containing protein 3; AltName: Full=Chemokine-like factor superfamily member 3 && PF01284:Membrane-associating domain	-	151	132	19	717	1943	1063	2.30374	2.10344	0.352671	13.5287	38.0201	20.1013
ENSG00000163568	553.159	697.756	701.815	46.099	120.384	23.3706	650.91	63.2845	3.3638	1.33796e-11	9.64189e-10	AIM2	1	159062484	159147096	-	2009	-	- && O14862.1 RecName: Full=Interferon-inducible protein AIM2; AltName: Full=Absent in melanoma 2 && PF02758:PAAD/DAPIN/Pyrin domain	PAAD_DAPIN	650	781	674	44	110	22	15.6131	19.5942	19.6968	1.3071	3.38885	0.654986
gene-HHV4_BLLF1	13315	5730.35	14207.1	386.603	84.2688	468.474	11084.1	313.115	5.14555	1.36016e-11	9.75729e-10	BLLF1	NC_007605.1	77142	79865	-	2724	-	- && P03200.1 RecName: Full=Envelope glycoprotein GP350; AltName: Full=Membrane antigen; Short=MA && PF05109:Herpes virus major outer envelope glycoprotein (BLLF1)	-	15646	6414	13644	369	77	441	277.174	118.68	294.069	8.08453	1.74954	9.68324
gene-HHV4_BFRF1	4174.22	1923.52	4135.92	98.4843	17.5104	126.414	3411.22	80.8027	5.39937	1.45524e-11	1.03921e-09	BFRF1	NC_007605.1	46603	47613	+	1011	-	- && P03185.1 RecName: Full=Nuclear egress protein 2 && PF04541:Herpesvirus virion protein U34	-	4905	2153	3972	94	16	119	234.123	107.337	230.66	5.54897	0.979509	7.0402
ENSG00000165406	1382.05	1501.83	1480.68	626.528	655.545	773.353	1454.85	685.142	1.08631	1.67378e-11	1.18989e-09	2022-03-08	10	45454585	45594906	-	7539	-	- && Q5T0T0.1 RecName: Full=E3 ubiquitin-protein ligase MARCH8; AltName: Full=Cellular modulator of immune recognition; Short=c-MIR; AltName: Full=Membrane-associated RING finger protein 8; AltName: Full=Membrane-associated RING-CH protein VIII; Short=MARCH-VIII; AltName: Full=RING finger protein 178 && PF12906:RING-variant domain	-	1624	1681	1422	598	599	728	10.3951	11.2385	11.0739	4.73394	4.9176	5.77573
ENSG00000065923	4806.52	4445.62	4749.23	2631.84	2708.64	2751.35	4667.12	2697.28	0.791026	1.71442e-11	1.21331e-09	SLC9A7	X	46599252	46759172	-	10033	-	- && Q96T83.1 RecName: Full=Sodium/hydrogen exchanger 7; AltName: Full=Na(+)/H(+) exchanger 7; Short=NHE-7; AltName: Full=Solute carrier family 9 member 7 && PF13900:Putative domain of unknown function|PF00999:Sodium/hydrogen exchanger family	Na_H_Exchanger	5648	4976	4561	2512	2475	2590	27.1657	24.998	26.6897	14.9425	15.2681	15.4404
ENSG00000197859	171.054	101.849	48.9396	2.09541	2.1888	3.1869	107.281	2.49037	5.43028	1.75175e-11	1.2342e-09	ADAMTSL2	9	133532164	133575519	+	4677	-	- && Q86TH1.1 RecName: Full=ADAMTS-like protein 2; Short=ADAMTSL-2; Flags: Precursor && PF13900:Putative domain of unknown function|PF00090:Thrombospondin type 1 domain|PF08686:PLAC (protease and lacunin) domain|PF05986:ADAM-TS Spacer 1	TSP_1	201	114	47	2	2	3	2.07389	1.22855	0.589991	0.025521	0.0264669	0.0383657
ENSG00000164841	1.70203	0.893413	3.12381	206.398	56.9088	72.2363	1.90642	111.848	-5.90565	1.77338e-11	1.24389e-09	TMEM74	8	108606850	108787615	-	2877	-	- && - && -	-	2	1	3	197	52	68	0.0335464	0.0175193	0.0612204	4.0866	1.11867	1.4137
ENSG00000114315	208.498	192.977	281.143	34.5743	51.4368	54.1772	227.539	46.7294	2.2834	2.06224e-11	1.4401e-09	HES1	3	194136145	194138732	+	2062	-	- && Q14469.1 RecName: Full=Transcription factor HES-1; AltName: Full=Class B basic helix-loop-helix protein 39; Short=bHLHb39; AltName: Full=Hairy and enhancer of split 1; AltName: Full=Hairy homolog; AltName: Full=Hairy-like protein; Short=hHL && PF07527:Hairy Orange|PF00010:Helix-loop-helix DNA-binding domain	Hairy_orange	245	216	270	33	47	51	5.73368	5.27984	7.68758	0.955126	1.41075	1.47935
ENSG00000117266	0	2.68024	0	157.156	76.608	82.8593	0.893413	105.541	-6.84683	2.11103e-11	1.46767e-09	CDK18	1	205504595	205532793	+	6831	-	- && Q07002.3 RecName: Full=Cyclin-dependent kinase 18; AltName: Full=Cell division protein kinase 18; AltName: Full=PCTAIRE-motif protein kinase 3; AltName: Full=Serine/threonine-protein kinase PCTAIRE-3 && PF00069:Protein kinase domain	Pkinase	0	3	0	150	70	78	0	0.0221357	0	1.31052	0.63424	0.682967
ENSG00000163297	931.86	1210.57	1368.23	468.324	400.55	454.664	1170.22	441.179	1.40677	2.51157e-11	1.73849e-09	ANTXR2	4	79901149	80125454	-	9864	-	- && P58335.5 RecName: Full=Anthrax toxin receptor 2; AltName: Full=Capillary morphogenesis gene 2 protein; Short=CMG-2; Flags: Precursor && PF13900:Putative domain of unknown function|PF05587:Anthrax receptor extracellular domain|PF05586:Anthrax receptor C-terminus region|PF00092:von Willebrand factor type A domain	VWA	1095	1355	1314	447	366	428	5.35695	6.92375	7.82091	2.70452	2.29651	2.59525
ENSG00000221946	0	0	0	72.2917	64.5696	69.0494	0	68.6369	-8.65601	2.92222e-11	2.01391e-09	FXYD7	19	35143250	35154301	+	1795	-	- && P58549.1 RecName: Full=FXYD domain-containing ion transport regulator 7 && PF02038:ATP1G1/PLM/MAT8 family	-	0	0	0	69	59	65	0	0	0	2.29414	2.03436	2.1659
ENSG00000113441	6044.75	5140.7	6059.14	2502.97	2195.37	2978.69	5748.2	2559.01	1.16747	2.96648e-11	2.03552e-09	LNPEP	5	96935394	97037515	+	15266	-	- && Q9UIQ6.3 RecName: Full=Leucyl-cystinyl aminopeptidase; Short=Cystinyl aminopeptidase; AltName: Full=Insulin-regulated membrane aminopeptidase; AltName: Full=Insulin-responsive aminopeptidase; Short=IRAP; AltName: Full=Oxytocinase; Short=OTase; AltName: Full=Placental leucine aminopeptidase; Short=P-LAP; Contains: RecName: Full=Leucyl-cystinyl aminopeptidase, pregnancy serum form && PF01433:P…	-	7103	5754	5819	2389	2006	2804	22.4529	18.9977	22.3789	9.33956	8.1329	10.9861
ENSG00000168743	137.864	65.2191	87.4666	1.04771	0	3.1869	96.85	1.41153	6.0915	3.06355e-11	2.09303e-09	NPNT	4	105894775	106004027	+	6117	-	- && Q6UXI9.3 RecName: Full=Nephronectin; AltName: Full=Preosteoblast EGF-like repeat protein with MAM domain; AltName: Full=Protein EGFL6-like; Flags: Precursor && PF00629:MAM domain, meprin/A5/mu|PF07645:Calcium-binding EGF domain	EGF_CA	162	73	84	1	0	3	1.27801	0.601506	0.806224	0.00975657	0	0.029334
ENSG00000173930	12.7652	3.57365	8.33015	281.833	67.8528	176.342	8.223	175.342	-4.41116	3.45245e-11	2.34856e-09	SLCO4C1	5	102233986	102296549	-	5334	-	- && Q6ZQN7.1 RecName: Full=Solute carrier organic anion transporter family member 4C1; AltName: Full=OATP-H; AltName: Full=Organic anion transporter M1; Short=OATP-M1; AltName: Full=Solute carrier family 21 member 20 && PF03137:Organic Anion Transporter Polypeptide (OATP) family|PF07648:Kazal-type serine protease inhibitor domain	-	15	4	8	269	62	166	0.135705	0.0377974	0.0880545	3.00978	0.719413	1.86142
gene-HHV4_BRRF1	708.043	373.447	615.39	44.0036	4.3776	52.0526	565.627	33.4779	4.07694	3.62302e-11	2.45401e-09	BRRF1	NC_007605.1	92894	93826	+	933	-	- && P03207.1 RecName: Full=Transcriptional activator BRRF1 >P0C723.1 RecName: Full=Transcriptional activator BRRF1 >P0C722.1 RecName: Full=Transcriptional activator BRRF1 [Human herpesvirus 4] && PF04793:BRRF1-like protein	-	832	418	591	42	4	49	43.0326	22.5814	37.1895	2.6866	0.265349	3.14126
ENSG00000182636	73.1871	57.1784	125.994	0	0	0	85.453	0	8.76331	3.8556e-11	2.59995e-09	NDN	15	23685400	23687330	-	1931	-	- && Q99608.1 RecName: Full=Necdin && PF01454:MAGE family	MAGE	86	64	121	0	0	0	2.14918	1.67053	3.6789	0	0	0
ENSG00000147459	4.25507	8.04072	1.04127	137.249	56.9088	493.969	4.44568	229.376	-5.67105	3.87142e-11	2.59995e-09	DOCK5	8	25184723	25418082	+	15960	-	- && Q9H7D0.3 RecName: Full=Dedicator of cytokinesis protein 5 && PF14429:C2 domain in Dock180 and Zizimin proteins|PF00018:SH3 domain|PF16172:DOCK N-terminus|PF06920:Dock homology region 2	Ded_cyto	5	9	1	131	52	465	0.015118	0.0284227	0.00367859	0.489862	0.201656	1.74265
ENSG00000161405	8460.77	10171.5	9813.96	3061.39	4667.61	3365.36	9482.08	3698.12	1.35844	3.93786e-11	2.62225e-09	IKZF3	17	39757715	39864188	-	10008	-	- && Q9UKT9.2 RecName: Full=Zinc finger protein Aiolos; AltName: Full=Ikaros family zinc finger protein 3 && PF13900:Putative domain of unknown function|PF00096:Zinc finger, C2H2 type	zf-C2H2	9942	11385	9425	2922	4265	3168	47.9383	57.3378	55.2903	17.4248	26.3762	18.9333
ENSG00000075240	407.635	279.638	443.581	1256.2	1057.19	1009.18	376.951	1107.52	-1.55563	3.92894e-11	2.62225e-09	GRAMD4	22	46576012	46679790	+	4885	-	- && Q8CB44.1 RecName: Full=GRAM domain-containing protein 4; AltName: Full=Death-inducing protein && -	-	479	313	426	1199	966	950	4.73181	3.2295	5.11988	14.6484	12.2392	11.6318
ENSG00000197006	953.135	899.667	821.561	1921.49	1915.2	1632.75	891.454	1823.15	-1.03175	5.17022e-11	3.42842e-09	METTL9	16	21597218	21657473	+	7035	-	- && Q9H1A3.1 RecName: Full=Methyltransferase-like protein 9; AltName: Full=DORA reverse strand protein; Short=DREV; AltName: Full=DREV1; Flags: Precursor && PF05219:DREV methyltransferase	-	1120	1007	789	1834	1750	1537	7.68264	7.21474	6.58457	15.5586	15.3962	13.0677
ENSG00000156011	417.848	619.135	385.27	68.1008	9.8496	16.9968	474.084	31.6491	3.90282	5.43154e-11	3.58663e-09	PSD3	8	18527301	19084730	-	15213	-	- && Q9NYI0.2 RecName: Full=PH and SEC7 domain-containing protein 3; AltName: Full=Epididymis tissue protein Li 20mP; AltName: Full=Exchange factor for ADP-ribosylation factor guanine nucleotide factor 6; AltName: Full=Hepatocellular carcinoma-associated antigen 67; AltName: Full=Pleckstrin homology and SEC7 domain-containing protein 3 && PF01369:Sec7 domain|PF15410:Pleckstrin homology domain	Sec7	491	693	370	65	9	16	1.55748	2.29601	1.42791	0.254996	0.0366157	0.0629063
gene-HHV4_BcLF1	16659.4	7454.64	17467.3	344.695	62.3808	504.592	13860.5	303.889	5.51119	5.58971e-11	3.6757e-09	BcLF1	NC_007605.1	121033	125178	-	4146	-	- && P03226.1 RecName: Full=Major capsid protein; Short=MCP && PF03122:Herpes virus major capsid protein	-	19576	8344	16775	329	57	475	227.851	101.438	237.546	4.7359	0.850913	6.85257
ENSG00000167123	21.2753	27.6958	16.6603	469.372	84.2688	447.228	21.8771	333.623	-3.92828	7.28941e-11	4.7735e-09	CERCAM	9	128411751	128437351	+	6059	-	- && Q5T4B2.1 RecName: Full=Probable inactive glycosyltransferase 25 family member 3; AltName: Full=Cerebral endothelial cell adhesion molecule; Flags: Precursor && PF01755:Glycosyltransferase family 25 (LPS biosynthesis protein)|PF13704:Glycosyl transferase family 2|PF13900:Putative domain of unknown function	-	25	31	16	448	77	421	0.199111	0.257879	0.155036	4.41278	0.786556	4.15595
ENSG00000172671	359.979	351.111	412.343	129.915	153.216	130.663	374.477	137.931	1.44068	7.55923e-11	4.92974e-09	ZFAND4	10	45615501	45672780	-	6232	-	- && Q86XD8.2 RecName: Full=AN1-type zinc finger protein 4; AltName: Full=AN1-type zinc finger and ubiquitin domain-containing protein-like 1 && PF01428:AN1-like Zinc finger|PF00240:Ubiquitin family	zf-AN1	423	393	396	124	140	123	3.27544	3.17849	3.73063	1.18749	1.3904	1.1805
ENSG00000178802	659.535	525.327	567.492	1341.06	1201.65	1216.33	584.118	1253.02	-1.10074	8.12271e-11	5.27541e-09	MPI	15	74890005	74902219	+	9090	-	- && P34949.2 RecName: Full=Mannose-6-phosphate isomerase; AltName: Full=Phosphohexomutase; AltName: Full=Phosphomannose isomerase; Short=PMI && PF13900:Putative domain of unknown function|PF01238:Phosphomannose isomerase type I	-	775	588	545	1280	1098	1145	4.11428	3.26038	3.52004	8.40392	7.47615	7.53409
ENSG00000198796	57.8689	64.3257	37.4857	689.39	174.01	753.17	53.2268	538.856	-3.33767	9.28042e-11	6.0026e-09	ALPK2	18	58481247	58628957	-	9431	-	- && Q86TB3.3 RecName: Full=Alpha-protein kinase 2; AltName: Full=Heart alpha-protein kinase && PF07679:Immunoglobulin I-set domain|PF02816:Alpha-kinase family	I-set	68	72	36	658	159	709	0.347943	0.384796	0.224109	4.16393	1.04347	4.49653
ENSG00000153885	0	0.893413	0	117.343	113.818	75.4232	0.297804	102.195	-8.26835	9.43324e-11	6.07655e-09	KCTD15	19	33795933	33815763	+	6388	-	- && Q96SI1.1 RecName: Full=BTB/POZ domain-containing protein KCTD15; AltName: Full=Potassium channel tetramerization domain-containing protein 15 && PF02214:BTB/POZ domain	K_tetra	0	1	0	112	104	71	0	0.00789025	0	1.04638	1.00765	0.664787
ENSG00000167536	78.2932	97.382	54.146	308.025	505.613	299.568	76.6071	371.069	-2.273	1.05832e-10	6.78963e-09	DHRS13	17	28897781	28903071	-	2944	-	- && Q6UX07.1 RecName: Full=Dehydrogenase/reductase SDR family member 13; AltName: Full=Short chain dehydrogenase/reductase family 7C member 5; Flags: Precursor && PF00106:short chain dehydrogenase	adh_short	92	109	52	294	462	282	1.50802	1.86614	1.037	5.95998	9.71279	5.72929
gene-HHV4_BCRF1.1	130.205	50.0311	147.86	4.19082	1.0944	6.37379	109.365	3.88634	4.80834	1.11616e-10	7.13167e-09	BCRF1	NC_007605.1	9675	10187	+	513	-	- && P03180.1 RecName: Full=Viral interleukin-10 homolog; Short=vIL-10; AltName: Full=20 kDa protein; AltName: Full=Protein BCRF1; Flags: Precursor >P0C6Z6.1 RecName: Full=Viral interleukin-10 homolog; Short=vIL-10; AltName: Full=20 kDa protein; AltName: Full=Protein BCRF1; Flags: Precursor >P0CAP9.1 RecName: Full=Viral interleukin-10 homolog; Short=vIL-10; AltName: Full=20 kDa protein; AltName: …	-	153	56	142	4	1	6	14.3923	5.50207	16.2512	0.465348	0.120649	0.699557
gene-HHV4_BXLF2	3677.23	1713.57	3922.46	103.723	21.888	150.846	3104.42	92.1524	5.07384	1.12281e-10	7.14527e-09	BXLF2	NC_007605.1	128627	130747	-	2121	-	- && P03231.1 RecName: Full=Envelope glycoprotein H; Short=gH; Flags: Precursor && PF02489:Herpesvirus glycoprotein H	-	4321	1918	3767	99	20	142	98.3105	45.5788	104.272	2.78567	0.583618	4.00439
ENSG00000169891	3.40405	0.893413	8.33015	110.009	154.31	61.6133	4.20921	108.644	-4.72507	1.14832e-10	7.27822e-09	REPS2	X	16946691	17153280	+	11311	-	- && Q8NFH8.2 RecName: Full=RalBP1-associated Eps domain-containing protein 2; AltName: Full=Partner of RalBP1; AltName: Full=RalBP1-interacting protein 2 && PF12763:Cytoskeletal-regulatory complex EF hand|PF13900:Putative domain of unknown function	-	4	1	8	105	141	58	0.0170654	0.00445609	0.0415244	0.554018	0.771539	0.306702
ENSG00000118689	220.412	287.679	128.076	37.7174	16.416	20.1837	212.056	24.7724	3.09664	1.2048e-10	7.60568e-09	FOXO3	6	108559835	108684774	+	7721	-	- && O43524.1 RecName: Full=Forkhead box protein O3; AltName: Full=AF6q21 protein; AltName: Full=Forkhead in rhabdomyosarcoma-like 1 && PF00250:Forkhead domain|PF16675:KIX-binding domain of forkhead box O, CR2|PF16676:Transactivation domain of FOXO protein family|PF13900:Putative domain of unknown function	Fork_head	259	322	123	36	15	19	1.61876	2.10202	0.93529	0.278269	0.120242	0.147187
gene-HHV4_BBRF3	4918.01	1852.94	5242.79	94.2935	25.1712	177.404	4004.58	98.9562	5.33847	1.2374e-10	7.74946e-09	BBRF3	NC_007605.1	106849	108066	+	1218	-	- && P03215.1 RecName: Full=Envelope glycoprotein M; Short=gM && PF01528:Herpesvirus glycoprotein M	-	5779	2074	5035	90	23	167	228.961	85.8256	242.698	4.40992	1.16875	8.20084
gene-HHV4_BDLF3.5	112.334	40.2036	93.7142	0	0	0	82.0839	0	8.70676	1.23508e-10	7.74946e-09	BDLF3.5	NC_007605.1	116712	116945	-	234	-	- && - && -	-	132	45	90	0	0	0	27.2217	9.69286	22.5809	0	0	0
ENSG00000177425	344.66	220.673	397.765	1028.85	994.809	946.508	321.033	990.055	-1.62581	1.41996e-10	8.85765e-09	PAWR	12	79574979	79691097	-	11668	-	- && Q96IZ0.1 RecName: Full=PRKC apoptosis WT1 regulator protein; AltName: Full=Prostate apoptosis response 4 protein; Short=Par-4 && PF13900:Putative domain of unknown function	-	405	247	382	982	909	891	1.675	1.06698	1.92213	5.02286	4.82178	4.56742
ENSG00000267534	1408.43	1207.89	1052.72	494.517	571.277	441.916	1223.01	502.57	1.28357	1.48605e-10	9.23343e-09	S1PR2	19	10221433	10231331	-	3643	-	- && O95136.2 RecName: Full=Sphingosine 1-phosphate receptor 2; Short=S1P receptor 2; Short=S1P2; AltName: Full=Endothelial differentiation G-protein coupled receptor 5; AltName: Full=Sphingosine 1-phosphate receptor Edg-5; Short=S1P receptor Edg-5 && PF00001:7 transmembrane receptor (rhodopsin family)|PF13900:Putative domain of unknown function	7tm_1	1655	1352	1011	472	522	416	21.9228	18.7057	16.2932	7.73247	8.86852	6.83004
ENSG00000168297	269.771	245.689	365.485	1067.61	709.171	963.505	293.648	913.429	-1.63865	1.54935e-10	9.58897e-09	PXK	3	58332880	58426126	+	5354	-	- && Q7Z7A4.1 RecName: Full=PX domain-containing protein kinase-like protein; AltName: Full=Modulator of Na,K-ATPase; Short=MONaKA && PF00787:PX domain|PF00069:Protein kinase domain|PF02205:WH2 motif	PX	317	275	351	1019	648	907	2.85718	2.58887	3.84896	11.3588	7.49094	10.1325
ENSG00000173546	24.6794	45.5641	30.1968	230.495	207.936	141.286	33.4801	193.239	-2.5287	1.60654e-10	9.9041e-09	CSPG4	15	75674322	75712848	-	8290	-	- && Q6UVK1.2 RecName: Full=Chondroitin sulfate proteoglycan 4; AltName: Full=Chondroitin sulfate proteoglycan NG2; AltName: Full=Melanoma chondroitin sulfate proteoglycan; AltName: Full=Melanoma-associated chondroitin sulfate proteoglycan; Flags: Precursor && PF02210:Laminin G domain|PF16184:Cadherin-like|PF00054:Laminin G domain	Laminin_G_2	29	51	29	220	190	133	0.168811	0.310078	0.20538	1.58381	1.41853	0.959591
gene-HHV4_LF3	5854.12	2373.8	8391.59	261.926	79.8912	315.503	5539.84	219.107	4.65998	1.71142e-10	1.05096e-08	LF3	NC_007605.1	140570	143344	-	2775	-	- && P0C727.1 RecName: Full=Uncharacterized protein LF3 [Human herpesvirus 4 (strain B95-8)] >P0C728.1 RecName: Full=Uncharacterized protein LF3 [Human herpesvirus 4] && -	-	6879	2657	8059	250	73	297	119.624	48.2596	170.503	5.37666	1.62817	6.40151
ENSG00000149527	49.3588	69.6862	44.7746	261.926	211.219	199.712	54.6065	224.286	-2.03591	1.85988e-10	1.1377e-08	PLCH2	1	2425980	2505530	+	10781	-	- && O75038.3 RecName: Full=1-phosphatidylinositol 4,5-bisphosphate phosphodiesterase eta-2; AltName: Full=Phosphoinositide phospholipase C-eta-2; AltName: Full=Phosphoinositide phospholipase C-like 4; Short=PLC-L4; Short=Phospholipase C-like protein 4; AltName: Full=Phospholipase C-eta-2; Short=PLC-eta2 && -	-	58	78	43	250	193	188	0.259612	0.364662	0.234166	1.38394	1.108	1.04301
ENSG00000136630	2.55304	0.893413	1.04127	321.646	13.1328	247.516	1.49591	194.098	-6.99971	1.90847e-10	1.16291e-08	HLX	1	220879400	220885059	+	5660	-	- && Q14774.3 RecName: Full=H2.0-like homeobox protein; AltName: Full=Homeobox protein HB24; AltName: Full=Homeobox protein HLX1 && PF00046:Homeobox domain	Homeobox	3	1	1	307	12	233	0.0255777	0.0089051	0.0103729	3.23711	0.131221	2.46223
gene-HHV4_BHLF1	38973.9	12992	42530.6	1432.21	404.928	1695.43	31498.8	1177.52	4.74144	1.96554e-10	1.19308e-08	BHLF1	NC_007605.1	38287	40269	-	1983	-	- && P03181.1 RecName: Full=Uncharacterized protein BHLF1 && -	-	45797	14542	40845	1367	370	1596	1114.48	369.621	1209.29	41.1416	11.5483	48.1393
ENSG00000121310	356.575	355.578	581.028	1.04771	10.944	39.305	431.06	17.0989	4.65587	2.05619e-10	1.23884e-08	ECHDC2	1	52895910	52927212	-	11572	-	- && Q86YB7.2 RecName: Full=Enoyl-CoA hydratase domain-containing protein 2, mitochondrial; Flags: Precursor && PF00378:Enoyl-CoA hydratase/isomerase	ECH	419	398	558	1	10	37	1.74728	1.73352	2.831	0.00515736	0.0534849	0.191242
ENSG00000184271	121.695	122.398	101.003	23.0495	18.6048	20.1837	115.032	20.6127	2.48054	2.05662e-10	1.23884e-08	POU6F1	12	51186936	51217708	-	6048	-	- && Q14863.1 RecName: Full=POU domain, class 6, transcription factor 1; AltName: Full=Brain-specific homeobox/POU domain protein 5; Short=Brain-5; Short=Brn-5; AltName: Full=mPOU homeobox protein && PF13900:Putative domain of unknown function|PF00046:Homeobox domain|PF00157:Pou domain - N-terminal to homeobox domain	Pou	143	137	97	22	17	19	1.14099	1.14173	0.941618	0.217093	0.173971	0.187902
ENSG00000119686	282.536	301.974	267.606	16.7633	64.5696	28.6821	284.039	36.6716	2.95594	2.59699e-10	1.55839e-08	FLVCR2	14	75578617	75663214	+	4913	-	- && - && -	-	332	338	257	16	59	27	3.26098	3.46757	3.07115	0.194361	0.743267	0.328705
ENSG00000143851	1858.61	1813.63	1201.62	4389.88	3725.34	4289.56	1624.62	4134.93	-1.34737	2.80154e-10	1.67477e-08	PTPN7	1	202147013	202161588	-	5906	-	- && P35236.3 RecName: Full=Tyrosine-protein phosphatase non-receptor type 7; AltName: Full=Hematopoietic protein-tyrosine phosphatase; Short=HEPTP; AltName: Full=Protein-tyrosine phosphatase LC-PTP && PF00102:Protein-tyrosine phosphatase	Y_phosphatase	2184	2030	1154	4190	3404	4038	17.845	17.3244	11.4717	42.3405	35.6727	40.8942
ENSG00000253958	11.0632	5.36048	6.24761	507.089	31.7376	271.948	7.55709	270.258	-5.15523	2.8833e-10	1.71714e-08	CLDN23	8	8701938	8704106	+	2169	-	- && Q96B33.2 RecName: Full=Claudin-23 && PF00822:PMP-22/EMP/MP20/Claudin family	-	13	6	6	484	29	256	0.289228	0.139427	0.162408	13.3175	0.827519	7.05943
ENSG00000196664	2708.78	2840.16	2611.5	1151.43	856.915	1342.75	2720.15	1117.03	1.28394	3.06815e-10	1.82036e-08	TLR7	X	12867083	12890380	+	5209	-	- && Q9NYK1.1 RecName: Full=Toll-like receptor 7; Flags: Precursor && PF01582:TIR domain|PF13855:Leucine rich repeat|PF13900:Putative domain of unknown function	TIR	3183	3179	2508	1099	783	1264	29.4875	30.7604	28.2675	12.5915	9.30352	14.5138
ENSG00000151575	1496.93	913.961	588.317	22.0018	147.744	87.1085	999.737	85.6181	3.54655	3.10162e-10	1.83333e-08	TEX9	15	56244009	56445997	+	8290	-	- && Q8N6V9.1 RecName: Full=Testis-expressed sequence 9 protein && -	-	1759	1023	565	21	135	82	10.2392	6.2198	4.00137	0.151182	1.0079	0.591628
ENSG00000143184	0.851013	0	0	205.35	38.304	147.659	0.283671	130.438	-8.62075	3.56895e-10	2.10168e-08	XCL1	1	168576473	168582077	+	1367	-	- && P47992.1 RecName: Full=Lymphotactin; AltName: Full=ATAC; AltName: Full=C motif chemokine 1; AltName: Full=Cytokine SCM-1; AltName: Full=Lymphotaxin; AltName: Full=SCM-1-alpha; AltName: Full=Small-inducible cytokine C1; AltName: Full=XC chemokine ligand 1; Flags: Precursor && PF00048:Small cytokines (intecrine/chemokine), interleukin-8 like	-	1	0	0	196	35	139	0.0353011	0	0	8.55703	1.58467	6.08185
ENSG00000169756	1125.89	1093.54	1215.16	2301.81	2984.43	2206.39	1144.86	2497.54	-1.12545	3.81693e-10	2.23936e-08	LIMS1	2	108534355	108687246	+	7771	-	- && P48059.4 RecName: Full=LIM and senescent cell antigen-like-containing domain protein 1; AltName: Full=Particularly interesting new Cys-His protein 1; Short=PINCH-1; AltName: Full=Renal carcinoma antigen NY-REN-48 && PF13900:Putative domain of unknown function|PF00412:LIM domain	LIM	1323	1224	1167	2197	2727	2077	8.2156	7.93889	8.81675	16.8729	21.7194	15.9863
ENSG00000181649	11.0632	25.909	13.5365	125.725	143.366	109.417	16.8362	126.169	-2.90349	3.95559e-10	2.31212e-08	PHLDA2	11	2928273	2929455	-	955	-	- && Q53GA4.2 RecName: Full=Pleckstrin homology-like domain family A member 2; AltName: Full=Beckwith-Wiedemann syndrome chromosomal region 1 candidate gene C protein; AltName: Full=Imprinted in placenta and liver protein; AltName: Full=Tumor-suppressing STF cDNA 3 protein; AltName: Full=Tumor-suppressing subchromosomal transferable fragment candidate gene 3 protein; AltName: Full=p17-Beckwith-Wi…	-	13	29	13	120	131	103	0.656896	1.53056	0.799199	7.49917	8.49	6.45094
ENSG00000105339	938.668	1377.64	1063.14	3226.93	2367.19	3172.02	1126.48	2922.05	-1.37518	4.14929e-10	2.41639e-08	DENND3	8	141117278	141195808	+	14670	-	- && A2RUS2.2 RecName: Full=DENN domain-containing protein 3 && PF02141:DENN (AEX-3) domain	DENN	1103	1542	1021	3080	2163	2986	3.62829	5.29797	4.08611	12.5301	9.1257	12.1744
ENSG00000169242	177.011	114.357	188.47	13.6202	25.1712	30.8067	159.946	23.1993	2.78601	4.64526e-10	2.69527e-08	EFNA1	1	155127460	155134857	+	2539	-	- && P20827.2 RecName: Full=Ephrin-A1; AltName: Full=EPH-related receptor tyrosine kinase ligand 1; Short=LERK-1; AltName: Full=Immediate early response protein B61; AltName: Full=Tumor necrosis factor alpha-induced protein 4; Short=TNF alpha-induced protein 4; Contains: RecName: Full=Ephrin-A1, secreted form; Flags: Precursor && PF00812:Ephrin	-	208	128	181	13	23	29	3.95327	2.54099	4.18534	0.305574	0.560667	0.683163
ENSG00000136754	2786.22	2446.16	3107.15	1363.06	1457.74	1448.98	2779.84	1423.26	0.965656	4.67169e-10	2.70068e-08	ABI1	10	26746593	26861087	-	4218	-	- && Q8IZP0.4 RecName: Full=Abl interactor 1; AltName: Full=Abelson interactor 1; Short=Abi-1; AltName: Full=Abl-binding protein 4; Short=AblBP4; AltName: Full=Eps8 SH3 domain-binding protein; Short=Eps8-binding protein; AltName: Full=Nap1-binding protein; Short=Nap1BP; AltName: Full=Spectrin SH3 domain-binding protein 1; AltName: Full=e3B1 && PF00018:SH3 domain	SH3_1	3274	2738	2984	1301	1332	1364	37.4566	32.7177	41.5343	18.408	19.5451	19.3418
ENSG00000139193	4536.75	5219.32	5882.13	470.42	1378.94	305.942	5212.73	718.435	2.85924	4.9128e-10	2.8297e-08	CD27	12	6444867	6451718	+	1410	-	- && P26842.2 RecName: Full=CD27 antigen; AltName: Full=CD27L receptor; AltName: Full=T-cell activation antigen CD27; AltName: Full=T14; AltName: Full=Tumor necrosis factor receptor superfamily member 7; AltName: CD_antigen=CD27; Flags: Precursor && PF00020:TNFR/NGFR cysteine-rich region	-	5331	5842	5649	449	1260	288	182.451	208.832	235.216	19.0048	55.3084	12.2169
ENSG00000186716	440.825	373.447	91.6317	2231.61	2184.42	2000.31	301.968	2138.78	-2.82303	5.14513e-10	2.95274e-08	BCR	22	23179704	23318037	+	12389	-	- && P11274.2 RecName: Full=Breakpoint cluster region protein; AltName: Full=Renal carcinoma antigen NY-REN-26 && PF00621:RhoGEF domain|PF00168:C2 domain|PF00620:RhoGAP domain|PF09036:Bcr-Abl oncoprotein oligomerisation domain	RhoGAP	518	418	88	2130	1996	1883	2.01767	1.70057	0.417024	10.2607	9.97158	9.09082
ENSG00000223865	936.966	553.916	1254.73	2802.61	3800.85	3344.12	915.204	3315.86	-1.85764	5.34264e-10	3.05498e-08	HLA-DPB1	6	33075926	33087201	+	2791	-	- && P04440.1 RecName: Full=HLA class II histocompatibility antigen, DP beta 1 chain; AltName: Full=HLA class II histocompatibility antigen, DP(W4) beta chain; AltName: Full=MHC class II antigen DPB1; Flags: Precursor && PF00969:Class II histocompatibility antigen, beta domain|PF07654:Immunoglobulin C1-set domain	C1-set	1101	620	1205	2675	3473	3148	19.0364	11.1966	25.3479	57.2005	77.0167	67.4628
ENSG00000177732	387.211	357.365	245.739	1115.81	800.006	983.688	330.105	966.5	-1.5485	5.55622e-10	3.16564e-08	SOX12	20	325595	330224	+	4630	-	- && O15370.2 RecName: Full=Transcription factor SOX-12; AltName: Full=Protein SOX-22 && PF00505:HMG (high mobility group) box	HMG_box	455	400	236	1065	731	926	4.74228	4.35446	2.99258	13.7279	9.77183	11.9624
ENSG00000164761	4.25507	17.8683	5.20634	82.7687	254.995	148.722	9.10989	162.162	-4.14812	5.82811e-10	3.30861e-08	TNFRSF11B	8	118923557	118952200	-	2827	-	- && O00300.3 RecName: Full=Tumor necrosis factor receptor superfamily member 11B; AltName: Full=Osteoclastogenesis inhibitory factor; AltName: Full=Osteoprotegerin; Flags: Precursor && PF00020:TNFR/NGFR cysteine-rich region|PF00531:Death domain	Death	5	20	5	79	233	140	0.0853494	0.356582	0.103839	1.66777	5.10117	2.96204
ENSG00000197381	31.4875	43.7772	35.4031	2836.14	246.24	2361.49	36.8893	1814.62	-5.62034	6.69708e-10	3.78829e-08	ADARB1	21	45073853	45226560	+	10049	-	- && P78563.1 RecName: Full=Double-stranded RNA-specific editase 1; AltName: Full=RNA-editing deaminase 1; AltName: Full=RNA-editing enzyme 1; AltName: Full=dsRNA adenosine deaminase && PF00035:Double-stranded RNA binding motif|PF02137:Adenosine-deaminase (editase) domain	-	37	49	34	2707	225	2223	0.177679	0.24577	0.198642	16.0769	1.3858	13.2314
ENSG00000039523	639.962	711.157	790.323	1558.99	1487.29	1327.87	713.814	1458.05	-1.03109	6.8986e-10	3.88834e-08	RIPOR1	16	67518418	67546788	+	6729	-	- && - && -	-	752	796	759	1488	1359	1250	5.39292	5.96236	6.62226	13.1974	12.5	11.1109
ENSG00000137936	67.2301	54.4982	49.9809	638.052	183.859	374.991	57.2364	398.968	-2.80009	7.69958e-10	4.32437e-08	BCAR3	1	93561786	93847150	-	5042	-	- && O75815.1 RecName: Full=Breast cancer anti-estrogen resistance protein 3; AltName: Full=Novel SH2-containing protein 2; AltName: Full=SH2 domain-containing protein 3B && PF00617:RasGEF domain|PF00017:SH2 domain	SH2	79	61	48	609	168	353	0.756102	0.609793	0.558925	7.20859	2.06227	4.18756
ENSG00000183486	6814.92	6977.56	8682.1	3117.97	2003.85	3281.44	7491.52	2801.09	1.41918	8.35413e-10	4.67535e-08	MX2	21	41361943	41409390	+	13047	-	- && P20592.1 RecName: Full=Interferon-induced GTP-binding protein Mx2; AltName: Full=Interferon-regulated resistance GTP-binding protein MxB; AltName: Full=Myxovirus resistance protein 2; AltName: Full=p78-related protein && PF00350:Dynamin family|PF02212:Dynamin GTPase effector domain|PF01031:Dynamin central region	-	8008	7810	8338	2976	1831	3089	29.619	30.1714	37.5203	13.6131	8.68595	14.1611
ENSG00000160360	1.70203	0.893413	5.20634	445.275	12.0384	242.204	2.60059	233.172	-6.51707	8.63076e-10	4.8131e-08	GPSM1	9	136327476	136359605	+	5138	-	- && Q86YR5.2 RecName: Full=G-protein-signaling modulator 1; AltName: Full=Activator of G-protein signaling 3 && PF13424:Tetratricopeptide repeat|PF02188:GoLoco motif	-	2	1	5	425	11	228	0.0187842	0.00980983	0.0571335	4.93663	0.132507	2.65418
ENSG00000138646	1850.95	1973.55	1934.68	860.166	431.193	564.081	1919.73	618.48	1.63386	8.86734e-10	4.91855e-08	HERC5	4	88457117	88506163	+	4766	-	- && Q9UII4.2 RecName: Full=E3 ISG15--protein ligase HERC5; AltName: Full=Cyclin-E-binding protein 1; AltName: Full=HECT domain and RCC1-like domain-containing protein 5 && PF00415:Regulator of chromosome condensation (RCC1) repeat|PF00632:HECT-domain (ubiquitin-transferase)	HECT	2175	2209	1858	821	394	531	22.0222	23.3613	22.8879	10.2807	5.1166	6.66392
ENSG00000164742	267.218	32.1629	136.406	0	4.3776	1.0623	145.262	1.8133	6.3393	8.88219e-10	4.91855e-08	ADCY1	7	45574140	45723116	+	13812	-	- && Q08828.2 RecName: Full=Adenylate cyclase type 1; AltName: Full=ATP pyrophosphate-lyase 1; AltName: Full=Adenylate cyclase type I; AltName: Full=Adenylyl cyclase 1; AltName: Full=Ca(2+)/calmodulin-activated adenylyl cyclase && PF00211:Adenylate and Guanylate cyclase catalytic domain|PF16214:Adenylyl cyclase N-terminal extracellular and transmembrane region|PF13900:Putative domain of unknown f…	Guanylate_cyc	314	36	131	0	4	1	1.09706	0.131372	0.556839	0	0.0179243	0.00433045
gene-HHV4_BGLF5	3141.94	1040.83	3156.09	67.0531	18.6048	125.351	2446.28	70.3364	5.11985	8.99056e-10	4.96115e-08	BGLF5	NC_007605.1	108641	110053	-	1413	-	- && P03217.1 RecName: Full=Shutoff alkaline exonuclease; Short=SOX && PF01771:Herpesvirus alkaline exonuclease|PF10813:Protein of unknown function (DUF2733)	-	3692	1165	3031	64	17	118	126.089	41.5565	125.939	2.70317	0.74464	4.99493
ENSG00000118503	12304	13959.6	10890.6	5371.58	6545.6	6444.97	12384.7	6120.72	1.01684	9.09692e-10	4.99343e-08	TNFAIP3	6	137867188	137883312	+	5051	-	- && P21580.1 RecName: Full=Tumor necrosis factor alpha-induced protein 3; Short=TNF alpha-induced protein 3; AltName: Full=OTU domain-containing protein 7C; AltName: Full=Putative DNA-binding protein A20; AltName: Full=Zinc finger protein A20; Contains: RecName: Full=A20p50; Contains: RecName: Full=A20p37 && PF01754:A20-like zinc finger|PF02338:OTU-like cysteine protease	OTU	14458	15625	10459	5127	5981	6067	138.13	155.919	121.57	60.5789	73.2885	71.8432
ENSG00000108639	11308.3	12732.9	14075.9	5763.43	6812.64	4837.71	12705.7	5804.59	1.1302	9.11233e-10	4.99343e-08	SYNGR2	17	78168558	78173527	+	4074	-	- && O43760.1 RecName: Full=Synaptogyrin-2; AltName: Full=Cellugyrin && PF01284:Membrane-associating domain	-	13288	14252	13518	5501	6225	4554	157.396	176.324	194.808	80.5854	94.571	66.8592
ENSG00000239961	0	0	0	51.3376	151.027	29.7444	0	77.3697	-8.82827	9.76244e-10	5.33117e-08	LILRA4	19	54333185	54339150	-	2171	-	- && P59901.2 RecName: Full=Leukocyte immunoglobulin-like receptor subfamily A member 4; AltName: Full=CD85 antigen-like family member G; AltName: Full=Immunoglobulin-like transcript 7; Short=ILT-7; AltName: CD_antigen=CD85g; Flags: Precursor && PF13895:Immunoglobulin domain|PF13927:Immunoglobulin domain	-	0	0	0	49	138	28	0	0	0	1.34701	3.93422	0.771414
gene-HHV4_LMP-1	4397.19	3024.2	4418.1	1817.77	1424.91	1618.94	3946.5	1620.54	1.284	1.00566e-09	5.47289e-08	LMP-1	NC_007605.1	166483	169056	-	2420	-	- && P0C733.1 RecName: Full=Uncharacterized protein BNLF2b [Human herpesvirus 4] >Q8AZJ3.2 RecName: Full=Uncharacterized protein BNLF2b && PF05297:Herpesvirus latent membrane protein 1 (LMP1)	-	5167	3385	4243	1735	1302	1524	103.034	70.5016	102.937	42.7878	33.2993	37.6668
ENSG00000075884	1356.52	1106.05	1161.01	635.957	534.067	530.087	1207.86	566.704	1.09185	1.06546e-09	5.77836e-08	ARHGAP15	2	143091362	143768352	+	6226	-	- && Q53QZ3.2 RecName: Full=Rho GTPase-activating protein 15; AltName: Full=ArhGAP15; AltName: Full=Rho-type GTPase-activating protein 15 && PF00169:PH domain|PF00620:RhoGAP domain	RhoGAP	1594	1238	1115	607	488	499	12.3548	10.0223	10.5143	5.81856	4.85121	4.79381
ENSG00000012660	3290.87	2816.93	3608	6038.97	6885.96	6035.98	3238.6	6320.31	-0.964742	1.18058e-09	6.3808e-08	ELOVL5	6	53267398	53349179	-	3813	-	- && Q9NYP7.1 RecName: Full=Elongation of very long chain fatty acids protein 5; AltName: Full=3-keto acyl-CoA synthase ELOVL5; AltName: Full=ELOVL fatty acid elongase 5; Short=ELOVL FA elongase 5; AltName: Full=Fatty acid elongase 1; Short=hELO1; AltName: Full=Very long chain 3-ketoacyl-CoA synthase 5; AltName: Full=Very long chain 3-oxoacyl-CoA synthase 5 && PF01151:GNS1/SUR4 family	ELO	3867	3153	3465	5764	6292	5682	48.94	41.6785	53.3521	90.2179	102.132	89.1299
gene-HHV4_BPLF1	10998.5	4007.85	9350.6	349.934	135.706	714.927	8118.98	400.189	4.34248	1.2568e-09	6.76957e-08	BPLF1	NC_007605.1	49790	59239	-	9450	-	- && P03186.1 RecName: Full=Large tegument protein deneddylase; AltName: Full=Large tegument protein; Short=LTP && PF04843:Herpesvirus tegument protein, N-terminal conserved region	-	12924	4486	8980	334	124	673	65.9966	23.9267	55.7904	2.10936	0.812137	4.25964
ENSG00000179403	2.55304	47.3509	10.4127	436.893	361.152	411.11	20.1055	403.052	-4.32328	1.2631e-09	6.78038e-08	VWA1	1	1434861	1442882	+	5065	-	- && Q6PCB0.1 RecName: Full=von Willebrand factor A domain-containing protein 1; Flags: Precursor && PF00041:Fibronectin type III domain|PF00092:von Willebrand factor type A domain	VWA	3	53	10	417	330	387	0.0285824	0.527414	0.115914	4.91351	4.0325	4.57005
ENSG00000182199	2420.28	2499.77	2199.16	4255.78	3996.75	3971.93	2373.07	4074.82	-0.779798	1.48597e-09	7.9497e-08	SHMT2	12	57229327	57234935	+	4838	-	- && P34897.3 RecName: Full=Serine hydroxymethyltransferase, mitochondrial; Short=SHMT; AltName: Full=Glycine hydroxymethyltransferase; AltName: Full=Serine methylase; Flags: Precursor && PF00464:Serine hydroxymethyltransferase	SHMT	2844	2798	2112	4062	3652	3739	28.3674	29.1499	25.6297	50.1083	46.7202	46.2252
ENSG00000100503	9231.79	8493.68	8736.25	4684.29	5512.49	5054.42	8820.57	5083.73	0.795028	1.49999e-09	7.99757e-08	NIN	14	50719763	50831121	-	13683	-	- && Q8N4C6.4 RecName: Full=Ninein; Short=hNinein; AltName: Full=Glycogen synthase kinase 3 beta-interacting protein; Short=GSK3B-interacting protein && -	-	10848	9507	8390	4471	5037	4758	38.2582	35.0201	35.9994	19.5011	22.784	20.7985
gene-HHV4_BORF1	4091.67	1743.05	3727.74	104.771	41.5872	256.014	3187.49	134.124	4.57061	1.66441e-09	8.84432e-08	BORF1	NC_007605.1	62950	64044	+	1095	-	- && P03187.1 RecName: Full=Triplex capsid protein 1 && PF03327:Herpesvirus capsid shell protein VP19C	-	4808	1951	3580	100	38	241	211.888	89.8046	191.948	5.45031	2.14788	13.1641
ENSG00000132623	142.119	133.119	174.933	3.14312	9.8496	23.3706	150.057	12.1211	3.63017	1.83257e-09	9.70524e-08	ANKEF1	20	9986126	10058303	+	5815	-	- && Q9NU02.2 RecName: Full=Ankyrin repeat and EF-hand domain-containing protein 1; AltName: Full=Ankyrin repeat domain-containing protein 5 && -	-	167	149	168	3	9	22	1.38587	1.29149	1.69619	0.0307898	0.0957927	0.226288
ENSG00000165929	1274.82	1536.67	1627.5	297.548	66.7584	292.132	1479.66	218.813	2.75706	1.86692e-09	9.85409e-08	TC2N	14	91779751	91867536	-	6147	-	- && Q8N9U0.2 RecName: Full=Tandem C2 domains nuclear protein; AltName: Full=Membrane targeting tandem C2 domain-containing protein 1; AltName: Full=Tandem C2 protein in nucleus; Short=Tac2-N && PF00168:C2 domain	C2	1498	1720	1563	284	61	275	11.7599	14.1033	14.9283	2.75734	0.614195	2.67583
gene-HHV4_BDLF2	15351.4	6079.68	13456.3	280.785	29.5488	352.683	11629.1	221.006	5.7174	1.91076e-09	1.00185e-07	BDLF2	NC_007605.1	118839	120101	-	1263	-	- && P03225.1 RecName: Full=Protein BDLF2 >P0C742.1 RecName: Full=Protein BDLF2 [Epstein-barr virus strain ag876] && -	-	18039	6805	12923	268	27	332	689.232	271.569	600.724	12.6639	1.32312	15.7226
ENSG00000122707	133.609	60.7521	104.127	3.14312	4.3776	11.6853	99.496	6.402	3.95771	1.90644e-09	1.00185e-07	RECK	9	36036433	36124451	+	6045	-	- && O95980.1 RecName: Full=Reversion-inducing cysteine-rich protein with Kazal motifs; Short=hRECK; AltName: Full=Suppressor of tumorigenicity 15 protein; Flags: Precursor && -	-	157	68	100	3	4	11	1.25331	0.56698	0.971222	0.0296183	0.0409547	0.108839
ENSG00000006118	108.079	120.611	56.2285	389.746	360.058	365.431	94.9727	371.745	-1.96465	1.92036e-09	1.00355e-07	TMEM132A	11	60924463	60937159	+	7271	-	- && Q24JP5.1 RecName: Full=Transmembrane protein 132A; AltName: Full=HSPA5-binding protein 1; Flags: Precursor && PF15706:Mature oligodendrocyte transmembrane protein, TMEM132D, C-term|PF16070:Transmembrane protein family 132|PF15705:Mature oligodendrocyte transmembrane protein, TMEM132D, N-term	-	127	135	54	372	329	344	0.84288	0.935826	0.436028	3.0534	2.80054	2.82979
ENSG00000240204	114.036	59.8587	111.416	2.09541	5.472	10.623	95.1034	6.06346	3.97222	1.93917e-09	1.01003e-07	SMKR1	7	129502479	129512932	+	1035	-	- && H3BMG3.1 RecName: Full=Small lysine-rich protein 1 && -	-	134	67	107	2	5	10	6.24771	3.2628	6.06957	0.115325	0.298999	0.577895
ENSG00000172578	349.766	595.013	433.168	1803.1	1077.98	1593.45	459.316	1491.51	-1.69931	2.05612e-09	1.06742e-07	KLHL6	3	183487531	183555689	-	10546	-	- && Q8WZ60.3 RecName: Full=Kelch-like protein 6 && PF13900:Putative domain of unknown function|PF00651:BTB/POZ domain|PF07707:BTB And C-terminal Kelch|PF01344:Kelch motif	BACK	411	666	416	1721	985	1500	1.88066	3.18304	2.3159	9.73932	5.7808	8.50732
ENSG00000020577	574.434	305.547	487.314	97.4366	146.65	110.479	455.765	118.188	1.94774	2.25533e-09	1.167e-07	SAMD4A	14	54567097	54793315	+	12170	-	- && Q9UPU9.3 RecName: Full=Protein Smaug homolog 1; Short=Smaug 1; Short=hSmaug1; AltName: Full=Sterile alpha motif domain-containing protein 4A; Short=SAM domain-containing protein 4A && PF00536:SAM domain (Sterile alpha motif)	SAM_1	675	342	468	93	134	104	2.67651	1.41642	2.25772	0.456066	0.681481	0.511131
ENSG00000156030	5593.71	5004.9	5726.98	2827.76	3036.96	3296.31	5441.86	3053.68	0.833522	2.46987e-09	1.27384e-07	ELMSAN1	14	73715122	73790285	-	13484	-	- && Q6PJG2.2 RecName: Full=ELM2 and SANT domain-containing protein 1; AltName: Full=MIDEAS && PF01448:ELM2 domain|PF13900:Putative domain of unknown function	ELM2	6573	5602	5500	2699	2775	3103	23.5235	20.9401	23.9474	11.9459	12.7375	13.7642
ENSG00000115267	3461.07	4267.83	3824.58	1165.05	1909.73	1572.2	3851.16	1548.99	1.31405	2.48936e-09	1.27971e-07	IFIH1	2	162267079	162318703	-	4528	-	- && Q9BYX4.3 RecName: Full=Interferon-induced helicase C domain-containing protein 1; AltName: Full=Clinically amyopathic dermatomyositis autoantigen 140 kDa; Short=CADM-140 autoantigen; AltName: Full=Helicase with 2 CARD domains; Short=Helicard; AltName: Full=Interferon-induced with helicase C domain protein 1; AltName: Full=Melanoma differentiation-associated protein 5; Short=MDA-5; AltName: F…	Helicase_C	4067	4777	3673	1112	1745	1480	43.3435	53.1746	47.6244	14.6566	23.8522	19.5499
ENSG00000186951	725.914	830.874	922.564	330.027	397.267	391.988	826.451	373.094	1.14706	2.63891e-09	1.35218e-07	PPARA	22	46150521	46243756	+	13219	-	- && Q07869.2 RecName: Full=Peroxisome proliferator-activated receptor alpha; Short=PPAR-alpha; AltName: Full=Nuclear receptor subfamily 1 group C member 1 && PF00105:Zinc finger, C4 type (two domains)|PF00104:Ligand-binding domain of nuclear hormone receptor|PF13900:Putative domain of unknown function	zf-C4	853	930	886	315	363	369	3.11392	3.54601	3.93505	1.42216	1.6996	1.66962
ENSG00000171867	220.412	159.028	229.079	660.054	466.214	736.173	202.84	620.814	-1.61462	2.93193e-09	1.49747e-07	PRNP	20	4686236	4701590	+	2851	-	- && P04156.1 RecName: Full=Major prion protein; Short=PrP; AltName: Full=ASCR; AltName: Full=PrP27-30; AltName: Full=PrP33-35C; AltName: CD_antigen=CD230; Flags: Precursor && PF11587:Major prion protein bPrPp - N terminal|PF00377:Prion/Doppel alpha-helical domain	-	259	178	220	630	426	693	4.38388	3.14687	4.53044	13.188	9.24809	14.5387
ENSG00000271474	0.851013	0	0	70.1963	59.0976	76.4855	0.283671	68.5931	-7.69336	3.11842e-09	1.58758e-07	AC106881.1	4	95549129	95552457	+	3329	-	- && - && -	-	1	0	0	67	54	72	0.0144958	0	0	1.20115	1.00397	1.29362
ENSG00000170430	440.825	343.071	422.755	48.1944	2.1888	8.49839	402.217	19.6272	4.3541	3.15593e-09	1.60151e-07	MGMT	10	129467184	129768007	+	3557	-	- && P16455.1 RecName: Full=Methylated-DNA--protein-cysteine methyltransferase; AltName: Full=6-O-methylguanine-DNA methyltransferase; Short=MGMT; AltName: Full=O-6-methylguanine-DNA-alkyltransferase && PF01035:6-O-methylguanine DNA methyltransferase, DNA binding domain|PF02870:6-O-methylguanine DNA methyltransferase, ribonuclease-like domain	DNA_binding_1	518	384	406	46	2	8	7.02752	5.4413	6.70127	0.771809	0.0348005	0.134523
ENSG00000058091	366.787	710.263	411.301	2220.09	1395.36	1633.82	496.117	1749.75	-1.81824	3.38657e-09	1.71304e-07	CDK14	7	90466424	91210590	+	6841	-	- && O94921.3 RecName: Full=Cyclin-dependent kinase 14; AltName: Full=Cell division protein kinase 14; AltName: Full=Serine/threonine-protein kinase PFTAIRE-1; Short=hPFTAIRE1 && PF00069:Protein kinase domain	Pkinase	431	795	395	2119	1275	1538	3.04028	5.85737	3.38994	18.4862	11.5353	13.447
ENSG00000148053	822.93	608.414	1172.47	23.0495	161.971	38.2427	867.938	74.4211	3.54485	3.4621e-09	1.74565e-07	NTRK2	9	84668551	85027070	+	20363	-	- && Q16620.1 RecName: Full=BDNF/NT-3 growth factors receptor; AltName: Full=GP145-TrkB; Short=Trk-B; AltName: Full=Neurotrophic tyrosine kinase receptor type 2; AltName: Full=TrkB tyrosine kinase; AltName: Full=Tropomyosin-related kinase B; Flags: Precursor && PF07679:Immunoglobulin I-set domain|PF07714:Protein tyrosine kinase|PF13855:Leucine rich repeat|PF01462:Leucine rich repeat N-terminal do…	Pkinase_Tyr	967	681	1126	22	148	36	2.29161	1.68562	3.24647	0.0644787	0.449842	0.105743
ENSG00000136999	1.70203	0	2.08254	113.152	26.2656	111.541	1.26152	83.653	-6.07737	3.99663e-09	2.00875e-07	NOV	8	119416306	119424353	+	2673	-	- && P48745.1 RecName: Full=Protein NOV homolog; Short=NovH; AltName: Full=CCN family member 3; AltName: Full=Insulin-like growth factor-binding protein 9; Short=IBP-9; Short=IGF-binding protein 9; Short=IGFBP-9; AltName: Full=Nephroblastoma-overexpressed gene protein homolog; Flags: Precursor && PF00007:Cystine-knot domain|PF00219:Insulin-like growth factor binding protein|PF00093:von Willebrand…	VWC	2	0	2	108	24	105	0.0361067	0	0.0439284	2.41135	0.555715	2.34952
ENSG00000136848	5.10608	0	0	288.119	88.6464	47.8034	1.70203	141.523	-6.32121	4.04881e-09	2.02852e-07	DAB2IP	9	121567057	121785530	+	8408	-	- && Q5VWQ8.2 RecName: Full=Disabled homolog 2-interacting protein; Short=DAB2 interaction protein; Short=DAB2-interacting protein; AltName: Full=ASK-interacting protein 1; Short=AIP-1; AltName: Full=DOC-2/DAB-2 interactive protein && PF12004:Domain of unknown function (DUF3498)|PF00616:GTPase-activator protein for Ras-like GTPase|PF00168:C2 domain	C2	6	0	0	275	81	45	0.0344362	0	0	1.95198	0.596255	0.320117
ENSG00000198720	77.4422	54.4982	41.6508	283.928	226.541	201.837	57.8637	237.435	-2.03192	4.16832e-09	2.08179e-07	ANKRD13B	17	29589769	29614761	+	3971	-	- && Q86YJ7.4 RecName: Full=Ankyrin repeat domain-containing protein 13B && PF11904:GPCR-chaperone|PF13857:Ankyrin repeats (many copies)	-	91	61	40	271	207	190	1.10585	0.774257	0.591391	4.07291	3.22634	2.86182
ENSG00000156103	0	0.893413	0	12.5725	358.963	127.476	0.297804	166.337	-8.97096	4.199e-09	2.09049e-07	MMP16	8	88032009	88328025	-	12115	-	- && P51512.2 RecName: Full=Matrix metalloproteinase-16; Short=MMP-16; AltName: Full=MMP-X2; AltName: Full=Membrane-type matrix metalloproteinase 3; Short=MT-MMP 3; Short=MTMMP3; AltName: Full=Membrane-type-3 matrix metalloproteinase; Short=MT3-MMP; Short=MT3MMP; Flags: Precursor && PF11857:Domain of unknown function (DUF3377)|PF00045:Hemopexin|PF00413:Matrixin|PF01471:Putative peptidoglycan bind…	Hemopexin	0	1	0	12	328	120	0	0.00416037	0	0.0591144	1.67568	0.592444
ENSG00000170054	1268.86	184.043	149.943	0	0	0	534.282	0	11.4093	4.36961e-09	2.16859e-07	SERPINA9	14	94462717	94479689	-	2561	-	- && Q86WD7.3 RecName: Full=Serpin A9; AltName: Full=Centerin; AltName: Full=Germinal center B-cell-expressed transcript 1 protein; Flags: Precursor && PF00079:Serpin (serine protease inhibitor)	Serpin	1491	206	144	0	0	0	28.0947	4.05427	3.30117	0	0	0
ENSG00000143772	2926.63	3386.93	4638.85	1544.32	825.177	1126.04	3650.81	1165.18	1.64745	4.42481e-09	2.1891e-07	ITPKB	1	226631690	226739323	-	7036	-	- && P27987.5 RecName: Full=Inositol-trisphosphate 3-kinase B; AltName: Full=Inositol 1,4,5-trisphosphate 3-kinase B; Short=IP3 3-kinase B; Short=IP3K B; Short=InsP 3-kinase B && PF03770:Inositol polyphosphate kinase	-	3439	3791	4455	1474	754	1060	23.5865	27.1571	37.1738	12.5028	6.63262	9.01092
ENSG00000166963	186.372	154.56	155.149	20.9541	37.2096	44.6165	165.36	34.2601	2.27243	5.09701e-09	2.51378e-07	MAP1A	15	43510958	43531620	+	10629	-	- && P78559.6 RecName: Full=Microtubule-associated protein 1A; Short=MAP-1A; AltName: Full=Proliferation-related protein p80; Contains: RecName: Full=MAP1A heavy chain; Contains: RecName: Full=MAP1 light chain LC2 && -	-	219	173	149	20	34	42	0.994279	0.820369	0.823017	0.112298	0.197982	0.236345
ENSG00000173621	177.011	177.789	225.955	621.289	459.648	461.038	193.585	513.992	-1.41054	5.25722e-09	2.58472e-07	LRFN4	11	66856647	66860475	+	2828	-	- && Q6PJG9.1 RecName: Full=Leucine-rich repeat and fibronectin type-III domain-containing protein 4; Flags: Precursor && PF13855:Leucine rich repeat|PF07679:Immunoglobulin I-set domain	I-set	208	199	217	593	420	434	3.54928	3.54674	4.505	12.5144	9.19199	9.17909
ENSG00000135709	230.625	630.75	398.806	84.8641	87.552	87.1085	420.06	86.5082	2.27959	5.3138e-09	2.60442e-07	KIAA0513	16	85027751	85094230	+	8837	-	- && O60268.1 RecName: Full=Uncharacterized protein KIAA0513 && -	-	271	706	383	81	80	82	1.47986	4.02676	2.54454	0.547036	0.560305	0.555007
ENSG00000160712	152.331	113.463	279.06	694.629	1283.73	693.681	181.618	890.68	-2.29591	5.86108e-09	2.86376e-07	IL6R	1	154405193	154469450	+	6453	-	- && P08887.1 RecName: Full=Interleukin-6 receptor subunit alpha; Short=IL-6 receptor subunit alpha; Short=IL-6R subunit alpha; Short=IL-6R-alpha; Short=IL-6RA; AltName: Full=IL-6R 1; AltName: Full=Membrane glycoprotein 80; Short=gp80; AltName: CD_antigen=CD126; Flags: Precursor && PF13900:Putative domain of unknown function|PF00047:Immunoglobulin domain|PF09240:Interleukin-6 receptor alpha chain…	ig	179	127	268	663	1173	653	1.33859	0.991968	2.4383	6.13179	11.2506	6.05258
ENSG00000064393	328.491	926.469	539.377	2892.71	2657.2	1989.69	598.113	2513.2	-2.07108	5.96141e-09	2.90379e-07	HIPK2	7	139561570	139777778	-	15402	-	- && Q9H2X6.2 RecName: Full=Homeodomain-interacting protein kinase 2; Short=hHIPk2 && PF00069:Protein kinase domain	Pkinase	386	1037	518	2761	2428	1873	1.20939	3.39357	1.97455	10.6985	9.75689	7.27361
ENSG00000165995	16.1693	68.7928	19.7841	321.646	282.355	283.634	34.9154	295.878	-3.08051	6.26802e-09	3.04375e-07	CACNB2	10	18140677	18543557	+	8955	-	- && Q08289.3 RecName: Full=Voltage-dependent L-type calcium channel subunit beta-2; Short=CAB2; AltName: Full=Calcium channel voltage-dependent subunit beta 2; AltName: Full=Lambert-Eaton myasthenic syndrome antigen B; Short=MYSB && PF12052:Voltage gated calcium channel subunit beta domain 4Aa N terminal|PF00625:Guanylate kinase|PF13900:Putative domain of unknown function	-	19	77	19	307	258	267	0.102387	0.433392	0.124567	2.04601	1.78317	1.78334
gene-HHV4_BALF1	194.031	117.037	290.514	10.4771	4.3776	29.7444	200.527	14.8663	3.75131	6.30443e-09	3.05204e-07	BALF1	NC_007605.1	164397	164945	-	549	-	- && P0CK58.1 RecName: Full=Apoptosis regulator BALF1 >P0CK59.1 RecName: Full=Apoptosis regulator BALF1 && PF06861:BALF1 protein	-	228	131	279	10	4	28	20.041	12.0269	29.8364	1.08708	0.450949	3.05053
ENSG00000205189	885.054	829.981	1079.8	438.988	460.742	440.854	931.61	446.862	1.05939	6.67155e-09	3.21989e-07	ZBTB10	8	80485619	80526265	+	10216	-	- && Q96DT7.2 RecName: Full=Zinc finger and BTB domain-containing protein 10; AltName: Full=Zinc finger protein RIN ZF && PF00651:BTB/POZ domain	BTB	1040	929	1037	419	421	415	4.91257	4.58343	5.95954	2.44776	2.55059	2.42972
ENSG00000156414	0	0	0	61.8146	1208.22	497.156	0	589.063	-11.7572	7.19789e-09	3.46333e-07	TDRD9	14	103928462	104052667	+	5480	-	- && Q8NDG6.3 RecName: Full=Putative ATP-dependent RNA helicase TDRD9; AltName: Full=Tudor domain-containing protein 9 && PF04408:Helicase associated domain (HA2)|PF00271:Helicase conserved C-terminal domain|PF00270:DEAD/DEAH box helicase|PF00567:Tudor domain	HA2	0	0	0	59	1104	468	0	0	0	0.64255	12.4689	5.10804
ENSG00000119514	0	0	0	27.2403	80.9856	43.5542	0	50.5934	-8.21535	7.37697e-09	3.5387e-07	GALNT12	9	98807699	98850081	+	3137	-	- && Q8IXK2.3 RecName: Full=Polypeptide N-acetylgalactosaminyltransferase 12; AltName: Full=Polypeptide GalNAc transferase 12; Short=GalNAc-T12; Short=pp-GaNTase 12; AltName: Full=Protein-UDP acetylgalactosaminyltransferase 12; AltName: Full=UDP-GalNAc:polypeptide N-acetylgalactosaminyltransferase 12 && PF00535:Glycosyl transferase family 2|PF00652:Ricin-type beta-trefoil lectin domain	Glycos_transf_2	0	0	0	26	74	41	0	0	0	0.494646	1.46001	0.781733
ENSG00000117020	659.535	630.75	627.885	280.785	335.981	328.25	639.39	315.005	1.0217	7.6506e-09	3.65884e-07	AKT3	1	243488233	243851079	-	9475	-	- && Q9Y243.1 RecName: Full=RAC-gamma serine/threonine-protein kinase; AltName: Full=Protein kinase Akt-3; AltName: Full=Protein kinase B gamma; Short=PKB gamma; AltName: Full=RAC-PK-gamma; AltName: Full=STK-2 && PF00069:Protein kinase domain|PF00169:PH domain|PF00433:Protein kinase C terminal domain	Pkinase	775	706	603	268	307	309	3.94711	3.75561	3.7364	1.68807	2.00539	1.9506
ENSG00000081189	7471.9	6333.4	7879.28	3922.61	4154.34	4105.78	7228.19	4060.91	0.831789	8.08546e-09	3.83577e-07	MEF2C	5	88717117	88904257	-	11755	-	- && A4UTP7.1 RecName: Full=Myocyte-specific enhancer factor 2C && PF00319:SRF-type transcription factor (DNA-binding and dimerisation domain)|PF12347:Holliday junction regulator protein family C-terminal repeat	SRF-TF	8780	7089	7567	3744	3796	3865	36.0436	30.3961	37.7934	19.0085	19.9868	19.666
ENSG00000147454	607.624	506.565	439.416	3114.83	1047.34	2719.48	517.868	2293.88	-2.14691	8.0603e-09	3.83577e-07	SLC25A37	8	23528805	23575463	+	8147	-	- && Q9NYZ2.2 RecName: Full=Mitoferrin-1; AltName: Full=Mitochondrial iron transporter 1; AltName: Full=Mitochondrial solute carrier protein; AltName: Full=Solute carrier family 25 member 37 && PF00153:Mitochondrial carrier protein|PF13900:Putative domain of unknown function	Mito_carr	714	567	422	2973	957	2560	4.22919	3.50785	3.04109	21.7787	7.27033	18.7945
ENSG00000204161	57.8689	48.2443	17.7016	216.875	502.329	236.893	41.2716	318.699	-2.94285	8.09347e-09	3.83577e-07	TMEM273	10	49154725	49188585	-	4123	-	- && Q5T292.1 RecName: Full=Putative uncharacterized protein C10orf128; Flags: Precursor && PF14986:Domain of unknown function (DUF4514)	-	68	54	17	207	459	223	0.795888	0.66014	0.242075	2.99635	6.89031	3.23505
ENSG00000140030	134.46	160.814	93.7142	635.957	361.152	432.356	129.663	476.488	-1.87588	9.37414e-09	4.42942e-07	GPR65	14	88005124	88014811	+	4522	-	- && Q8IYL9.1 RecName: Full=Psychosine receptor; AltName: Full=G-protein coupled receptor 65; AltName: Full=T-cell death-associated gene 8 protein && PF00001:7 transmembrane receptor (rhodopsin family)|PF13900:Putative domain of unknown function	7tm_1	158	180	90	607	330	407	1.6861	2.00631	1.16849	8.01113	4.51672	5.38336
ENSG00000151388	142.97	126.865	146.819	17.811	26.2656	5.31149	138.885	16.4627	3.07868	9.65452e-09	4.54829e-07	ADAMTS12	5	33523535	33892192	-	9778	-	- && P58397.2 RecName: Full=A disintegrin and metalloproteinase with thrombospondin motifs 12; Short=ADAM-TS 12; Short=ADAM-TS12; Short=ADAMTS-12; Flags: Precursor && PF00090:Thrombospondin type 1 domain|PF01562:Reprolysin family propeptide|PF01421:Reprolysin (M12B) family zinc metalloprotease|PF05986:ADAM-TS Spacer 1	TSP_1	168	142	141	17	24	5	0.829117	0.731971	0.846611	0.103761	0.151915	0.030585
ENSG00000130940	504.651	423.478	699.733	163.442	183.859	209.273	542.62	185.525	1.5476	1.04136e-08	4.89131e-07	CASZ1	1	10636604	10796650	-	11336	-	- && Q86V15.4 RecName: Full=Zinc finger protein castor homolog 1; AltName: Full=Castor-related protein; AltName: Full=Putative survival-related protein; AltName: Full=Zinc finger protein 693 && -	-	593	474	672	156	168	197	2.52436	2.10753	3.48036	0.821297	0.917253	1.03943
ENSG00000205133	423.805	399.356	391.517	101.627	118.195	178.466	404.892	132.763	1.60883	1.06246e-08	4.97557e-07	TRIQK	8	92883530	93017673	-	6724	-	- && Q5RDR6.1 RecName: Full=Triple QxxK/R motif-containing protein; AltName: Full=Triple repetitive-sequence of QXXK/R protein homolog && PF15168:Triple QxxK/R motif-containing protein family	-	498	447	376	97	108	168	3.57403	3.3507	3.28303	0.860953	0.994113	1.49441
gene-HHV4_BDLF1	8613.96	3150.17	7656.45	171.824	24.0768	274.073	6473.53	156.658	5.36871	1.09713e-08	5.12275e-07	BDLF1	NC_007605.1	120112	121017	-	906	-	- && P25214.1 RecName: Full=Triplex capsid protein 2 && PF01802:Herpesvirus VP23 like capsid protein	-	10122	3526	7353	164	22	258	539.131	196.16	476.487	10.8032	1.50291	17.0326
ENSG00000143924	557.414	878.225	1010.03	2144.65	3909.2	2300.94	815.223	2784.93	-1.77274	1.23243e-08	5.73752e-07	EML4	2	42169350	42332548	+	8357	-	- && Q9HC35.3 RecName: Full=Echinoderm microtubule-associated protein-like 4; Short=EMAP-4; AltName: Full=Restrictedly overexpressed proliferation-associated protein; AltName: Full=Ropp 120 && PF03451:HELP motif	-	655	983	970	2047	3572	2166	3.78222	5.92869	6.81453	14.6185	26.4546	15.5023
ENSG00000005844	418.699	1456.26	1067.3	3651.25	5543.13	4663.49	980.754	4619.29	-2.23586	1.23835e-08	5.74812e-07	ITGAL	16	30472658	30523185	+	6472	-	- && P20701.3 RecName: Full=Integrin alpha-L; AltName: Full=CD11 antigen-like family member A; AltName: Full=Leukocyte adhesion glycoprotein LFA-1 alpha chain; Short=LFA-1A; AltName: Full=Leukocyte function-associated molecule 1 alpha chain; AltName: CD_antigen=CD11a; Flags: Precursor && PF00092:von Willebrand factor type A domain|PF01839:FG-GAP repeat|PF08441:Integrin alpha|PF13900:Putative doma…	VWA	492	1630	1025	3485	5065	4390	3.66845	12.6942	9.29823	32.1366	48.4374	40.571
gene-HHV4_BGLF4	1962.44	737.959	1980.49	55.5284	9.8496	86.0462	1560.3	50.4747	4.94962	1.28448e-08	5.94475e-07	BGLF4	NC_007605.1	110037	111326	-	1290	-	- && P13288.2 RecName: Full=Serine/threonine-protein kinase BGLF4 >P0C6Z8.1 RecName: Full=Serine/threonine-protein kinase BGLF4 >P0C731.1 RecName: Full=Serine/threonine-protein kinase BGLF4 && -	-	2306	826	1902	53	9	81	86.2633	32.2735	86.5637	2.45201	0.43181	3.75564
ENSG00000152689	2830.47	3148.39	2663.57	582.524	1306.71	863.649	2880.81	917.629	1.65068	1.29392e-08	5.97096e-07	RASGRP3	2	33436324	33564750	+	11118	-	- && Q8IV61.1 RecName: Full=Ras guanyl-releasing protein 3; AltName: Full=Calcium and DAG-regulated guanine nucleotide exchange factor III; AltName: Full=Guanine nucleotide exchange factor for Rap1 && PF00130:Phorbol esters/diacylglycerol binding domain (C1 domain)|PF00617:RasGEF domain	C1_1	3326	3524	2558	556	1194	813	14.4362	15.9759	13.5079	2.98458	6.64687	4.37374
ENSG00000128872	1150.57	1123.91	1020.44	140.393	413.683	185.902	1098.31	246.659	2.15526	1.33901e-08	6.161e-07	TMOD2	15	51751561	51816368	+	11636	-	- && Q9NZR1.1 RecName: Full=Tropomodulin-2; AltName: Full=Neuronal tropomodulin; Short=N-Tmod && PF13900:Putative domain of unknown function|PF03250:Tropomodulin	-	1352	1258	980	134	378	175	5.60698	5.44919	4.94467	0.687285	2.01061	0.899546
ENSG00000184557	11.0632	16.0814	12.4952	88.0072	194.803	73.2986	13.2133	118.703	-3.16668	1.37077e-08	6.2888e-07	SOCS3	17	78356778	78360077	-	2734	-	- && O14543.1 RecName: Full=Suppressor of cytokine signaling 3; Short=SOCS-3; AltName: Full=Cytokine-inducible SH2 protein 3; Short=CIS-3; AltName: Full=STAT-induced STAT inhibitor 3; Short=SSI-3 && PF00017:SH2 domain	SH2	13	18	12	84	178	69	0.229457	0.331841	0.25769	1.83365	4.02959	1.50952
ENSG00000163590	91.0584	184.043	32.2793	0	3.2832	4.24919	102.46	2.5108	5.35735	1.45869e-08	6.67278e-07	PPM1L	3	160755602	161078907	+	12447	-	- && Q5SGD2.1 RecName: Full=Protein phosphatase 1L; AltName: Full=Protein phosphatase 1-like; AltName: Full=Protein phosphatase 2C isoform epsilon; Short=PP2C-epsilon && PF00481:Protein phosphatase 2C|PF13900:Putative domain of unknown function	PP2C	107	206	31	0	3	4	0.414835	0.834176	0.146222	0	0.0149175	0.0192214
ENSG00000159461	2044.13	2045.92	2370.97	1267.72	1174.29	1231.2	2153.67	1224.41	0.81441	1.47726e-08	6.73819e-07	AMFR	16	56361452	56425538	-	5758	-	- && Q9UKV5.2 RecName: Full=E3 ubiquitin-protein ligase AMFR; AltName: Full=Autocrine motility factor receptor; Short=AMF receptor; AltName: Full=RING finger protein 45; AltName: Full=RING-type E3 ubiquitin transferase AMFR; AltName: Full=gp78 && PF02845:CUE domain|PF13639:Ring finger domain	CUE	2402	2290	2277	1210	1073	1159	20.1306	20.0456	23.217	12.5415	11.5337	12.0393
ENSG00000146376	291.047	605.734	388.393	1357.83	1434.76	1182.34	428.391	1324.97	-1.62895	1.55696e-08	7.08125e-07	ARHGAP18	6	129576132	129710225	-	4640	-	- && Q8N392.3 RecName: Full=Rho GTPase-activating protein 18; AltName: Full=MacGAP; AltName: Full=Rho-type GTPase-activating protein 18 && PF00620:RhoGAP domain	RhoGAP	342	678	373	1296	1311	1113	3.55684	7.3649	4.7196	16.6695	17.4874	14.3472
ENSG00000165650	737.829	888.946	752.837	1969.69	1958.98	1394.8	793.204	1774.49	-1.16153	1.57133e-08	7.12605e-07	PDZD8	10	117277274	117375467	-	9881	-	- && Q8NEN9.1 RecName: Full=PDZ domain-containing protein 8; AltName: Full=Sarcoma antigen NY-SAR-84/NY-SAR-104 && PF00130:Phorbol esters/diacylglycerol binding domain (C1 domain)|PF00595:PDZ domain (Also known as DHR or GLGF)|PF13900:Putative domain of unknown function	PDZ	867	995	723	1880	1790	1313	4.23423	5.07549	4.29588	11.3551	11.2122	7.94791
ENSG00000122986	1292.69	1390.15	1173.51	687.295	454.176	540.71	1285.45	560.727	1.19681	1.58767e-08	7.17956e-07	HVCN1	12	110627841	110704950	-	3688	-	- && Q96D96.1 RecName: Full=Voltage-gated hydrogen channel 1; AltName: Full=Hydrogen voltage-gated channel 1; Short=HV1; AltName: Full=Voltage sensor domain-only protein && PF00520:Ion transport protein|PF16799:C-terminal membrane-localisation domain of ion-channel, VCN1	Ion_trans	1519	1556	1127	656	415	509	19.8757	21.2654	17.941	10.6157	6.96461	8.25498
ENSG00000242258	182.968	198.338	313.422	632.814	656.64	644.815	231.576	644.756	-1.47976	1.66326e-08	7.49988e-07	LINC00996	7	150433654	150448140	+	2171	-	- && Q96MD7.1 RecName: Full=Uncharacterized protein C9orf85 && PF13900:Putative domain of unknown function	-	215	222	301	604	600	607	4.77898	5.15405	8.13994	16.604	17.1053	16.7231
ENSG00000169926	10596	9244.14	10810.5	6166.79	6285.14	5749.16	10216.9	6067.03	0.751869	1.7012e-08	7.64908e-07	KLF13	15	31326855	31435665	+	9409	-	- && Q9JJZ6.2 RecName: Full=Krueppel-like factor 13; AltName: Full=Basic transcription element-binding protein 3; Short=BTE-binding protein 3; AltName: Full=Erythroid transcription factor FKLF-2; AltName: Full=RANTES factor of late activated T-lymphocytes 1; Short=RFLAT-1; AltName: Full=Transcription factor BTEB3 && -	-	12451	10347	10382	5886	5743	5412	63.8583	55.4276	64.7817	37.3347	37.7777	34.4036
ENSG00000144724	22.1263	7.1473	0	1990.64	1149.12	997.498	9.75788	1379.09	-7.13474	1.71494e-08	7.68896e-07	PTPRG	3	61561569	62297613	+	14629	-	- && P23470.4 RecName: Full=Receptor-type tyrosine-protein phosphatase gamma; Short=Protein-tyrosine phosphatase gamma; Short=R-PTP-gamma; Flags: Precursor && PF00102:Protein-tyrosine phosphatase|PF00194:Eukaryotic-type carbonic anhydrase|PF00041:Fibronectin type III domain	Y_phosphatase	26	8	0	1900	1050	939	0.085766	0.0275633	0	7.7513	4.44237	3.83919
ENSG00000105699	247.645	417.224	285.308	720.821	1035.3	1145.16	316.725	967.094	-1.61024	1.72628e-08	7.7179e-07	LSR	19	35248330	35267964	+	2916	-	- && Q86X29.4 RecName: Full=Lipolysis-stimulated lipoprotein receptor && PF05624:Lipolysis stimulated receptor (LSR)	-	291	467	274	688	946	1078	4.81573	8.07207	5.51668	14.0811	20.0791	22.1116
ENSG00000107331	92.7605	111.677	60.3936	559.475	229.824	791.412	88.2769	526.904	-2.57584	1.76027e-08	7.84764e-07	ABCA2	9	137007227	137028922	-	11514	-	- && Q9BZC7.3 RecName: Full=ATP-binding cassette sub-family A member 2; AltName: Full=ATP-binding cassette transporter 2; Short=ATP-binding cassette 2 && PF12698:ABC-2 family transporter protein|PF00005:ABC transporter	ABC_tran	109	125	58	534	210	745	0.456832	0.547191	0.295744	2.7679	1.12884	3.87007
ENSG00000147862	1.70203	1.78683	0	16.7633	165.254	101.981	1.16295	94.6661	-6.2971	1.77463e-08	7.88934e-07	NFIB	9	14081843	14398983	-	12765	-	- && O00712.2 RecName: Full=Nuclear factor 1 B-type; Short=NF1-B; Short=Nuclear factor 1/B; AltName: Full=CCAAT-box-binding transcription factor; Short=CTF; AltName: Full=Nuclear factor I/B; Short=NF-I/B; Short=NFI-B; AltName: Full=TGGCA-binding protein && PF00859:CTF/NF-I family transcription modulation region|PF10524:Nuclear factor I protein pre-N-terminus|PF03165:MH1 domain	MH1	2	2	0	16	151	96	0.00756076	0.00789704	0	0.0748057	0.732143	0.449821
gene-HHV4_BTRF1	948.88	509.245	1309.92	22.0018	4.3776	52.0526	922.681	26.144	5.14049	1.81122e-08	8.02942e-07	BTRF1	NC_007605.1	127416	128630	+	1215	-	- && P30119.2 RecName: Full=Uncharacterized protein BTRF1 >P0C734.1 RecName: Full=Uncharacterized protein BTRF1 && PF04682:Herpesvirus BTRF1 protein conserved region	-	1115	570	1258	21	4	49	44.2848	23.6458	60.7882	1.03152	0.203762	2.41218
gene-HHV4_BRRF2	1932.65	930.043	2377.22	62.8623	10.944	103.043	1746.64	58.9498	4.88852	1.83991e-08	8.11104e-07	BRRF2	NC_007605.1	94014	95627	+	1614	-	- && P03210.1 RecName: Full=Tegument protein BRRF2 && PF05734:Herpesvirus protein of unknown function (DUF832)	-	2271	1041	2283	60	10	97	67.9	32.5089	83.0457	2.21862	0.383474	3.59466
ENSG00000166341	94.4625	53.6048	70.8063	9.42935	7.6608	5.31149	72.9579	7.46721	3.2884	1.83539e-08	8.11104e-07	DCHS1	11	6621323	6655854	-	10765	-	- && Q96JQ0.1 RecName: Full=Protocadherin-16; AltName: Full=Cadherin-19; AltName: Full=Cadherin-25; AltName: Full=Fibroblast cadherin-1; AltName: Full=Protein dachsous homolog 1; Flags: Precursor && PF00028:Cadherin domain	Cadherin	111	60	68	9	7	5	0.497583	0.280926	0.37086	0.0498958	0.0402461	0.0277808
ENSG00000112715	229.774	254.623	120.787	1210.1	532.973	926.324	201.728	889.799	-2.13971	1.88491e-08	8.28624e-07	VEGFA	6	43770184	43786487	+	14431	-	- && P49151.1 RecName: Full=Vascular endothelial growth factor A; Short=VEGF-A; AltName: Full=Vascular permeability factor; Short=VPF; Flags: Precursor && PF14554:VEGF heparin-binding domain|PF00341:PDGF/VEGF domain	-	270	285	116	1155	487	872	0.902867	0.995414	0.471929	4.77663	2.08868	3.61418
ENSG00000064652	137.013	161.708	202.006	16.7633	42.6816	32.9313	166.909	30.792	2.43949	1.93279e-08	8.47313e-07	SNX24	5	122843439	123029354	+	3550	-	- && Q9Y343.1 RecName: Full=Sorting nexin-24 && PF00787:PX domain	PX	161	181	194	16	39	31	2.18854	2.56984	3.2084	0.268984	0.679948	0.522303
ENSG00000168016	2584.53	4040.01	2406.37	1173.43	702.605	1111.16	3010.3	995.733	1.59604	1.96614e-08	8.59547e-07	TRANK1	3	36826820	36945098	-	12174	-	- && O15050.4 RecName: Full=TPR and ankyrin repeat-containing protein 1; AltName: Full=Lupus brain antigen 1 homolog && PF13414:TPR repeat	-	3037	4522	2311	1120	642	1046	12.0384	18.722	11.145	5.49061	3.26393	5.13911
ENSG00000196735	131.907	103.636	168.686	336.313	403.833	422.795	134.743	387.647	-1.5269	1.98182e-08	8.64008e-07	HLA-DQA1	6	32628179	32647062	+	6927	-	- && P01906.2 RecName: Full=HLA class II histocompatibility antigen, DQ alpha 2 chain; AltName: Full=DX alpha chain; AltName: Full=HLA class II histocompatibility antigen, DQ(6) alpha chain; AltName: Full=HLA-DQA1; AltName: Full=MHC class II DQA2; Flags: Precursor && PF07654:Immunoglobulin C1-set domain|PF00993:Class II histocompatibility antigen, alpha domain|PF16196:C1-set C-terminal domain	C1-set	155	116	162	321	369	398	1.0798	0.84405	1.37304	2.76564	3.29701	3.43659
ENSG00000159261	126.801	108.996	128.076	3.14312	20.7936	5.31149	121.291	9.7494	3.64336	2.06166e-08	8.96339e-07	CLDN14	21	36460621	36576569	-	2853	-	- && O95500.1 RecName: Full=Claudin-14 && PF00822:PMP-22/EMP/MP20/Claudin family	-	149	122	123	3	19	5	2.52023	2.15533	2.53115	0.062756	0.412184	0.104823
ENSG00000246705	282.536	251.049	199.924	584.62	783.59	550.271	244.503	639.493	-1.38548	2.19564e-08	9.51968e-07	H2AFJ	12	14774383	14778002	+	3356	-	- && Q9BTM1.1 RecName: Full=Histone H2A.J; Short=H2a/j >Q3ZBX9.1 RecName: Full=Histone H2A.J; Short=H2a/j && PF00125:Core histone H2A/H2B/H3/H4|PF16211:C-terminus of histone H2A	Histone	332	281	192	558	716	518	4.77389	4.22027	3.35888	9.92311	13.2048	9.23203
ENSG00000186860	2.55304	6.25389	0	16.7633	257.184	219.896	2.93564	164.614	-5.78526	2.26426e-08	9.7903e-07	KRTAP17-1	17	41314917	41315695	-	779	-	- && Q9BYP8.1 RecName: Full=Keratin-associated protein 17-1; AltName: Full=Keratin-associated protein 16.1 && -	-	3	7	0	16	235	207	0.18584	0.452914	0	1.2258	18.6711	15.8936
ENSG00000146285	2.55304	1.78683	0	67.0531	26.2656	122.164	1.44662	71.8277	-5.58016	2.33876e-08	1.00848e-06	SCML4	6	107704104	107824317	-	7116	-	- && Q8N228.2 RecName: Full=Sex comb on midleg-like protein 4 && PF12140:Protein of unknown function (DUF3588)|PF00536:SAM domain (Sterile alpha motif)	SAM_1	3	2	0	64	24	115	0.0203443	0.0141661	0	0.536759	0.208744	0.96661
gene-HHV4_LMP-2B	1858.61	1556.33	1928.43	502.899	254.995	693.681	1781.12	483.858	1.87991	2.6502e-08	1.13966e-06	LMP-2B	NC_007605.1	59	1680	+	1137	-	- && Q1HVJ2.1 RecName: Full=Latent membrane protein 2; AltName: Full=Terminal protein && PF07415:Gammaherpesvirus latent membrane protein (LMP2) protein	-	2184	1742	1852	480	233	653	92.6933	77.2224	95.6303	25.1951	12.6834	34.3512
ENSG00000186891	33.1895	46.4575	13.5365	384.508	144.461	211.397	31.0612	246.789	-2.98434	2.65838e-08	1.14007e-06	TNFRSF18	1	1203508	1206691	-	1370	-	- && Q9Y5U5.1 RecName: Full=Tumor necrosis factor receptor superfamily member 18; AltName: Full=Activation-inducible TNFR family receptor; AltName: Full=Glucocorticoid-induced TNFR-related protein; AltName: CD_antigen=CD357; Flags: Precursor && -	-	39	52	13	367	132	199	1.37373	1.9131	0.557106	15.9875	5.96339	8.68804
ENSG00000100784	73.1871	45.5641	66.6412	166.585	420.249	330.375	61.7975	305.736	-2.30663	2.6939e-08	1.15217e-06	RPS6KA5	14	90847862	91060636	-	27726	-	- && O75582.1 RecName: Full=Ribosomal protein S6 kinase alpha-5; Short=S6K-alpha-5; AltName: Full=90 kDa ribosomal protein S6 kinase 5; AltName: Full=Nuclear mitogen- and stress-activated protein kinase 1; AltName: Full=RSK-like protein kinase; Short=RSKL && PF13900:Putative domain of unknown function|PF00433:Protein kinase C terminal domain|PF00069:Protein kinase domain	Pkinase	86	51	64	159	384	311	0.149681	0.0927125	0.135521	0.342252	0.857203	0.670907
ENSG00000162298	2559.85	3359.23	3072.78	1568.41	1354.87	1648.69	2997.29	1523.99	0.975676	2.74004e-08	1.16874e-06	SYVN1	11	65121780	65134533	-	5496	-	- && Q9DBY1.3 RecName: Full=E3 ubiquitin-protein ligase synoviolin; AltName: Full=Synovial apoptosis inhibitor 1; Flags: Precursor && -	-	3008	3760	2951	1497	1238	1552	26.4112	34.4823	31.5237	16.2559	13.9416	16.8902
ENSG00000066933	1765	1048.87	1801.4	473.563	316.282	603.386	1538.42	464.41	1.72774	2.79641e-08	1.18957e-06	MYO9A	15	71822289	72118577	-	20253	-	- && B2RTY4.2 RecName: Full=Unconventional myosin-IXa; AltName: Full=Unconventional myosin-9a && PF00063:Myosin head (motor domain)|PF00788:Ras association (RalGDS/AF-6) domain|PF00620:RhoGAP domain	Myosin_head	2074	1174	1730	452	289	568	4.94169	2.92169	5.01501	1.33194	0.883178	1.67744
ENSG00000133816	0	1.78683	0	161.347	24.0768	95.6069	0.595609	93.6768	-7.26151	2.85786e-08	1.21244e-06	MICAL2	11	12094008	12359144	+	20193	-	- && O94851.1 RecName: Full=Protein-methionine sulfoxide oxidase MICAL2; AltName: Full=Molecule interacting with CasL protein 2; Short=MICAL-2 && PF12130:Protein of unknown function (DUF3585)|PF00412:LIM domain|PF00307:Calponin homology (CH) domain|PF01494:FAD binding domain	CH	0	2	0	154	22	90	0	0.00499211	0	0.455151	0.0674313	0.266582
ENSG00000172661	1710.54	1844	1982.58	841.307	948.845	1089.92	1845.71	960.023	0.942886	2.89462e-08	1.22474e-06	WASHC2C	10	45727200	45792961	+	5702	-	- && Q9Y4E1.3 RecName: Full=WASH complex subunit FAM21C; AltName: Full=Vaccinia virus penetration factor; Short=VPEF && PF15255:WASH complex subunit CAP-Z interacting, central region	-	2010	2064	1904	803	867	1026	17.0108	18.2447	19.6044	8.40473	9.41091	10.7624
ENSG00000139880	11.0632	22.3353	15.619	140.393	71.136	128.538	16.3392	113.356	-2.79596	2.96377e-08	1.25065e-06	CDH24	14	23047062	23057538	-	3748	-	- && Q86UP0.1 RecName: Full=Cadherin-24; Flags: Precursor && PF00028:Cadherin domain|PF01049:Cadherin cytoplasmic region	Cadherin	13	25	15	134	65	121	0.167379	0.336199	0.234967	2.13374	1.07338	1.93097
ENSG00000131941	337.001	173.322	180.14	904.17	749.664	661.812	230.154	771.882	-1.74432	2.97366e-08	1.25148e-06	RHPN2	19	32978593	33064888	-	4804	-	- && Q8IUC4.1 RecName: Full=Rhophilin-2; AltName: Full=76 kDa RhoB effector protein; AltName: Full=GTP-Rho-binding protein 2; AltName: Full=p76RBE && PF02185:Hr1 repeat|PF03097:BRO1-like domain|PF13900:Putative domain of unknown function	-	396	194	173	863	685	623	3.97785	2.03542	2.11426	10.7212	8.82525	7.75665
ENSG00000136828	131.056	218.886	253.028	44.0036	54.72	42.4919	200.99	47.0718	2.0934	3.15198e-08	1.32299e-06	RALGPS1	9	126914774	127223166	+	10507	-	- && Q5JS13.1 RecName: Full=Ras-specific guanine nucleotide-releasing factor RalGPS1; AltName: Full=Ral GEF with PH domain and SH3-binding motif 1; AltName: Full=Ral guanine nucleotide exchange factor 2; Short=RalGEF 2; AltName: Full=RalA exchange factor RalGPS1 && PF00169:PH domain|PF00617:RasGEF domain	PH	154	245	243	42	50	40	0.707291	1.17528	1.35782	0.238565	0.294531	0.227704
ENSG00000054654	4198.05	5765.19	8762.28	1792.62	2448.17	2108.66	6241.84	2116.49	1.56023	3.30618e-08	1.38404e-06	SYNE2	14	63852983	64226433	+	31374	-	- && Q8WXH0.3 RecName: Full=Nesprin-2; AltName: Full=Nuclear envelope spectrin repeat protein 2; AltName: Full=Nucleus and actin connecting element protein; Short=Protein NUANCE; AltName: Full=Synaptic nuclear envelope protein 2; Short=Syne-2 && PF00307:Calponin homology (CH) domain|PF10541:Nuclear envelope localisation domain|PF00435:Spectrin repeat	CH	4933	6453	8415	1711	2237	1985	7.58748	10.3669	15.747	3.25474	4.41302	3.78425
ENSG00000128274	494.439	344.857	162.438	10.4771	51.4368	6.37379	333.911	22.7625	3.87785	3.33008e-08	1.38668e-06	A4GALT	22	42692112	42721298	-	3407	-	- && Q9NPC4.1 RecName: Full=Lactosylceramide 4-alpha-galactosyltransferase; AltName: Full=Alpha-1,4-N-acetylglucosaminyltransferase; AltName: Full=Alpha-1,4-galactosyltransferase; AltName: Full=Alpha4Gal-T1; AltName: Full=CD77 synthase; AltName: Full=Globotriaosylceramide synthase; Short=Gb3 synthase; AltName: Full=P1/Pk synthase; AltName: Full=UDP-galactose:beta-D-galactosyl-beta1-R 4-alpha-D-ga…	Gly_transf_sug	581	386	156	10	47	6	8.22925	5.71045	2.68824	0.175172	0.853818	0.105334
ENSG00000143110	73.1871	181.363	315.505	26.1926	6.5664	9.56069	190.018	14.1066	3.74789	3.32914e-08	1.38668e-06	C1orf162	1	111473792	111478512	+	2768	-	- && Q8NEQ5.1 RecName: Full=Transmembrane protein C1orf162 && -	-	86	203	303	25	6	9	1.4993	3.69645	6.42675	0.539026	0.134161	0.194476
ENSG00000065675	0.851013	2.68024	0	265.069	12.0384	94.5446	1.17708	123.884	-6.68264	3.489e-08	1.44904e-06	PRKCQ	10	6427143	6580301	-	3295	-	- && Q04759.3 RecName: Full=Protein kinase C theta type; AltName: Full=nPKC-theta && PF00433:Protein kinase C terminal domain|PF00069:Protein kinase domain|PF00130:Phorbol esters/diacylglycerol binding domain (C1 domain)	Pkinase	1	3	0	253	11	89	0.0146454	0.0458903	0	4.58248	0.206622	1.61556
gene-HHV4_BARF1.2	221.263	143.839	397.765	12.5725	1.0944	29.7444	254.289	14.4704	4.13275	3.57867e-08	1.48238e-06	BARF1	NC_007605.1	165046	165711	+	666	-	- && P03228.1 RecName: Full=Secreted protein BARF1; AltName: Full=33 kDa early protein; AltName: Full=p33; Flags: Precursor >P0C6N0.1 RecName: Full=Secreted protein BARF1; AltName: Full=33 kDa early protein; AltName: Full=p33; Flags: Precursor >P0CW72.1 RecName: Full=Secreted protein BARF1; AltName: Full=33 kDa early protein; AltName: Full=p33; Flags: Precursor && -	-	260	161	382	12	1	28	18.8389	12.1845	33.6747	1.07533	0.092932	2.51462
ENSG00000126603	73.1871	92.915	27.073	382.412	296.582	327.188	64.3917	335.394	-2.37616	3.79023e-08	1.5659e-06	GLIS2	16	4314761	4339597	+	4469	-	- && Q9BZE0.2 RecName: Full=Zinc finger protein GLIS2; AltName: Full=GLI-similar 2; AltName: Full=Neuronal Krueppel-like protein && -	-	86	104	26	365	271	308	0.928634	1.17295	0.341568	4.87437	3.75317	4.1222
ENSG00000138796	1043.34	987.221	748.672	1839.77	1811.23	1937.63	926.412	1862.88	-1.0071	3.82621e-08	1.57664e-06	HADH	4	107989714	108035175	+	12086	-	- && Q16836.3 RecName: Full=Hydroxyacyl-coenzyme A dehydrogenase, mitochondrial; Short=HCDH; AltName: Full=Medium and short-chain L-3-hydroxyacyl-coenzyme A dehydrogenase; AltName: Full=Short-chain 3-hydroxyacyl-CoA dehydrogenase; Flags: Precursor && PF02737:3-hydroxyacyl-CoA dehydrogenase, NAD binding domain|PF00725:3-hydroxyacyl-CoA dehydrogenase, C-terminal domain	3HCDH_N	1226	1105	719	1756	1655	1824	4.89513	4.60824	3.4927	8.67117	8.4753	9.02675
ENSG00000188732	110.632	84.8742	79.1364	19.9064	15.3216	13.8099	91.5475	16.346	2.48597	3.93792e-08	1.61844e-06	FAM221A	7	23680130	23703249	+	7458	-	- && A4D161.1 RecName: Full=Protein FAM221A && PF14753:Domain of unknown function (DUF4475)	-	130	95	76	19	14	13	0.841158	0.642032	0.598282	0.152043	0.116184	0.104258
ENSG00000164649	802.506	722.771	723.682	1460.5	1232.29	1535.02	749.653	1409.27	-0.910476	3.97742e-08	1.63043e-06	CDCA7L	7	21900900	21946084	-	4074	-	- && Q96GN5.2 RecName: Full=Cell division cycle-associated 7-like protein; AltName: Full=Protein JPO2; AltName: Full=Transcription factor RAM2 && PF13900:Putative domain of unknown function|PF03028:Dynein heavy chain and region D6 of dynein motor|PF10497:Zinc-finger domain of monoamine-oxidase A repressor R1	Dynein_heavy	943	809	695	1394	1126	1445	11.1698	10.0088	10.0156	20.421	17.1063	21.2147
ENSG00000156232	789.74	804.965	708.063	421.178	400.55	422.795	767.589	414.841	0.888133	4.14512e-08	1.69478e-06	WHAMM	15	82809628	82836108	+	5123	-	- && Q8TF30.2 RecName: Full=WASP homolog-associated protein with actin, membranes and microtubules; AltName: Full=WAS protein homology region 2 domain-containing protein 1; Short=WH2 domain-containing protein 1 && PF15871:Junction-mediating and -regulatory protein|PF15920:N-terminal of Junction-mediating and WASP homolog-associated|PF13900:Putative domain of unknown function	-	928	901	680	402	366	398	8.74138	8.86453	7.7929	4.68314	4.42177	4.64674
ENSG00000162981	0	0	0	50.2899	58.0032	19.1214	0	42.4715	-7.96324	4.25438e-08	1.73048e-06	FAM84A	2	14632686	14650814	+	8384	-	- && - && -	-	0	0	0	48	53	18	0	0	0	0.341685	0.391259	0.128413
ENSG00000100422	604.219	738.853	586.234	1335.82	2001.66	1331.06	643.102	1556.18	-1.2746	4.24404e-08	1.73048e-06	CERK	22	46684411	46738261	-	4938	-	- && Q8TCT0.1 RecName: Full=Ceramide kinase; Short=hCERK; AltName: Full=Acylsphingosine kinase; AltName: Full=Lipid kinase 4; Short=LK4 && PF13900:Putative domain of unknown function|PF00781:Diacylglycerol kinase catalytic domain	-	710	827	563	1275	1829	1253	6.93847	8.44131	6.69379	15.4097	22.9246	15.1771
ENSG00000117054	3307.04	3861.33	3060.29	1637.56	1998.37	1544.58	3409.55	1726.84	0.981602	4.35322e-08	1.76587e-06	ACADM	1	75724347	75787575	+	4783	-	- && P11310.1 RecName: Full=Medium-chain specific acyl-CoA dehydrogenase, mitochondrial; Short=MCAD; Flags: Precursor && PF02771:Acyl-CoA dehydrogenase, N-terminal domain|PF02770:Acyl-CoA dehydrogenase, middle domain|PF00441:Acyl-CoA dehydrogenase, C-terminal domain	-	3886	4322	2939	1563	1826	1454	39.2066	45.5449	36.0756	19.5027	23.6287	18.1825
ENSG00000116701	243.39	697.756	268.647	1285.53	3806.32	2152.22	403.264	2414.69	-2.58177	4.36376e-08	1.76587e-06	NCF2	1	183555563	183590876	-	2928	-	- && P19878.2 RecName: Full=Neutrophil cytosol factor 2; Short=NCF-2; AltName: Full=67 kDa neutrophil oxidase factor; AltName: Full=NADPH oxidase activator 2; AltName: Full=Neutrophil NADPH oxidase factor 2; AltName: Full=p67-phox && PF00018:SH3 domain|PF00564:PB1 domain|PF13414:TPR repeat	SH3_1	286	781	258	1227	3478	2026	4.71359	13.4442	5.17325	25.0097	73.5188	41.3864
ENSG00000179583	1143.76	712.944	1390.09	2528.11	3097.15	3892.26	1082.27	3172.51	-1.55186	4.71236e-08	1.90206e-06	CIITA	16	10866222	10943021	+	20757	-	- && P33076.3 RecName: Full=MHC class II transactivator; Short=CIITA && PF13900:Putative domain of unknown function|PF05729:NACHT domain	NACHT	1344	798	1335	2413	2830	3664	3.12458	1.93773	3.776	6.9379	8.43843	10.558
ENSG00000065308	452.739	1718.03	778.869	158.203	168.538	222.02	983.214	182.92	2.4263	4.75098e-08	1.91275e-06	TRAM2	6	52497402	52576915	-	6908	-	- && Q15035.1 RecName: Full=Translocating chain-associated membrane protein 2 && PF08390:TRAM1-like protein|PF03798:TLC domain|PF13900:Putative domain of unknown function	LAG1	532	1923	748	151	154	209	3.71634	14.0308	6.35717	1.30455	1.37977	1.8096
ENSG00000173706	1769.26	2137.94	1897.19	554.236	994.809	755.294	1934.8	768.113	1.33298	5.07192e-08	2.03677e-06	HEG1	3	124965710	125055958	-	9925	-	- && Q9ULI3.3 RecName: Full=Protein HEG homolog 1; Flags: Precursor && PF07645:Calcium-binding EGF domain|PF00008:EGF-like domain	EGF_CA	2079	2393	1822	529	909	711	10.1084	12.1526	10.7779	3.18098	5.66856	4.28478
ENSG00000163874	1431.4	1373.18	1511.92	877.977	791.251	857.275	1438.83	842.168	0.772441	5.12537e-08	2.05301e-06	ZC3H12A	1	37474552	37484379	+	3121	-	- && Q5D1E8.1 RecName: Full=Endoribonuclease ZC3H12A; AltName: Full=Monocyte chemotactic protein-induced protein 1; Short=MCP-induced protein 1; Short=MCPIP-1; AltName: Full=Regnase-1; Short=Reg1; AltName: Full=Zinc finger CCCH domain-containing protein 12A && PF11977:Zc3h12a-like Ribonuclease NYN domain	-	1682	1537	1452	838	723	807	26.0069	24.8219	27.3141	16.0246	14.3379	15.4657
ENSG00000117143	252.751	287.679	167.644	676.818	565.805	641.628	236.025	628.084	-1.41021	5.1457e-08	2.05593e-06	UAP1	1	162561506	162599842	+	3437	-	- && Q16222.3 RecName: Full=UDP-N-acetylhexosamine pyrophosphorylase; AltName: Full=Antigen X; Short=AGX; AltName: Full=Sperm-associated antigen 2; Includes: RecName: Full=UDP-N-acetylgalactosamine pyrophosphorylase; AltName: Full=AGX-1; Includes: RecName: Full=UDP-N-acetylglucosamine pyrophosphorylase; AltName: Full=AGX-2 && PF01704:UTP--glucose-1-phosphate uridylyltransferase	-	297	322	161	646	517	604	4.16997	4.72206	2.75018	11.2173	9.31002	10.5111
ENSG00000198718	784.634	816.579	815.314	433.75	412.589	476.972	805.509	441.104	0.868581	5.21861e-08	2.0798e-06	TOGARAM1	14	44962208	45074431	+	10274	-	- && Q9Y4F4.4 RecName: Full=Crescerin-1; AltName: Full=Protein FAM179B && -	-	922	914	783	414	377	449	4.3306	4.48396	4.47442	2.4049	2.27113	2.61394
ENSG00000104312	575.285	512.819	612.266	1460.5	1007.94	1213.14	566.79	1227.2	-1.1149	5.28776e-08	2.10205e-06	RIPK2	8	89757747	89791063	+	3117	-	- && O43353.2 RecName: Full=Receptor-interacting serine/threonine-protein kinase 2; AltName: Full=CARD-containing interleukin-1 beta-converting enzyme-associated kinase; Short=CARD-containing IL-1 beta ICE-kinase; AltName: Full=RIP-like-interacting CLARP kinase; AltName: Full=Receptor-interacting protein 2; Short=RIP-2; AltName: Full=Tyrosine-protein kinase RIPK2 && PF07714:Protein tyrosine kinas…	Pkinase_Tyr	676	574	588	1394	921	1142	10.4657	9.28176	11.0753	26.6908	18.2878	21.9138
ENSG00000134986	766.763	614.668	669.536	1225.82	1278.26	1479.78	683.656	1327.95	-0.957607	5.36973e-08	2.12927e-06	NREP	5	111662621	111997464	-	9337	-	- && Q16612.1 RecName: Full=Neuronal regeneration-related protein; AltName: Full=Neuronal protein 3.1; AltName: Full=Protein p311 && PF11092:Neuronal protein 3.1 (p311)	-	901	688	643	1170	1168	1393	4.65665	3.71395	4.04314	7.47849	7.74239	8.92345
ENSG00000231389	4279.75	2979.53	5594.74	9510.02	12576.8	11138.2	4284.67	11075	-1.37016	5.49143e-08	2.17207e-06	HLA-DPA1	6	33064569	33080775	-	5748	-	- && P20036.1 RecName: Full=HLA class II histocompatibility antigen, DP alpha 1 chain; AltName: Full=DP(W3); AltName: Full=DP(W4); AltName: Full=HLA-SB alpha chain; AltName: Full=MHC class II DP3-alpha; AltName: Full=MHC class II DPA1; Flags: Precursor && PF16196:C1-set C-terminal domain|PF00993:Class II histocompatibility antigen, alpha domain|PF07654:Immunoglobulin C1-set domain	C1-set	5029	3335	5373	9077	11492	10485	42.2203	29.2438	54.8801	94.2456	123.742	109.104
ENSG00000113504	371.893	385.954	73.9301	1894.25	1468.68	1823.97	277.259	1728.97	-2.63938	5.70048e-08	2.24912e-06	SLC12A7	5	1050376	1112035	-	5984	-	- && Q9Y666.3 RecName: Full=Solute carrier family 12 member 7; AltName: Full=Electroneutral potassium-chloride cotransporter 4; AltName: Full=K-Cl cotransporter 4 && PF00324:Amino acid permease|PF03522:Solute carrier family 12	AA_permease	437	432	71	1808	1342	1717	3.52408	3.63871	0.696597	18.0319	13.8804	17.162
gene-HHV4_BGRF1/BDRF1	2107.96	909.494	2195	47.1467	3.2832	61.6133	1737.48	37.3478	5.53925	5.76682e-08	2.26963e-06	BGRF1/BDRF1	NC_007605.1	112650	118063	+	2073	-	- && P03222.1 RecName: Full=Capsid vertex component 1 && PF03044:Herpesvirus UL16/UL94 family|PF04559:Herpesvirus UL17 protein|PF02499:Probable DNA packing protein, C-terminus|PF02500:Probable DNA packing protein, N-terminus|PF03048:UL92 family	-	2477	1018	2108	45	3	58	57.6611	24.7516	59.7016	1.29553	0.0895698	1.67347
ENSG00000127314	3637.23	3730.89	3829.79	2473.63	2264.31	2388.05	3732.64	2375.33	0.651965	5.79428e-08	2.27476e-06	RAP1B	12	68610839	68671901	+	16942	-	- && Q99JI6.2 RecName: Full=Ras-related protein Rap-1b; AltName: Full=GTP-binding protein smg p21B; Flags: Precursor >P61223.1 RecName: Full=Ras-related protein Rap-1b; AltName: Full=GTP-binding protein smg p21B; Flags: Precursor >P61224.1 RecName: Full=Ras-related protein Rap-1b; AltName: Full=GTP-binding protein smg p21B; Flags: Precursor >Q5RDM6.1 RecName: Full=Ras-related protein Rap-1b; Flag…	Ras	4274	4176	3678	2361	2069	2248	12.1738	12.4237	12.7456	8.317	7.5585	7.93635
ENSG00000114013	341.256	746.893	654.958	2149.89	2760.08	1429.85	581.036	2113.27	-1.86311	5.97296e-08	2.33909e-06	CD86	3	122055366	122121139	+	3433	-	- && P42081.2 RecName: Full=T-lymphocyte activation antigen CD86; AltName: Full=Activation B7-2 antigen; AltName: Full=B70; AltName: Full=BU63; AltName: Full=CTLA-4 counter-receptor B7.2; AltName: Full=FUN-1; AltName: CD_antigen=CD86; Flags: Precursor && PF07686:Immunoglobulin V-set domain	V-set	401	836	629	2052	2522	1346	5.63673	12.2741	10.757	35.673	45.4685	23.451
ENSG00000106829	880.799	921.109	825.726	1410.21	1515.74	1508.46	875.878	1478.14	-0.75461	6.03741e-08	2.35847e-06	TLE4	9	79571773	79726882	+	8187	-	- && Q04727.3 RecName: Full=Transducin-like enhancer protein 4; AltName: Full=Grg-4; AltName: Full=Groucho-related protein 4 && PF03920:Groucho/TLE N-terminal Q-rich domain	-	1035	1031	793	1346	1385	1420	6.10059	6.3473	5.68674	9.81196	10.4704	10.3742
ENSG00000127920	29.7855	192.084	14.5778	0	0	0	78.8157	0	8.6489	6.10911e-08	2.38059e-06	GNG11	7	93921699	93928610	+	3055	-	- && P61954.1 RecName: Full=Guanine nucleotide-binding protein G(I)/G(S)/G(O) subunit gamma-11; Flags: Precursor >P61952.1 RecName: Full=Guanine nucleotide-binding protein G(I)/G(S)/G(O) subunit gamma-11; Flags: Precursor >P61953.1 RecName: Full=Guanine nucleotide-binding protein G(I)/G(S)/G(O) subunit gamma-11; Flags: Precursor && PF00631:GGL domain	-	35	215	14	0	0	0	0.552858	3.54718	0.269049	0	0	0
ENSG00000130956	151.48	207.272	219.708	735.489	460.742	487.595	192.82	561.275	-1.54284	6.41856e-08	2.49502e-06	HABP4	9	96450201	96491336	+	4056	-	- && Q5JVS0.1 RecName: Full=Intracellular hyaluronan-binding protein 4; Short=IHABP-4; Short=IHABP4; AltName: Full=Ki-1/57 intracellular antigen && PF04774:Hyaluronan / mRNA binding family|PF16174:Intracellular hyaluronan-binding protein 4 N-terminal	-	178	232	211	702	421	459	2.11777	2.88301	3.05421	10.3294	6.42427	6.76868
ENSG00000100523	1632.24	1995.88	1802.44	912.551	1001.38	1064.42	1810.19	992.783	0.866575	6.70431e-08	2.59969e-06	DDHD1	14	53036745	53153282	-	17944	-	- && Q8NEL9.2 RecName: Full=Phospholipase DDHD1; AltName: Full=DDHD domain-containing protein 1; AltName: Full=Phosphatidic acid-preferring phospholipase A1 homolog; Short=PA-PLA1 && PF13900:Putative domain of unknown function|PF02862:DDHD domain	-	1918	2234	1731	871	915	1002	5.15805	6.27508	5.6636	2.89691	3.15603	3.33993
gene-HHV4_BOLF1	6973.2	2538.19	5823.82	196.969	95.2128	526.9	5111.74	273.027	4.22662	6.80273e-08	2.63139e-06	BOLF1	NC_007605.1	59232	62951	-	3720	-	- && P03189.1 RecName: Full=Protein BOLF1 [Human herpesvirus 4 (strain B95-8)] && PF04523:Herpes virus tegument protein U30	-	8194	2841	5593	188	87	496	106.294	38.4932	88.2707	3.01613	1.44749	7.97495
ENSG00000185112	263.814	141.159	497.727	39.8128	31.7376	62.6756	300.9	44.742	2.74824	6.89358e-08	2.66001e-06	FAM43A	3	194686544	194689037	+	2494	-	- && Q8N2R8.2 RecName: Full=Protein FAM43A && PF14719:Phosphotyrosine interaction domain (PTB/PID)	-	310	158	478	38	29	59	5.99821	3.19313	11.2524	0.909333	0.719683	1.41496
ENSG00000178199	2536.87	2376.48	2549.03	1357.83	1306.71	1597.7	2487.46	1420.75	0.807951	7.07432e-08	2.7231e-06	ZC3H12D	6	149446795	149485061	-	6733	-	- && A2A288.3 RecName: Full=Probable ribonuclease ZC3H12D; AltName: Full=MCP-induced protein 4; AltName: Full=Transformed follicular lymphoma; AltName: Full=Zinc finger CCCH domain-containing protein 12D; AltName: Full=p34 && PF13900:Putative domain of unknown function|PF11977:Zc3h12a-like Ribonuclease NYN domain	-	2981	2660	2448	1296	1194	1504	21.3653	19.9126	21.3461	11.4877	10.9758	13.3607
ENSG00000103855	40.8486	47.3509	3.12381	438.988	201.37	638.441	30.4411	426.266	-3.80158	7.58658e-08	2.90727e-06	CD276	15	73683966	73714518	+	5542	-	- && Q5ZPR3.1 RecName: Full=CD276 antigen; AltName: Full=4Ig-B7-H3; AltName: Full=B7 homolog 3; Short=B7-H3; AltName: Full=Costimulatory molecule; AltName: CD_antigen=CD276; Flags: Precursor && PF13895:Immunoglobulin domain|PF07686:Immunoglobulin V-set domain|PF13927:Immunoglobulin domain	V-set	48	53	3	419	184	601	0.417957	0.48202	0.0317811	4.51215	2.0549	6.4863
ENSG00000196353	1.70203	0.893413	0	7.33394	367.718	64.8002	0.865147	146.617	-7.35238	7.58963e-08	2.90727e-06	CPNE4	3	131533555	132285410	-	6427	-	- && Q96A23.1 RecName: Full=Copine-4; AltName: Full=Copine IV; AltName: Full=Copine-8 && PF07002:Copine|PF00168:C2 domain	C2	2	1	0	7	336	61	0.0150168	0.00784237	0	0.0650018	3.23572	0.567689
ENSG00000119862	5.95709	9.82754	9.37142	61.8146	96.3072	53.1149	8.38535	70.4122	-3.0754	8.17875e-08	3.12535e-06	LGALSL	2	64453969	64461381	+	4003	-	- && Q5R5K6.1 RecName: Full=Galectin-related protein; AltName: Full=Lectin galactoside-binding-like protein >Q3ZCW2.2 RecName: Full=Galectin-related protein; AltName: Full=Lectin galactoside-binding-like protein && PF00337:Galactoside-binding lectin	-	7	11	9	59	88	50	0.0843857	0.138504	0.131999	0.879634	1.36062	0.747091
ENSG00000125355	3.40405	7.1473	7.28888	32.4789	163.066	89.2331	5.94675	94.9258	-4.00494	8.20565e-08	3.12806e-06	TMEM255A	X	120258650	120311556	-	3858	-	- && Q5JRV8.1 RecName: Full=Transmembrane protein 255A; AltName: Full=Protein FAM70A && PF14967:FAM70 protein	-	4	8	7	31	149	84	0.0500327	0.104516	0.106525	0.479551	2.39036	1.30229
ENSG00000127152	0	0	0	7.33394	226.541	28.6821	0	87.5189	-9.00618	8.43644e-08	3.20829e-06	BCL11B	14	99169287	99271524	-	7855	-	- && Q9C0K0.1 RecName: Full=B-cell lymphoma/leukemia 11B; Short=BCL-11B; AltName: Full=B-cell CLL/lymphoma 11B; AltName: Full=COUP-TF-interacting protein 2; AltName: Full=Radiation-induced tumor suppressor gene 1 protein; Short=hRit1 && PF00096:Zinc finger, C2H2 type	zf-C2H2	0	0	0	7	207	27	0	0	0	0.0531848	1.63104	0.205592
ENSG00000254006	0	0	0	54.4807	53.6256	15.9345	0	41.3469	-7.92462	8.58445e-08	3.25673e-06	AC104232.1	8	64801236	64817573	-	877	-	- && Q96MD7.1 RecName: Full=Uncharacterized protein C9orf85 && PF13900:Putative domain of unknown function	-	0	0	0	52	49	15	0	0	0	3.53866	3.45809	1.02301
ENSG00000034152	1170.99	1282.05	1078.75	3474.19	2076.08	2623.88	1177.27	2724.71	-1.21059	8.69821e-08	3.29197e-06	MAP2K3	17	21284672	21315240	+	3783	-	- && P46734.2 RecName: Full=Dual specificity mitogen-activated protein kinase kinase 3; Short=MAP kinase kinase 3; Short=MAPKK 3; AltName: Full=MAPK/ERK kinase 3; Short=MEK 3; AltName: Full=Stress-activated protein kinase kinase 2; Short=SAPK kinase 2; Short=SAPKK-2; Short=SAPKK2 && PF00069:Protein kinase domain	Pkinase	1376	1435	1036	3316	1897	2470	17.5525	19.1193	16.0782	52.3135	31.0364	39.0526
ENSG00000185483	0.851013	0	0	160.299	3.2832	239.017	0.283671	134.2	-8.66158	8.77494e-08	3.31306e-06	ROR1	1	63774022	64181498	+	6715	-	- && Q01973.2 RecName: Full=Inactive tyrosine-protein kinase transmembrane receptor ROR1; AltName: Full=Neurotrophic tyrosine kinase, receptor-related 1; Flags: Precursor && PF01392:Fz domain|PF00051:Kringle domain|PF07679:Immunoglobulin I-set domain|PF07714:Protein tyrosine kinase	Pkinase_Tyr	1	0	0	153	3	225	0.00718638	0	0	1.35982	0.0276513	2.00413
ENSG00000112245	1973.5	2292.5	1753.5	4422.36	4320.69	3357.93	2006.5	4033.66	-1.00724	8.85137e-08	3.32601e-06	PTP4A1	6	63521748	63583587	+	5996	-	- && - && -	-	2319	2566	1684	4221	3948	3161	18.6636	21.57	16.489	42.0135	40.7526	31.532
ENSG00000126262	0.851013	1.78683	0	37.7174	432.288	9.56069	0.87928	159.855	-7.46764	8.84582e-08	3.32601e-06	FFAR2	19	35443907	35451767	+	2149	-	- && - && PF13900:Putative domain of unknown function	-	1	2	0	36	395	9	0.0224554	0.0469082	0	0.999774	11.3763	0.250493
ENSG00000120756	36.5936	87.5545	13.5365	221.066	1224.63	377.116	45.8948	607.605	-3.72387	9.16205e-08	3.43457e-06	PLS1	3	142596387	142713664	+	5294	-	- && Q14651.2 RecName: Full=Plastin-1; AltName: Full=Intestine-specific plastin; Short=I-plastin && PF13499:EF-hand domain pair|PF00307:Calponin homology (CH) domain	CH	43	98	13	211	1119	355	0.391959	0.933034	0.14417	2.37867	13.0824	4.01082
ENSG00000101849	420.401	456.534	404.012	2083.89	774.835	1672.06	426.982	1510.26	-1.82253	9.49903e-08	3.55246e-06	TBL1X	X	9463295	9741037	+	9092	-	- && O60907.3 RecName: Full=F-box-like/WD repeat-containing protein TBL1X; AltName: Full=SMAP55; AltName: Full=Transducin beta-like protein 1X; AltName: Full=Transducin-beta-like protein 1, X-linked && PF00400:WD domain, G-beta repeat|PF08513:LisH	WD40	494	511	388	1989	708	1574	2.62195	2.83281	2.50546	13.056	4.81963	10.3546
ENSG00000023445	6983.42	6700.6	6434	4462.18	3867.61	4202.45	6706	4177.41	0.682858	1.03189e-07	3.84993e-06	BIRC3	11	102317450	102339403	+	7518	-	- && Q13489.2 RecName: Full=Baculoviral IAP repeat-containing protein 3; AltName: Full=Apoptosis inhibitor 2; Short=API2; AltName: Full=Cellular inhibitor of apoptosis 2; Short=C-IAP2; AltName: Full=IAP homolog C; AltName: Full=Inhibitor of apoptosis protein 1; Short=hIAP-1; Short=hIAP1; AltName: Full=RING finger protein 49; AltName: Full=RING-type E3 ubiquitin transferase BIRC3; AltName: Full=TN…	BIR	8206	7500	6179	4259	3534	3956	52.6727	50.2822	48.2537	33.8097	29.094	31.4734
gene-HHV4_BLRF2	3303.63	1387.47	3238.35	139.345	14.2272	126.414	2643.15	93.3285	4.82348	1.04045e-07	3.87273e-06	BLRF2	NC_007605.1	76637	77125	+	489	-	- && P03197.1 RecName: Full=Tegument protein BLRF2 >P0C717.1 RecName: Full=Tegument protein BLRF2 && PF05812:Herpesvirus BLRF2 protein	-	3882	1553	3110	133	13	119	383.092	160.073	373.393	16.2322	1.64541	14.5555
ENSG00000155090	1695.22	1786.83	2130.44	675.77	995.904	913.577	1870.83	861.75	1.11828	1.04969e-07	3.89791e-06	KLF10	8	102648779	102655902	-	4003	-	- && Q13118.1 RecName: Full=Krueppel-like factor 10; AltName: Full=EGR-alpha; AltName: Full=Transforming growth factor-beta-inducible early growth response protein 1; Short=TGFB-inducible early growth response protein 1; Short=TIEG-1 && -	-	1992	2000	2046	645	910	860	24.0138	25.1826	30.0078	9.61634	14.07	12.85
ENSG00000169508	1451.83	591.439	1908.65	6972.48	3690.32	6875.2	1317.3	5846	-2.15006	1.08143e-07	4.00635e-06	GPR183	13	99294530	99307405	-	1700	-	- && P32249.3 RecName: Full=G-protein coupled receptor 183; AltName: Full=Epstein-Barr virus-induced G-protein coupled receptor 2; Short=EBI2; Short=EBV-induced G-protein coupled receptor 2; Short=hEBI2 && PF00001:7 transmembrane receptor (rhodopsin family)	7tm_1	1706	662	1833	6655	3372	6472	48.4269	19.6275	63.3036	233.633	122.766	227.708
ENSG00000179965	28.0834	16.9748	15.619	117.343	118.195	82.8593	20.2258	106.132	-2.38431	1.10936e-07	4.10023e-06	ZNF771	16	30407297	30431108	+	5637	-	- && Q32KY6.1 RecName: Full=dCTP pyrophosphatase 1; AltName: Full=Deoxycytidine-triphosphatase 1; Short=dCTPase 1; AltName: Full=XTP3-transactivated gene A protein homolog && -	-	33	19	15	112	108	78	0.282502	0.169887	0.156228	1.18578	1.18581	0.827629
ENSG00000155629	2706.22	1144.46	1640	11174.8	3886.21	9955.86	1830.23	8338.97	-2.18778	1.12359e-07	4.1431e-06	PIK3AP1	10	96593312	96720514	-	5691	-	- && Q6ZUJ8.2 RecName: Full=Phosphoinositide 3-kinase adapter protein 1; AltName: Full=B-cell adapter for phosphoinositide 3-kinase; AltName: Full=B-cell phosphoinositide 3-kinase adapter protein 1 && PF14545:Dof, BCAP, and BANK (DBB) motif,	-	3180	1281	1575	10666	3551	9372	26.9647	11.3453	16.2483	111.853	38.6191	98.4992
ENSG00000144048	1022.92	1328.51	1653.54	584.62	606.297	587.451	1334.99	592.789	1.17078	1.16038e-07	4.26879e-06	DUSP11	2	73762184	73780157	-	3544	-	- && O75319.1 RecName: Full=RNA/RNP complex-1-interacting phosphatase; AltName: Full=Dual specificity protein phosphatase 11; AltName: Full=Phosphatase that interacts with RNA/RNP complex 1 && -	-	1202	1487	1588	558	554	553	16.3669	21.1482	26.307	9.39672	9.67511	9.33299
ENSG00000204287	10688.7	7249.15	15801.3	27855.3	36951.3	30851.3	11246.4	31886	-1.50351	1.16624e-07	4.28036e-06	HLA-DRA	6	32439842	32445046	+	1280	-	- && P01903.1 RecName: Full=HLA class II histocompatibility antigen, DR alpha chain; AltName: Full=MHC class II antigen DRA; Flags: Precursor && PF16196:C1-set C-terminal domain|PF07654:Immunoglobulin C1-set domain|PF00993:Class II histocompatibility antigen, alpha domain	C1-set	12560	8114	15175	26587	33764	29042	473.518	319.507	696.039	1239.64	1632.61	1357.08
ENSG00000132170	0.851013	0	7.28888	148.774	38.304	100.918	2.7133	95.9988	-5.20399	1.19292e-07	4.36814e-06	PPARG	3	12287368	12434356	+	4535	-	- && P37231.3 RecName: Full=Peroxisome proliferator-activated receptor gamma; Short=PPAR-gamma; AltName: Full=Nuclear receptor subfamily 1 group C member 3 && PF12577:PPAR gamma N-terminal region|PF00104:Ligand-binding domain of nuclear hormone receptor|PF00105:Zinc finger, C4 type (two domains)	zf-C4	1	0	7	142	35	95	0.0106409	0	0.0906224	1.86873	0.477673	1.25296
ENSG00000106025	365.936	386.848	120.787	962.841	1744.47	1344.87	291.19	1350.73	-2.21241	1.24248e-07	4.53909e-06	TSPAN12	7	120787320	120858402	-	3368	-	- && O95859.1 RecName: Full=Tetraspanin-12; Short=Tspan-12; AltName: Full=Tetraspan NET-2; AltName: Full=Transmembrane 4 superfamily member 12 >Q5R8B5.1 RecName: Full=Tetraspanin-12; Short=Tspan-12 && PF00335:Tetraspanin family	Tetraspannin	430	433	116	919	1594	1266	6.16102	6.47994	2.02209	16.2847	29.2925	22.4828
ENSG00000173402	1688.41	1439.29	1484.85	912.551	731.059	843.465	1537.52	829.025	0.89111	1.29629e-07	4.72473e-06	DAG1	3	49468703	49535618	+	6923	-	- && Q14118.2 RecName: Full=Dystroglycan; AltName: Full=Dystrophin-associated glycoprotein 1; Contains: RecName: Full=Alpha-dystroglycan; Short=Alpha-DG; Contains: RecName: Full=Beta-dystroglycan; Short=Beta-DG; Flags: Precursor && PF05454:Dystroglycan (Dystrophin-associated glycoprotein 1)	-	1984	1611	1426	871	668	794	13.8294	11.7289	12.0932	7.50861	5.97203	6.85986
ENSG00000143507	1553.1	1475.92	1394.26	626.528	724.493	881.708	1474.43	744.243	0.986479	1.431e-07	5.20368e-06	DUSP10	1	221701424	221742176	-	2914	-	- && Q9Y6W6.1 RecName: Full=Dual specificity protein phosphatase 10; AltName: Full=Mitogen-activated protein kinase phosphatase 5; Short=MAP kinase phosphatase 5; Short=MKP-5 && PF00782:Dual specificity phosphatase, catalytic domain|PF00581:Rhodanese-like domain	DSPc	1825	1652	1339	598	662	830	30.2225	28.5743	26.9778	12.2475	14.0607	17.0364
ENSG00000120899	8594.38	10219.8	10327.3	4858.21	5966.67	5603.62	9713.81	5476.17	0.826854	1.4432e-07	5.236e-06	PTK2B	8	27311482	27459391	+	7933	-	- && Q14289.2 RecName: Full=Protein-tyrosine kinase 2-beta; AltName: Full=Calcium-dependent tyrosine kinase; Short=CADTK; AltName: Full=Calcium-regulated non-receptor proline-rich tyrosine kinase; AltName: Full=Cell adhesion kinase beta; Short=CAK-beta; Short=CAKB; AltName: Full=Focal adhesion kinase 2; Short=FADK 2; AltName: Full=Proline-rich tyrosine kinase 2; AltName: Full=Related adhesion foc…	Pkinase_Tyr	10099	11439	9918	4637	5452	5275	61.4324	72.6785	73.4009	34.8847	42.5361	39.7717
ENSG00000019582	42550.7	40029.4	61279.7	98799.7	108895	94445.8	47953.3	100713	-1.07057	1.47044e-07	5.32257e-06	CD74	5	150401637	150412929	-	3184	-	- && P04233.3 RecName: Full=HLA class II histocompatibility antigen gamma chain; AltName: Full=HLA-DR antigens-associated invariant chain; AltName: Full=Ia antigen-associated invariant chain; Short=Ii; AltName: Full=p33; AltName: CD_antigen=CD74 && PF08831:Class II MHC-associated invariant chain trimerisation domain|PF09307:CLIP, MHC2 interacting	-	50000	44805	58851	94301	99502	88907	757.798	709.266	1085.16	1767.58	1934.19	1670.14
ENSG00000074966	103.824	113.463	122.87	11.5248	13.1328	30.8067	113.386	18.4881	2.61566	1.49562e-07	5.38902e-06	TXK	4	48066393	48134256	-	3472	-	- && P42681.3 RecName: Full=Tyrosine-protein kinase TXK; AltName: Full=Protein-tyrosine kinase 4; AltName: Full=Resting lymphocyte kinase && PF00017:SH2 domain|PF00018:SH3 domain|PF07714:Protein tyrosine kinase	Pkinase_Tyr	122	127	118	11	12	29	1.69565	1.84365	1.99534	0.189081	0.213915	0.499583
ENSG00000108828	321.683	290.359	279.06	1206.96	554.861	927.387	297.034	896.401	-1.59336	1.49234e-07	5.38902e-06	VAT1	17	43014605	43025123	-	3501	-	- && Q99536.2 RecName: Full=Synaptic vesicle membrane protein VAT-1 homolog && PF00107:Zinc-binding dehydrogenase|PF08240:Alcohol dehydrogenase GroES-like domain	ADH_zinc_N	378	325	268	1152	507	873	5.21022	4.67893	4.49425	19.6379	8.96304	14.9146
ENSG00000197956	708.043	746.893	1228.7	278.69	83.1744	208.211	894.545	190.025	2.23422	1.52204e-07	5.47171e-06	S100A6	1	153534599	153536244	-	971	-	- && P06703.1 RecName: Full=Protein S100-A6; AltName: Full=Calcyclin; AltName: Full=Growth factor-inducible protein 2A9; AltName: Full=MLN 4; AltName: Full=Prolactin receptor-associated protein; Short=PRA; AltName: Full=S100 calcium-binding protein A6 && PF01023:S-100/ICaBP type calcium binding domain	-	832	836	1180	266	76	196	41.3486	43.3953	71.3473	16.3493	4.84433	12.0733
ENSG00000070214	308.918	742.426	1109.99	2705.17	2935.18	3206.02	720.446	2948.79	-2.0338	1.55072e-07	5.56215e-06	SLC44A1	9	105244622	105439171	+	12172	-	- && Q8WWI5.1 RecName: Full=Choline transporter-like protein 1; AltName: Full=CDw92; AltName: Full=Solute carrier family 44 member 1; AltName: CD_antigen=CD92 && PF04515:Plasma-membrane choline transporter	-	363	831	1066	2582	2682	3018	1.43913	3.44108	5.14174	12.6599	13.6376	14.8302
ENSG00000072858	1576.08	1710.89	1676.44	844.45	848.16	1048.49	1654.47	913.7	0.856483	1.55562e-07	5.56706e-06	SIDT1	3	113532296	113629578	+	8060	-	- && Q9NXL6.2 RecName: Full=SID1 transmembrane family member 1; Flags: Precursor && PF13900:Putative domain of unknown function|PF13965:dsRNA-gated channel SID-1	-	1852	1915	1610	806	775	987	11.0882	11.9754	11.7275	5.96809	5.95122	7.32439
ENSG00000162849	1806.7	1343.69	1921.14	101.627	526.406	141.286	1690.51	256.44	2.72115	1.61145e-07	5.74085e-06	KIF26B	1	245154985	245709431	+	14403	-	- && Q2KJY2.1 RecName: Full=Kinesin-like protein KIF26B && PF00225:Kinesin motor domain	Kinesin	2123	1504	1845	97	481	133	7.11301	5.26321	7.5207	0.401934	2.06696	0.552316
ENSG00000092621	63.826	51.818	3.12381	497.66	393.984	515.215	39.5893	468.953	-3.5606	1.60787e-07	5.74085e-06	PHGDH	1	119648411	119744226	+	9217	-	- && O43175.4 RecName: Full=D-3-phosphoglycerate dehydrogenase; Short=3-PGDH && PF00389:D-isomer specific 2-hydroxyacid dehydrogenase, catalytic domain|PF02826:D-isomer specific 2-hydroxyacid dehydrogenase, NAD binding domain|PF13900:Putative domain of unknown function	2-Hacid_dh_C	75	58	3	475	360	485	0.39267	0.317171	0.0191094	3.07567	2.41742	3.14732
ENSG00000101307	0	0	0	9.42935	205.747	19.1214	0	78.0993	-8.84186	1.64743e-07	5.8558e-06	SIRPB1	20	1563521	1620061	-	6091	-	- && O00241.5 RecName: Full=Signal-regulatory protein beta-1; Short=SIRP-beta-1; AltName: Full=CD172 antigen-like family member B; AltName: CD_antigen=CD172b; Flags: Precursor && PF07654:Immunoglobulin C1-set domain|PF07686:Immunoglobulin V-set domain	V-set	0	0	0	9	188	18	0	0	0	0.0881839	1.91033	0.176756
ENSG00000137266	16.1693	22.3353	13.5365	71.244	221.069	105.168	17.347	132.493	-2.92944	1.65329e-07	5.86343e-06	SLC22A23	6	3268962	3457022	-	8898	-	- && A1A5C7.2 RecName: Full=Solute carrier family 22 member 23 && PF00083:Sugar (and other) transporter	Sugar_tr	19	25	13	68	202	99	0.103043	0.141613	0.085776	0.456092	1.40507	0.665475
ENSG00000183813	106.377	39.3102	118.705	3.14312	8.7552	9.56069	88.1305	7.153	3.62468	1.6815e-07	5.9501e-06	CCR4	3	32951574	32956349	+	3095	-	- && P51679.1 RecName: Full=C-C chemokine receptor type 4; Short=C-C CKR-4; Short=CC-CKR-4; Short=CCR-4; Short=CCR4; AltName: Full=K5-5; AltName: CD_antigen=CD194 && PF13900:Putative domain of unknown function|PF00001:7 transmembrane receptor (rhodopsin family)	7tm_1	125	44	114	3	8	9	1.94897	0.716552	2.16251	0.057849	0.159981	0.173929
ENSG00000175130	15135.3	15769.6	10207.6	6761.89	3451.74	4182.27	13704.2	4798.63	1.51392	1.697e-07	5.9915e-06	MARCKSL1	1	32333832	32336379	-	1699	-	- && P49006.2 RecName: Full=MARCKS-related protein; AltName: Full=MARCKS-like protein 1; AltName: Full=Macrophage myristoylated alanine-rich C kinase substrate; Short=Mac-MARCKS; Short=MacMARCKS && PF02063:MARCKS family	-	17785	17651	9803	6454	3154	3937	505.146	523.638	338.751	226.71	114.897	138.599
ENSG00000147912	142.119	209.952	338.412	56.5761	37.2096	55.2395	230.161	49.6751	2.20985	1.74474e-07	6.14633e-06	FBXO10	9	37510892	37576349	-	5997	-	- && Q9UK96.3 RecName: Full=F-box only protein 10 && PF12937:F-box-like|PF05048:Periplasmic copper-binding protein (NosD)|PF13229:Right handed beta helix region	-	167	235	325	54	34	52	1.34381	1.9751	3.18174	0.537397	0.350901	0.518631
ENSG00000134107	570.179	870.184	202.006	2359.43	2681.28	2550.58	547.456	2530.43	-2.20792	1.79183e-07	6.29815e-06	BHLHE40	3	4979116	4985323	+	3837	-	- && O14503.1 RecName: Full=Class E basic helix-loop-helix protein 40; Short=bHLHe40; AltName: Full=Class B basic helix-loop-helix protein 2; Short=bHLHb2; AltName: Full=Differentially expressed in chondrocytes protein 1; Short=DEC1; AltName: Full=Enhancer-of-split and hairy-related protein 2; Short=SHARP-2; AltName: Full=Stimulated by retinoic acid gene 13 protein && PF07527:Hairy Orange|PF00010…	HLH	670	974	194	2252	2450	2401	8.42635	12.7945	2.96842	35.0277	39.5197	37.4274
ENSG00000173083	468.908	316.268	279.06	2.09541	49.248	32.9313	354.746	28.0916	3.66049	1.79948e-07	6.31099e-06	HPSE	4	83292461	83335153	-	4721	-	- && Q9Y251.2 RecName: Full=Heparanase; AltName: Full=Endo-glucoronidase; AltName: Full=Heparanase-1; Short=Hpa1; Contains: RecName: Full=Heparanase 8 kDa subunit; Contains: RecName: Full=Heparanase 50 kDa subunit; Flags: Precursor && PF03662:Glycosyl hydrolase family 79, N-terminal domain|PF13900:Putative domain of unknown function	-	551	354	268	2	45	31	5.63215	3.77942	3.33285	0.0252832	0.589954	0.392751
ENSG00000138028	0.851013	0	0	53.433	29.5488	58.4264	0.283671	47.1361	-7.15236	1.84435e-07	6.45399e-06	CGREF1	2	27098889	27119115	-	4039	-	- && Q99674.2 RecName: Full=Cell growth regulator with EF hand domain protein 1; AltName: Full=Cell growth regulatory gene 11 protein; AltName: Full=Hydrophobestin; Flags: Precursor && PF00294:pfkB family carbohydrate kinase	PfkB	1	0	0	51	27	55	0.0119477	0	0	0.753584	0.413742	0.814476
ENSG00000079739	951.433	968.46	852.799	1526.51	1498.23	1567.95	924.231	1530.9	-0.727605	1.8764e-07	6.55161e-06	PGM1	1	63593276	63660245	+	4090	-	- && P36871.3 RecName: Full=Phosphoglucomutase-1; Short=PGM 1; AltName: Full=Glucose phosphomutase 1 && PF02878:Phosphoglucomutase/phosphomannomutase, alpha/beta/alpha domain I|PF00408:Phosphoglucomutase/phosphomannomutase, C-terminal domain|PF02879:Phosphoglucomutase/phosphomannomutase, alpha/beta/alpha domain II|PF02880:Phosphoglucomutase/phosphomannomutase, alpha/beta/alpha domain III	PGM_PMM_III	1118	1084	819	1457	1369	1476	13.1909	13.3586	11.7564	21.2604	20.7167	21.585
ENSG00000120049	145.523	220.673	77.0539	24.0972	21.888	27.6198	147.75	24.535	2.59135	1.88959e-07	6.58312e-06	KCNIP2	10	101825974	101843920	-	3397	-	- && Q9NS61.3 RecName: Full=Kv channel-interacting protein 2; Short=KChIP2; AltName: Full=A-type potassium channel modulatory protein 2; AltName: Full=Cardiac voltage-gated potassium channel modulatory subunit; AltName: Full=Potassium channel-interacting protein 2 && PF13499:EF-hand domain pair|PF13833:EF-hand domain pair	-	171	247	74	23	20	26	2.42916	3.66486	1.27894	0.40408	0.364396	0.457791
ENSG00000114023	816.122	574.465	574.78	1916.25	1426	1320.44	655.122	1554.23	-1.24591	1.96114e-07	6.81732e-06	FAM162A	3	122384176	122412334	+	3793	-	- && Q96A26.2 RecName: Full=Protein FAM162A; AltName: Full=E2-induced gene 5 protein; AltName: Full=Growth and transformation-dependent protein; Short=HGTD-P && PF13900:Putative domain of unknown function|PF06388:Protein of unknown function (DUF1075)	-	959	643	552	1829	1303	1243	12.2009	8.54444	8.54419	28.7784	21.2619	19.601
gene-HHV4_RPMS1	979.516	566.424	917.358	164.49	190.426	343.122	821.099	232.679	1.81912	2.05137e-07	7.11531e-06	RPMS1	NC_007605.1	138352	160531	+	4856	-	- && P03198.1 RecName: Full=DNA polymerase catalytic subunit && PF00606:Herpesvirus Glycoprotein B|PF01366:Herpesvirus processing and transport protein|PF04797:Herpesvirus dUTPase protein|PF03104:DNA polymerase family B, exonuclease domain|PF00136:DNA polymerase family B	DNA_pol_B	1151	634	881	157	174	323	11.4381	6.58061	10.6515	1.92955	2.21774	3.97844
ENSG00000103507	828.887	843.382	758.044	1582.03	1337.36	1354.43	810.104	1424.61	-0.814108	2.07952e-07	7.19716e-06	BCKDK	16	31106107	31112791	+	3873	-	- && O14874.2 RecName: Full=[3-methyl-2-oxobutanoate dehydrogenase [lipoamide]] kinase, mitochondrial; AltName: Full=Branched-chain alpha-ketoacid dehydrogenase kinase; Short=BCKD-kinase; Short=BCKDHKIN; Flags: Precursor && PF02518:Histidine kinase-, DNA gyrase B-, and HSP90-like ATPase|PF10436:Mitochondrial branched-chain alpha-ketoacid dehydrogenase kinase	HATPase_c	974	944	728	1510	1222	1275	12.1358	12.2851	11.0357	23.2683	19.5283	19.6903
ENSG00000213722	49.3588	125.078	74.9714	511.28	246.24	391.988	83.136	383.169	-2.20473	2.13684e-07	7.37934e-06	DDAH2	6	31727038	31730617	-	2538	-	- && O95865.1 RecName: Full=N(G),N(G)-dimethylarginine dimethylaminohydrolase 2; Short=DDAH-2; Short=Dimethylarginine dimethylaminohydrolase 2; AltName: Full=DDAHII; AltName: Full=Dimethylargininase-2; AltName: Full=Protein G6a; AltName: Full=S-phase protein && -	-	58	140	72	488	225	369	1.10279	2.7803	1.66554	11.4753	5.48694	8.69609
ENSG00000214944	6.80811	4.46706	1.04127	56.5761	458.553	21.246	4.10548	178.792	-5.42682	2.15547e-07	7.41776e-06	ARHGEF28	5	73626158	73941993	+	15617	-	- && Q8N1W1.3 RecName: Full=Rho guanine nucleotide exchange factor 28; AltName: Full=190 kDa guanine nucleotide exchange factor; Short=p190-RhoGEF; Short=p190RhoGEF; AltName: Full=Rho guanine nucleotide exchange factor && PF00130:Phorbol esters/diacylglycerol binding domain (C1 domain)|PF16652:Pleckstrin homology domain|PF00621:RhoGEF domain	RhoGEF	8	5	1	54	419	20	0.02472	0.0161372	0.00375939	0.206363	1.66057	0.0765987
ENSG00000073756	1.70203	0	0	136.202	7.6608	183.778	0.567342	109.213	-7.50977	2.15737e-07	7.41776e-06	PTGS2	1	186671791	186680427	-	5269	-	- && P35354.2 RecName: Full=Prostaglandin G/H synthase 2; AltName: Full=Cyclooxygenase-2; Short=COX-2; AltName: Full=PHS II; AltName: Full=Prostaglandin H2 synthase 2; Short=PGH synthase 2; Short=PGHS-2; AltName: Full=Prostaglandin-endoperoxide synthase 2; Flags: Precursor && PF03098:Animal haem peroxidase	An_peroxidase	2	0	0	130	7	173	0.0183172	0	0	1.47248	0.0822261	1.96384
ENSG00000150722	0	0	0	119.438	6.5664	47.8034	0	57.9361	-8.41179	2.18626e-07	7.50078e-06	PPP1R1C	2	181954241	182131398	+	4887	-	- && Q8WVI7.1 RecName: Full=Protein phosphatase 1 regulatory subunit 1C; AltName: Full=Inhibitor-5 of protein phosphatase 1; Short=IPP5 && -	-	0	0	0	114	6	45	0	0	0	1.39219	0.0759886	0.550756
ENSG00000144229	2.55304	0.893413	0	47.1467	187.142	18.0591	1.14882	84.1161	-6.13816	2.24999e-07	7.70267e-06	THSD7B	2	136765545	137677717	+	6761	-	- && Q9C0I4.2 RecName: Full=Thrombospondin type-1 domain-containing protein 7B; Flags: Precursor && PF00090:Thrombospondin type 1 domain	TSP_1	3	1	0	45	171	17	0.0214125	0.00745495	0	0.397226	1.5654	0.150393
ENSG00000138134	724.212	626.283	755.961	345.743	276.883	378.178	702.152	333.601	1.07316	2.4836e-07	8.48402e-06	STAMBPL1	10	88879734	88975153	+	6323	-	- && Q96FJ0.2 RecName: Full=AMSH-like protease; Short=AMSH-LP; AltName: Full=STAM-binding protein-like 1 && PF08969:USP8 dimerisation domain|PF01398:JAB1/Mov34/MPN/PAD-1 ubiquitin protease|PF13900:Putative domain of unknown function	Mov34	851	701	726	330	253	356	6.49475	5.58792	6.74106	3.11477	2.47649	3.36757
ENSG00000085832	3679.78	4007.85	4695.08	2155.13	2301.52	2509.15	4127.57	2321.93	0.829818	2.52558e-07	8.60879e-06	EPS15	1	51354263	51519328	-	7440	-	- && P42566.2 RecName: Full=Epidermal growth factor receptor substrate 15; Short=Protein Eps15; AltName: Full=Protein AF-1p && PF12763:Cytoskeletal-regulatory complex EF hand	-	4324	4486	4509	2057	2103	2362	28.0459	30.3908	35.5813	16.5005	17.4947	18.9887
ENSG00000133789	5917.95	5881.34	4605.53	59.7192	540.633	144.473	5468.27	248.275	4.46124	2.7519e-07	9.36002e-06	SWAP70	11	9664077	9752991	+	7190	-	- && Q9UH65.1 RecName: Full=Switch-associated protein 70; Short=SWAP-70 && PF13900:Putative domain of unknown function|PF00169:PH domain	PH	6954	6583	4423	57	494	136	46.6726	46.1477	36.1163	0.473131	4.25244	1.13136
ENSG00000184678	192.329	344.857	215.543	46.099	86.4576	45.6788	250.91	59.4118	2.07968	3.01125e-07	1.02201e-05	HIST2H2BE	1	149884459	149886652	-	2194	-	- && P0C1H4.2 RecName: Full=Histone H2B 5; AltName: Full=H2B V && PF00125:Core histone H2A/H2B/H3/H4	Histone	226	386	207	44	79	43	4.97082	8.8676	5.53922	1.19688	2.22859	1.17225
ENSG00000134247	28.9345	2.68024	6.24761	203.255	1175.39	537.523	12.6208	638.721	-5.65591	3.03796e-07	1.02886e-05	PTGFRN	1	116910057	116990358	+	6352	-	- && Q9P2B2.2 RecName: Full=Prostaglandin F2 receptor negative regulator; AltName: Full=CD9 partner 1; Short=CD9P-1; AltName: Full=Glu-Trp-Ile EWI motif-containing protein F; Short=EWI-F; AltName: Full=Prostaglandin F2-alpha receptor regulatory protein; AltName: Full=Prostaglandin F2-alpha receptor-associated protein; AltName: CD_antigen=CD315; Flags: Precursor && PF07686:Immunoglobulin V-set dom…	V-set	34	3	6	194	1074	506	0.2583	0.0238049	0.0554569	1.82275	10.4649	4.76463
ENSG00000128040	38.2956	82.194	13.5365	0	0	0	44.6754	0	7.83072	3.0532e-07	1.03181e-05	SPINK2	4	56809860	56821742	-	772	-	- && P20155.2 RecName: Full=Serine protease inhibitor Kazal-type 2; AltName: Full=Acrosin-trypsin inhibitor; AltName: Full=Epididymis tissue protein Li 172; AltName: Full=HUSI-II; Flags: Precursor && PF00050:Kazal-type serine protease inhibitor domain	-	45	92	13	0	0	0	2.81288	6.00656	0.988646	0	0	0
ENSG00000137124	489.333	452.067	369.65	971.223	1285.92	816.908	437.017	1024.68	-1.22859	3.0797e-07	1.03854e-05	ALDH1B1	9	38392664	38398661	+	3155	-	- && P30837.3 RecName: Full=Aldehyde dehydrogenase X, mitochondrial; AltName: Full=Aldehyde dehydrogenase 5; AltName: Full=Aldehyde dehydrogenase family 1 member B1; Flags: Precursor && PF00171:Aldehyde dehydrogenase family|PF13900:Putative domain of unknown function	Aldedh	575	506	355	927	1175	769	8.79478	8.08363	6.60608	17.5354	23.0504	14.5786
ENSG00000139508	378.701	416.33	568.533	112.104	199.181	148.722	454.521	153.336	1.56754	3.16444e-07	1.06298e-05	SLC46A3	13	28700064	28718970	-	3776	-	- && Q7Z3Q1.1 RecName: Full=Solute carrier family 46 member 3; Flags: Precursor && PF07690:Major Facilitator Superfamily	MFS_1	445	466	546	107	182	140	5.68702	6.22027	8.48937	1.69117	2.98318	2.21761
ENSG00000129667	1451.83	1799.33	1964.87	917.79	833.933	975.19	1738.68	908.971	0.93532	3.17762e-07	1.06298e-05	RHBDF2	17	76470891	76501790	-	6924	-	- && Q6PJF5.2 RecName: Full=Inactive rhomboid protein 2; Short=iRhom2; AltName: Full=Rhomboid 5 homolog 2; AltName: Full=Rhomboid family member 2; AltName: Full=Rhomboid veinlet-like protein 5; AltName: Full=Rhomboid veinlet-like protein 6 && PF01694:Rhomboid family|PF12595:Rhomboid serine protease	Rhomboid	1706	2014	1887	876	762	918	11.8899	14.6608	16.0004	7.55062	6.81142	7.93003
ENSG00000078674	7836.13	6663.07	7172.26	3670.11	3714.39	4681.55	7223.82	4022.02	0.844851	3.1791e-07	1.06298e-05	PCM1	8	17922840	18029944	+	14445	-	- && Q15154.4 RecName: Full=Pericentriolar material 1 protein; Short=PCM-1; Short=hPCM-1 && PF13900:Putative domain of unknown function|PF15717:Pericentriolar material 1 C terminus	-	9208	7458	6888	3503	3394	4407	30.7613	26.0232	27.9956	14.473	14.5423	18.248
ENSG00000051128	1.70203	2.68024	1.04127	101.627	30.6432	30.8067	1.80784	54.3591	-4.89423	3.17651e-07	1.06298e-05	HOMER3	19	18929201	18941261	-	3422	-	- && Q9NSC5.2 RecName: Full=Homer protein homolog 3; Short=Homer-3 && PF00568:WH1 domain	-	2	3	1	97	28	29	0.0282037	0.0441872	0.0171567	1.69172	0.506428	0.506882
ENSG00000170006	546.351	536.941	515.428	973.318	914.918	857.275	532.907	915.17	-0.779877	3.30297e-07	1.10206e-05	TMEM154	4	152618632	152680165	-	11587	-	- && Q6P9G4.2 RecName: Full=Transmembrane protein 154; Flags: Precursor && PF13900:Putative domain of unknown function|PF15102:TMEM154 protein family	-	642	601	495	929	836	807	2.67375	2.61432	2.50812	4.78498	4.46555	4.16574
ENSG00000177374	11.0632	23.2287	5.20634	281.833	31.7376	396.237	13.1661	236.603	-4.16193	3.31768e-07	1.10463e-05	HIC1	17	2054154	2063241	+	8108	-	- && Q14526.5 RecName: Full=Hypermethylated in cancer 1 protein; Short=Hic-1; AltName: Full=Zinc finger and BTB domain-containing protein 29 && PF00651:BTB/POZ domain	BTB	13	26	5	269	29	373	0.0773724	0.161627	0.0362052	1.98004	0.221373	2.75159
ENSG00000100968	44.2527	77.7269	24.9905	602.431	107.251	668.186	48.99	459.289	-3.22671	3.35134e-07	1.11349e-05	NFATC4	14	24365673	24379604	+	8437	-	- && Q14934.2 RecName: Full=Nuclear factor of activated T-cells, cytoplasmic 4; Short=NF-ATc4; Short=NFATc4; AltName: Full=T-cell transcription factor NFAT3; Short=NF-AT3 && PF00554:Rel homology DNA-binding domain|PF16179:Rel homology dimerisation domain	RHD	52	87	24	575	98	629	0.297421	0.519741	0.167008	4.06739	0.718915	4.45915
ENSG00000136040	2886.64	2771.37	3821.46	1484.6	1792.63	1375.68	3159.82	1550.97	1.02655	3.36316e-07	1.11507e-05	PLXNC1	12	94148723	94307675	+	9887	-	- && O60486.1 RecName: Full=Plexin-C1; AltName: Full=Virus-encoded semaphorin protein receptor; AltName: CD_antigen=CD232; Flags: Precursor && PF08337:Plexin cytoplasmic RasGAP domain|PF01403:Sema domain|PF01833:IPT/TIG domain|PF01437:Plexin repeat	PSI	3392	3102	3670	1417	1638	1295	16.5557	15.8137	21.793	8.55344	10.2539	7.8342
ENSG00000124721	3.40405	85.7676	122.87	0	0	0	70.6805	0	8.49005	3.56094e-07	1.17817e-05	DNAH8	6	38715341	39030529	+	15055	-	- && Q96JB1.2 RecName: Full=Dynein heavy chain 8, axonemal; AltName: Full=Axonemal beta dynein heavy chain 8; AltName: Full=Ciliary dynein heavy chain 8 && PF12781:ATP-binding dynein motor region D5|PF12780:P-loop containing dynein motor region D4|PF07728:AAA domain (dynein-related subfamily)|PF08385:Dynein heavy chain, N-terminal region 1|PF12774:Hydrolytic ATP binding site of dynein motor regio…	Dynein_heavy	4	96	118	0	0	0	0.0128214	0.3214	0.460168	0	0	0
ENSG00000055211	932.711	1034.57	1439.03	504.994	501.235	553.458	1135.44	519.896	1.12637	3.92434e-07	1.29569e-05	GINM1	6	149566294	149591748	+	2248	-	- && Q9NU53.1 RecName: Full=Glycoprotein integral membrane protein 1; Flags: Precursor && PF13900:Putative domain of unknown function	-	1096	1158	1382	482	458	521	23.5272	25.9638	36.0933	12.7964	12.6098	13.8622
ENSG00000177311	3503.62	2197.8	1963.83	1034.09	552.672	965.629	2555.08	850.795	1.58651	4.05508e-07	1.33606e-05	ZBTB38	3	141324213	141449792	+	14243	-	- && Q8NAP3.2 RecName: Full=Zinc finger and BTB domain-containing protein 38 && PF00651:BTB/POZ domain	BTB	4117	2460	1886	987	505	909	13.9488	8.70541	7.77419	4.13572	2.19447	3.81726
ENSG00000116990	53.6138	122.398	62.4761	5.23853	10.944	10.623	79.4959	8.93517	3.15592	4.12962e-07	1.35779e-05	MYCL	1	39895426	39902256	-	5063	-	- && P12524.2 RecName: Full=Protein L-Myc; AltName: Full=Class E basic helix-loop-helix protein 38; Short=bHLHe38; AltName: Full=Protein L-Myc-1; AltName: Full=V-myc myelocytomatosis viral oncogene homolog && PF00010:Helix-loop-helix DNA-binding domain|PF01056:Myc amino-terminal region	Myc_N	63	137	60	5	10	10	0.600467	1.36385	0.695758	0.0589383	0.122245	0.118136
gene-HHV4_BALF5	1748.83	728.132	1327.62	206.398	188.237	467.411	1268.19	287.349	2.14184	4.2019e-07	1.37868e-05	BALF5	NC_007605.1	153241	156288	-	3048	-	- && P03198.1 RecName: Full=DNA polymerase catalytic subunit && PF03104:DNA polymerase family B, exonuclease domain|PF00136:DNA polymerase family B	DNA_pol_B	2055	815	1275	197	172	440	32.5352	13.4772	24.559	3.85733	3.49263	8.6343
ENSG00000166446	0	0	0	34.5743	6.5664	125.351	0	55.4973	-8.34955	4.23304e-07	1.38533e-05	CDYL2	16	80597906	80804329	-	8557	-	- && Q8N8U2.2 RecName: Full=Chromodomain Y-like protein 2; Short=CDY-like 2 && PF00385:Chromo (CHRromatin Organisation MOdifier) domain|PF00378:Enoyl-CoA hydratase/isomerase	ECH	0	0	0	33	6	118	0	0	0	0.230159	0.043398	0.824802
ENSG00000141622	0	0	1.04127	183.348	3.2832	110.479	0.34709	99.0369	-8.22333	4.23972e-07	1.38533e-05	RNF165	18	46326809	46463140	+	11419	-	- && Q6ZSG1.1 RecName: Full=RING finger protein 165 && PF13900:Putative domain of unknown function|PF13639:Ring finger domain	-	0	0	1	175	3	104	0	0	0.00514146	0.91463	0.0162605	0.544747
ENSG00000197872	2.55304	14.2946	1.04127	347.838	28.4544	159.345	5.96297	178.546	-4.89418	4.29461e-07	1.40036e-05	FAM49A	2	16549459	16666331	-	5448	-	- && Q9H0Q0.1 RecName: Full=Protein FAM49A >Q5R6L2.1 RecName: Full=Protein FAM49A >Q17QT7.1 RecName: Full=Protein FAM49A && PF07159:Protein of unknown function (DUF1394)	-	3	16	1	332	26	150	0.026573	0.148026	0.0107765	3.63694	0.295376	1.64681
ENSG00000256235	399.125	458.321	319.67	57.6238	6.5664	71.174	392.372	45.1214	3.11929	4.47361e-07	1.45572e-05	SMIM3	5	150777946	150796734	+	2332	-	- && Q9BZL3.1 RecName: Full=Small integral membrane protein 3; AltName: Full=NGF-induced differentiation clone 67 protein; AltName: Full=Small membrane protein NID67 && -	-	469	513	307	55	6	67	9.70511	11.0878	7.72902	1.40757	0.159244	1.71844
ENSG00000102048	2.55304	2.68024	0	16.7633	179.482	53.1149	1.74443	83.1199	-5.53538	4.49382e-07	1.45929e-05	ASB9	X	15235288	15270467	-	2363	-	- && Q96DX5.1 RecName: Full=Ankyrin repeat and SOCS box protein 9; Short=ASB-9 && PF07525:SOCS box|PF12796:Ankyrin repeats (3 copies)|PF13637:Ankyrin repeats (many copies)	SOCS_box	3	3	0	16	164	50	0.0612652	0.0639901	0	0.404103	4.29556	1.2656
ENSG00000073910	105.526	188.51	70.8063	1241.53	213.408	1538.21	121.614	997.716	-3.03554	4.52412e-07	1.46611e-05	FRY	13	31846713	32299122	+	18849	-	- && Q5TBA9.1 RecName: Full=Protein furry homolog && PF14228:Cell morphogenesis central region|PF14225:Cell morphogenesis C-terminal|PF14222:Cell morphogenesis N-terminal	-	124	211	68	1185	195	1448	0.317461	0.564221	0.211805	3.75202	0.640304	4.59483
ENSG00000115365	1632.24	1475.02	1096.46	3510.86	2536.82	2977.62	1401.24	3008.43	-1.10195	4.63937e-07	1.49731e-05	LANCL1	2	210431249	210477652	-	5254	-	- && O43813.1 RecName: Full=LanC-like protein 1; AltName: Full=40 kDa erythrocyte membrane protein; Short=p40 && PF05147:Lanthionine synthetase C-like protein	-	1918	1651	1053	3351	2318	2803	17.6163	15.8384	11.7667	38.0645	27.3063	31.9097
ENSG00000115756	166.799	85.7676	214.501	1546.41	373.19	781.852	155.689	900.485	-2.533	4.63878e-07	1.49731e-05	HPCAL1	2	10302889	10427617	+	6237	-	- && P37235.3 RecName: Full=Hippocalcin-like protein 1; AltName: Full=Calcium-binding protein BDR-1; AltName: Full=HLP2; AltName: Full=Visinin-like protein 3; Short=VILIP-3 && PF13499:EF-hand domain pair|PF13833:EF-hand domain pair	-	196	96	206	1476	341	736	1.51648	0.775802	1.93913	14.1236	3.38391	7.05816
ENSG00000125462	61.273	41.097	46.8571	0	2.1888	0	49.7424	0.7296	6.12122	4.66328e-07	1.50196e-05	C1orf61	1	156404250	156430701	-	12314	-	- && Q13536.1 RecName: Full=Protein CROC-4; AltName: Full=Contingent replication of cDNA 4 && -	-	72	46	45	0	2	0	0.282156	0.188284	0.21455	0	0.0100524	0
ENSG00000154240	108.079	50.9245	111.416	3.14312	8.7552	14.8722	90.1397	8.9235	3.33724	4.91569e-07	1.58003e-05	CEP112	17	65635538	66192084	-	7849	-	- && Q8N8E3.2 RecName: Full=Centrosomal protein of 112 kDa; Short=Cep112; AltName: Full=Coiled-coil domain-containing protein 46 && PF14846:Domain of unknown function (DUF4485)	-	127	57	107	3	8	14	0.780811	0.366029	0.800358	0.0228109	0.0630834	0.106685
ENSG00000198382	2312.2	2066.46	2465.72	1253.06	1335.17	1448.98	2281.46	1345.73	0.761438	5.06041e-07	1.62324e-05	UVRAG	11	75815167	76143195	+	6352	-	- && Q9P2Y5.1 RecName: Full=UV radiation resistance-associated gene protein; AltName: Full=p63 && PF10186:Vacuolar sorting 38 and autophagy-related subunit 14	-	2717	2313	2368	1196	1220	1364	20.6412	18.3536	21.887	11.2372	11.8875	12.8438
ENSG00000162434	4269.53	3659.42	5646.8	1088.57	2132.99	1809.09	4525.25	1676.88	1.43221	5.13498e-07	1.64382e-05	JAK1	1	64833229	64966504	-	6317	-	- && P23458.2 RecName: Full=Tyrosine-protein kinase JAK1; AltName: Full=Janus kinase 1; Short=JAK-1 && PF07714:Protein tyrosine kinase	Pkinase_Tyr	5017	4096	5423	1039	1949	1703	38.3257	32.6817	50.4015	9.81613	19.0959	16.1247
ENSG00000144893	157.437	8.04072	84.3428	0	1.0944	0	83.2737	0.3648	7.76609	5.33947e-07	1.70582e-05	MED12L	3	151085697	151437072	+	12619	-	- && Q86YW9.2 RecName: Full=Mediator of RNA polymerase II transcription subunit 12-like protein; AltName: Full=Mediator complex subunit 12-like protein; AltName: Full=Thyroid hormone receptor-associated-like protein; AltName: Full=Trinucleotide repeat-containing gene 11 protein-like && PF12144:Eukaryotic Mediator 12 catenin-binding domain|PF09497:Transcription mediator complex subunit Med12|PF121…	I-set	185	9	81	0	1	0	0.707462	0.0359479	0.376856	0	0.00490473	0
ENSG00000132294	2269.65	2657.9	2737.5	1400.78	924.768	1343.81	2555.02	1223.12	1.06256	5.3534e-07	1.70682e-05	EFR3A	8	131904088	132013642	+	6197	-	- && Q14156.2 RecName: Full=Protein EFR3 homolog A; AltName: Full=Protein EFR3-like && -	-	2667	2975	2629	1337	845	1265	20.7682	24.197	24.9071	12.8761	8.43946	12.2095
ENSG00000144815	1220.35	2256.76	1377.6	347.838	625.997	611.884	1618.24	528.573	1.61443	5.36446e-07	1.70689e-05	NXPE3	3	101779202	101827392	+	8635	-	- && Q969Y0.1 RecName: Full=NXPE family member 3; AltName: Full=Protein FAM55C; Flags: Precursor && PF06312:Neurexophilin|PF13900:Putative domain of unknown function	-	1434	2526	1323	332	572	576	8.01389	14.7444	8.99523	2.29462	4.0999	3.98978
ENSG00000230266	108.93	58.0718	289.473	16.7633	12.0384	19.1214	152.158	15.9744	3.24928	5.47944e-07	1.73907e-05	XXYLT1-AS2	3	195147871	195152790	+	784	-	- && - && -	-	128	65	278	16	11	18	7.87862	4.17881	20.8182	1.21798	0.868393	1.37324
ENSG00000107521	1970.95	1961.04	2077.33	1294.96	1315.47	1304.5	2003.11	1304.98	0.618089	5.48763e-07	1.73907e-05	HPS1	10	98416198	98446947	-	5301	-	- && Q92902.2 RecName: Full=Hermansky-Pudlak syndrome 1 protein && -	-	2316	2195	1995	1236	1202	1228	21.0832	20.8705	22.0953	13.9154	14.0342	13.8557
ENSG00000155380	1412.68	1726.07	1226.61	2943	2728.34	2561.2	1455.12	2744.18	-0.914944	5.62027e-07	1.77754e-05	SLC16A1	1	112911847	112957013	-	5312	-	- && P53985.3 RecName: Full=Monocarboxylate transporter 1; Short=MCT 1; AltName: Full=Solute carrier family 16 member 1 && PF07690:Major Facilitator Superfamily	MFS_1	1660	1932	1178	2809	2493	2411	15.0802	18.3318	13.0197	31.5594	29.0472	27.1474
ENSG00000166734	2110.51	2374.69	2516.75	1428.02	1406.3	1459.6	2333.98	1431.31	0.705221	5.73419e-07	1.80994e-05	CASC4	15	44288729	44415758	+	6948	-	- && Q5R5X4.1 RecName: Full=Protein CASC4; AltName: Full=Cancer susceptibility candidate gene 4 protein homolog && PF13900:Putative domain of unknown function	-	2480	2658	2417	1363	1285	1374	17.2246	19.2819	20.4236	11.7077	11.4468	11.8281
ENSG00000118513	430.613	341.284	337.371	763.777	677.433	944.383	369.756	795.198	-1.10409	5.80729e-07	1.82935e-05	MYB	6	135181315	135219173	+	5493	-	- && P10242.2 RecName: Full=Transcriptional activator Myb; AltName: Full=Proto-oncogene c-Myb && PF00249:Myb-like DNA-binding domain|PF07988:LMSTEN motif|PF09316:C-myb, C-terminal	Wos2	506	382	324	729	619	889	4.44526	3.50517	3.46298	7.92052	6.97462	9.68013
ENSG00000002549	5816.68	6931.99	6281.98	4111.2	3962.82	3953.88	6343.55	4009.3	0.661921	5.84925e-07	1.8389e-05	LAP3	4	17577192	17607972	+	3785	-	- && P28838.3 RecName: Full=Cytosol aminopeptidase; AltName: Full=Leucine aminopeptidase 3; Short=LAP-3; AltName: Full=Leucyl aminopeptidase; AltName: Full=Peptidase S; AltName: Full=Proline aminopeptidase; AltName: Full=Prolyl aminopeptidase && PF00883:Cytosol aminopeptidase family, catalytic domain|PF02789:Cytosol aminopeptidase family, N-terminal domain	-	6835	7759	6033	3924	3621	3722	87.1423	103.323	93.5798	61.8727	59.211	58.8166
ENSG00000110777	6310.26	10028.6	8506.13	3347.42	4263.78	2454.97	8281.65	3355.39	1.30345	5.8895e-07	1.84788e-05	POU2AF1	11	111352252	111455630	-	7416	-	- && Q16633.1 RecName: Full=POU domain class 2-associating factor 1; AltName: Full=B-cell-specific coactivator OBF-1; AltName: Full=BOB-1; AltName: Full=OCA-B; AltName: Full=OCT-binding factor 1 && PF09310:POU domain, class 2, associating factor 1	-	7415	11225	8169	3195	3896	2311	48.2501	76.2908	64.6717	25.7121	32.5154	18.6389
ENSG00000187994	483.376	433.305	336.33	825.592	843.782	840.278	417.67	836.551	-1.0007	5.95129e-07	1.86356e-05	RINL	19	38867834	38878279	-	4201	-	- && Q6ZS11.2 RecName: Full=Ras and Rab interactor-like protein && PF02204:Vacuolar sorting protein 9 (VPS9) domain	VPS9	568	485	323	788	771	791	6.52457	5.81895	4.51403	11.1946	11.359	11.2619
ENSG00000130779	966.751	1076.56	889.244	502.899	571.277	560.894	977.519	545.023	0.843234	5.99429e-07	1.87331e-05	CLIP1	12	122271432	122422632	-	16293	-	- && P30622.2 RecName: Full=CAP-Gly domain-containing linker protein 1; AltName: Full=Cytoplasmic linker protein 1; AltName: Full=Cytoplasmic linker protein 170 alpha-2; Short=CLIP-170; AltName: Full=Reed-Sternberg intermediate filament-associated protein; AltName: Full=Restin && PF01302:CAP-Gly domain|PF16641:CLIP1 zinc knuckle	-	1136	1205	854	480	522	528	3.3646	3.7277	3.07731	1.75823	1.98294	1.9383
ENSG00000157216	1332.69	1685.87	1264.1	453.656	778.118	487.595	1427.55	573.123	1.31696	6.00776e-07	1.8738e-05	SSBP3	1	54225432	54413479	-	5227	-	- && Q9R050.1 RecName: Full=Single-stranded DNA-binding protein 3; AltName: Full=Sequence-specific single-stranded-DNA-binding protein && PF04503:Single-stranded DNA binding protein, SSDP	-	1566	1887	1214	433	711	459	14.4576	18.196	13.6358	4.94392	8.41893	5.2523
ENSG00000115738	1822.87	1578.66	754.92	5400.92	3371.85	4328.87	1385.48	4367.21	-1.65599	6.04563e-07	1.8819e-05	ID2	2	8678845	8684453	+	2205	-	- && Q02363.1 RecName: Full=DNA-binding protein inhibitor ID-2; AltName: Full=Class B basic helix-loop-helix protein 26; Short=bHLHb26; AltName: Full=Inhibitor of DNA binding 2; AltName: Full=Inhibitor of differentiation 2 >Q5RCH7.1 RecName: Full=DNA-binding protein inhibitor ID-2; AltName: Full=Inhibitor of DNA binding 2; AltName: Full=Inhibitor of differentiation 2 >Q4R5J7.1 RecName: Full=DNA-b…	HLH	2142	1767	725	5155	3081	4075	46.8778	40.3909	19.3039	139.526	86.4814	110.537
gene-HHV4_BVRF2	978.665	501.205	1067.3	22.0018	1.0944	38.2427	849.057	20.4463	5.37506	6.07976e-07	1.88693e-05	BVRF2	NC_007605.1	135638	137455	+	1818	-	- && Q3KSP9.1 RecName: Full=Capsid scaffolding protein; AltName: Full=Capsid protein P40; AltName: Full=Protease precursor; Short=pPR; AltName: Full=Protein EC-RF3/EC-RF3A; AltName: Full=Virion structural protein BVRF2; Contains: RecName: Full=Assemblin; AltName: Full=Capsid protein VP24; AltName: Full=Protease; Contains: RecName: Full=Assembly protein; AltName: Full=Capsid assembly protein; AltN…	-	1150	561	1025	21	1	36	30.5253	15.5534	33.1013	0.689384	0.0340444	1.1844
ENSG00000164209	2624.53	2500.66	2705.22	1664.8	1645.98	1766.6	2610.14	1692.46	0.624901	6.08825e-07	1.88693e-05	SLC25A46	5	110738136	110765161	+	8283	-	- && Q96AG3.1 RecName: Full=Solute carrier family 25 member 46 && PF00153:Mitochondrial carrier protein	Mito_carr	3084	2799	2598	1589	1504	1663	17.9673	17.0322	18.4148	11.4491	11.2383	12.0086
ENSG00000140545	248.496	108.103	46.8571	562.618	808.761	1003.87	134.485	791.75	-2.55512	6.09766e-07	1.88693e-05	MFGE8	15	88898683	88913411	-	6837	-	- && Q08431.2 RecName: Full=Lactadherin; AltName: Full=Breast epithelial antigen BA46; AltName: Full=HMFG; AltName: Full=MFGM; AltName: Full=Milk fat globule-EGF factor 8; Short=MFG-E8; AltName: Full=SED1; Contains: RecName: Full=Lactadherin short form; Contains: RecName: Full=Medin; Flags: Precursor && PF00008:EGF-like domain|PF00754:F5/8 type C domain	F5_F8_type_C	292	121	45	537	739	945	2.06098	0.892021	0.386422	4.68753	6.68988	8.26714
ENSG00000165507	123.397	251.942	132.241	35.622	35.0208	45.6788	169.194	38.7739	2.12584	6.26918e-07	1.93621e-05	DEPP1	10	44970981	44978810	-	2979	-	- && - && -	-	145	282	127	34	32	43	2.34884	4.77127	2.50293	0.681152	0.664843	0.863351
ENSG00000151773	74.0382	76.8335	114.54	6.28623	18.6048	14.8722	88.4704	13.2544	2.74019	6.49052e-07	2.00065e-05	CCDC122	13	43823909	43879727	-	5403	-	- && Q5T0U0.1 RecName: Full=Coiled-coil domain-containing protein 122 && -	-	87	86	110	6	17	14	0.777035	0.802267	1.19529	0.0662753	0.194739	0.154982
ENSG00000181577	219.561	130.438	20.8254	1058.18	1257.47	686.245	123.608	1000.63	-3.01479	6.52396e-07	2.00704e-05	C6orf223	6	44000580	44005958	+	3917	-	- && Q8N319.2 RecName: Full=Uncharacterized protein C6orf223 && -	-	258	146	20	1010	1149	646	3.1785	1.87869	0.299772	15.3888	18.1554	9.86434
ENSG00000166750	6480.47	7748.57	6829.68	3830.41	3210.97	4414.91	7019.57	3818.76	0.878251	6.57296e-07	2.01818e-05	SLFN5	17	35243036	35273655	+	10709	-	- && Q08AF3.1 RecName: Full=Schlafen family member 5 && PF04326:Putative DNA-binding domain|PF13900:Putative domain of unknown function	AAA_4	7615	8673	6559	3656	2934	4156	34.3145	40.8203	35.9587	20.3748	16.9571	23.2122
ENSG00000250714	6.80811	1.78683	4.16508	67.0531	50.3424	38.2427	4.25334	51.8794	-3.60166	6.91539e-07	2.1192e-05	AC100861.2	8	23225233	23230915	-	1125	-	- && Q9P1C3.1 RecName: Full=Putative uncharacterized protein PRO2829; Flags: Precursor && PF13900:Putative domain of unknown function	-	8	2	4	64	46	36	0.343158	0.0896051	0.208748	3.39518	2.53073	1.91399
ENSG00000124920	12.7652	167.068	39.5682	2009.5	2215.07	1511.65	73.1339	1912.07	-4.70812	7.04384e-07	2.15438e-05	MYRF	11	61752642	61788518	+	10680	-	- && Q9Y2G1.3 RecName: Full=Myelin regulatory factor; AltName: Full=Myelin gene regulatory factor; Contains: RecName: Full=Myelin regulatory factor, N-terminal; Contains: RecName: Full=Myelin regulatory factor, C-terminal && PF13884:Chaperone of endosialidase|PF13887:Myelin gene regulatory factor -C-terminal domain 1|PF05224:NDT80 / PhoG like DNA-binding family|PF13888:Myelin gene regulatory fact…	NDT80_PhoG	15	187	38	1918	2024	1423	0.0677761	0.882522	0.208895	10.718	11.7295	7.96935
ENSG00000127527	1450.98	1394.62	1417.17	931.41	902.88	893.393	1420.92	909.228	0.644125	7.05854e-07	2.1547e-05	EPS15L1	19	16355239	16472085	-	8431	-	- && Q9UBC2.1 RecName: Full=Epidermal growth factor receptor substrate 15-like 1; AltName: Full=Eps15-related protein; Short=Eps15R && PF12763:Cytoskeletal-regulatory complex EF hand	-	1705	1561	1361	889	825	841	9.75892	9.3321	9.4775	6.29301	6.0564	5.96631
ENSG00000159228	265.516	414.544	300.927	1219.53	1619.71	604.448	326.996	1147.9	-1.81154	7.14965e-07	2.1783e-05	CBR1	21	36069941	36073166	+	2450	-	- && P16152.3 RecName: Full=Carbonyl reductase [NADPH] 1; AltName: Full=15-hydroxyprostaglandin dehydrogenase [NADP(+)]; AltName: Full=NADPH-dependent carbonyl reductase 1; AltName: Full=Prostaglandin 9-ketoreductase; AltName: Full=Prostaglandin-E(2) 9-reductase; AltName: Full=Short chain dehydrogenase/reductase family 21C member 1 && PF00106:short chain dehydrogenase	adh_short	312	464	289	1164	1480	569	6.14533	9.54569	6.92543	28.3545	37.3883	13.8911
ENSG00000234883	5279.69	5694.61	7541.91	2979.67	2599.2	3521.52	6172.07	3033.46	1.02467	7.21029e-07	2.19254e-05	MIR155HG	21	25561909	25575168	+	1600	-	- && - && -	-	6204	6374	7243	2844	2375	3315	187.115	200.793	265.774	106.083	91.872	123.923
ENSG00000177697	318.279	358.259	166.603	1204.86	653.357	930.574	281.047	929.597	-1.72461	7.27487e-07	2.20792e-05	CD151	11	832843	839831	+	3938	-	- && P48509.3 RecName: Full=CD151 antigen; AltName: Full=GP27; AltName: Full=Membrane glycoprotein SFA-1; AltName: Full=Platelet-endothelial tetraspan antigen 3; Short=PETA-3; AltName: Full=Tetraspanin-24; Short=Tspan-24; AltName: CD_antigen=CD151 && PF00335:Tetraspanin family	Tetraspannin	374	401	160	1150	597	876	4.58303	5.13244	2.38539	17.4284	9.38293	13.3051
ENSG00000171791	4718.87	4932.53	4567.01	3257.32	2975.67	2778.97	4739.47	3003.99	0.657869	7.32729e-07	2.2186e-05	BCL2	18	63123346	63320128	-	11765	-	- && P10415.2 RecName: Full=Apoptosis regulator Bcl-2 && PF00452:Apoptosis regulator proteins, Bcl-2 family|PF02180:Bcl-2 homology region 4	-	5545	5521	4386	3109	2719	2616	22.744	23.6527	21.8873	15.7712	14.304	13.2995
ENSG00000134955	40.8486	114.357	36.4444	294.405	870.048	253.889	63.8833	472.781	-2.88609	7.33816e-07	2.2186e-05	SLC37A2	11	125063067	125090312	+	6371	-	- && Q8TED4.2 RecName: Full=Glucose-6-phosphate exchanger SLC37A2; AltName: Full=Solute carrier family 37 member 2 && PF07690:Major Facilitator Superfamily	MFS_1	48	128	35	281	795	239	0.363572	1.01265	0.322534	2.63229	7.72323	2.24378
ENSG00000158286	101.271	114.357	119.746	306.978	221.069	333.562	111.791	287.203	-1.36263	7.47363e-07	2.25524e-05	RNF207	1	6205475	6221299	+	6585	-	- && Q6ZRF8.2 RecName: Full=RING finger protein 207 && PF13900:Putative domain of unknown function|PF00643:B-box zinc finger	zf-B_box	119	128	115	293	202	314	0.872062	0.979737	1.02531	2.65551	1.89861	2.85209
ENSG00000060982	646.77	660.232	1182.88	2827.76	1836.4	2171.34	829.961	2278.5	-1.45767	7.61196e-07	2.29259e-05	BCAT1	12	24810022	24949459	-	11775	-	- && P54687.3 RecName: Full=Branched-chain-amino-acid aminotransferase, cytosolic; Short=BCAT(c); AltName: Full=Protein ECA39 && PF01063:Amino-transferase class IV	-	760	739	1136	2699	1678	2044	3.11465	3.16329	5.66412	13.6797	8.82004	10.3827
ENSG00000178773	429.762	159.921	142.654	1216.39	719.021	1414.98	244.112	1116.8	-2.1925	7.66749e-07	2.30492e-05	CPNE7	16	89575768	89597246	+	3048	-	- && Q9UBL6.1 RecName: Full=Copine-7; AltName: Full=Copine VII && PF07002:Copine|PF00168:C2 domain	C2	505	179	137	1161	657	1332	7.99526	2.96001	2.63888	22.7328	13.3411	26.1384
ENSG00000108582	611.879	727.238	606.019	1370.4	1148.03	1098.42	648.378	1205.61	-0.894696	7.74086e-07	2.32255e-05	CPD	17	30378905	30469989	+	12532	-	- && O75976.2 RecName: Full=Carboxypeptidase D; AltName: Full=Metallocarboxypeptidase D; AltName: Full=gp180; Flags: Precursor && PF13620:Carboxypeptidase regulatory-like domain|PF00246:Zinc carboxypeptidase	-	719	814	582	1308	1049	1034	2.76863	3.27385	2.72657	6.22907	5.18078	4.93503
ENSG00000112195	1355.66	1108.73	1582.73	310.121	345.83	672.435	1349.04	442.795	1.60706	7.84221e-07	2.34405e-05	TREML2	6	41190277	41201194	-	3302	-	- && Q5T2D2.2 RecName: Full=Trem-like transcript 2 protein; Short=TLT-2; AltName: Full=Triggering receptor expressed on myeloid cells-like protein 2; Flags: Precursor && -	-	1593	1241	1520	296	316	633	23.2806	18.9431	27.026	5.34996	5.92311	11.4661
ENSG00000018189	141.268	213.526	101.003	462.038	413.683	458.913	151.932	444.878	-1.54802	7.82828e-07	2.34405e-05	RUFY3	4	70704204	70807315	+	8070	-	- && Q7L099.1 RecName: Full=Protein RUFY3; AltName: Full=RUN and FYVE domain-containing protein 3; AltName: Full=Rap2-interacting protein x; Short=RIPx; AltName: Full=Single axon-regulated protein; Short=Singar && PF02759:RUN domain	RUN	166	239	97	441	378	432	0.992638	1.49272	0.705688	3.26137	2.89906	3.20184
ENSG00000043143	3522.34	3776.46	3805.84	1736.05	2424.1	1913.2	3701.55	2024.45	0.870652	8.5555e-07	2.55242e-05	JADE2	5	134524312	134583230	+	9877	-	- && Q9NQC1.2 RecName: Full=Protein Jade-2; AltName: Full=Jade family PHD finger protein 2; AltName: Full=PHD finger protein 15 && PF13831:PHD-finger|PF10513:Enhancer of polycomb-like|PF13832:PHD-zinc-finger like domain	-	4139	4227	3655	1657	2215	1801	20.2221	21.5706	21.7259	10.0123	13.88	10.9063
ENSG00000099290	1548.84	1670.68	1916.98	868.548	822.989	1062.3	1712.17	917.945	0.899033	8.59732e-07	2.56005e-05	WASHC2A	10	50067888	50133506	+	5159	-	- && Q9Y4E1.3 RecName: Full=WASH complex subunit FAM21C; AltName: Full=Vaccinia virus penetration factor; Short=VPEF && PF15255:WASH complex subunit CAP-Z interacting, central region	-	1820	1870	1841	829	752	1000	17.024	18.2697	20.9509	9.59013	9.02178	11.5937
ENSG00000137642	9943.24	9375.48	7423.21	2211.71	4798.94	2752.42	8913.97	3254.35	1.45377	8.78177e-07	2.61005e-05	SORL1	11	121452203	121633693	+	19449	-	- && Q92673.2 RecName: Full=Sortilin-related receptor; AltName: Full=Low-density lipoprotein receptor relative with 11 ligand-binding repeats; Short=LDLR relative with 11 ligand-binding repeats; Short=LR11; AltName: Full=SorLA-1; AltName: Full=Sorting protein-related receptor containing LDLR class A repeats; Short=SorLA; Flags: Precursor && PF15902:Sortilin, neurotensin receptor 3,|PF15901:Sortil…	Ldl_recept_a	11684	10494	7129	2111	4385	2591	28.9902	27.1956	21.5202	6.47779	13.9544	7.96818
ENSG00000185338	519.118	1089.96	459.2	2362.58	2019.17	1997.12	689.427	2126.29	-1.62453	8.88836e-07	2.63182e-05	SOCS1	16	11254405	11256200	-	1796	-	- && O15524.1 RecName: Full=Suppressor of cytokine signaling 1; Short=SOCS-1; AltName: Full=JAK-binding protein; Short=JAB; AltName: Full=STAT-induced STAT inhibitor 1; Short=SSI-1; AltName: Full=Tec-interacting protein 3; Short=TIP-3 && PF00017:SH2 domain	SH2	610	1220	441	2255	1845	1880	16.39	34.238	14.4161	74.9335	63.5813	62.6096
ENSG00000186810	7.65912	65.2191	13.5365	280.785	402.739	205.024	28.8049	296.183	-3.35984	8.87716e-07	2.63182e-05	CXCR3	X	71615916	71618517	-	1868	-	- && P49682.2 RecName: Full=C-X-C chemokine receptor type 3; Short=CXC-R3; Short=CXCR-3; AltName: Full=CKR-L2; AltName: Full=G protein-coupled receptor 9; AltName: Full=Interferon-inducible protein 10 receptor; Short=IP-10 receptor; AltName: CD_antigen=CD183 && PF00001:7 transmembrane receptor (rhodopsin family)	7tm_1	9	73	13	268	368	193	0.2325	1.96971	0.408584	8.56236	12.193	6.17973
ENSG00000277258	154.033	172.429	33.3206	863.309	558.144	604.448	119.928	675.3	-2.49089	8.91594e-07	2.63505e-05	PCGF2	17	38733897	38749817	-	3511	-	- && P35227.1 RecName: Full=Polycomb group RING finger protein 2; AltName: Full=DNA-binding protein Mel-18; AltName: Full=RING finger protein 110; AltName: Full=Zinc finger protein 144 && PF00097:Zinc finger, C3HC4 type (RING finger)|PF16207:RAWUL domain RING finger- and WD40-associated ubiquitin-like	zf-C3HC4	181	193	32	824	510	569	2.48774	2.77065	0.535099	14.0066	8.9904	9.69328
ENSG00000085185	91.0584	65.2191	111.416	366.697	215.597	271.948	89.2311	284.747	-1.67651	9.02331e-07	2.66179e-05	BCORL1	X	129981107	130058083	+	7996	-	- && Q5H9F3.1 RecName: Full=BCL-6 corepressor-like protein 1; Short=BCoR-L1; Short=BCoR-like protein 1 && PF15808:BCL-6 co-repressor, non-ankyrin-repeat region|PF16553:BCORL-PCGF1-binding domain|PF12796:Ankyrin repeats (3 copies)	-	107	73	107	350	197	256	0.645754	0.460156	0.785644	2.61235	1.52487	1.91495
ENSG00000251301	171.054	215.313	238.451	82.7687	41.5872	58.4264	208.272	60.9274	1.77133	9.30698e-07	2.74035e-05	LINC02384	12	68332888	68451663	-	2695	-	- && - && -	-	201	241	229	79	38	55	3.5991	4.50727	4.98875	1.74946	0.872699	1.22066
ENSG00000197721	58.7199	32.1629	55.1873	0	4.3776	2.1246	48.69	2.1674	4.50181	9.60241e-07	2.82207e-05	CR1L	1	207645113	207738416	+	2768	-	- && Q2VPA4.3 RecName: Full=Complement component receptor 1-like protein; AltName: Full=Complement C4b-binding protein CR-1-like protein; Flags: Precursor && PF00084:Sushi repeat (SCR repeat)	Sushi	69	36	53	0	4	2	1.20293	0.655529	1.12415	0	0.0894404	0.0432169
ENSG00000169313	26.3814	38.4168	70.8063	0	1.0944	0	45.2015	0.3648	6.88185	9.84645e-07	2.88069e-05	P2RY12	3	151337380	151384812	-	1859	-	- && Q9H244.1 RecName: Full=P2Y purinoceptor 12; Short=P2Y12; AltName: Full=ADP-glucose receptor; Short=ADPG-R; AltName: Full=P2T(AC); AltName: Full=P2Y(AC); AltName: Full=P2Y(cyc); AltName: Full=P2Y12 platelet ADP receptor; Short=P2Y(ADP); AltName: Full=SP1999 && PF00001:7 transmembrane receptor (rhodopsin family)	7tm_1	31	43	68	0	1	0	0.804709	1.16585	2.14756	0	0.0332936	0
ENSG00000147119	588.901	694.182	543.542	322.693	312.998	324.001	608.875	319.898	0.928944	9.91138e-07	2.88069e-05	CHST7	X	46573784	46598408	+	2289	-	- && Q9NS84.2 RecName: Full=Carbohydrate sulfotransferase 7; AltName: Full=Chondroitin 6-sulfotransferase 2; Short=C6ST-2; AltName: Full=Galactose/N-acetylglucosamine/N-acetylglucosamine 6-O-sulfotransferase 5; Short=GST-5; AltName: Full=N-acetylglucosamine 6-O-sulfotransferase 4; Short=GlcNAc6ST-4; Short=Gn6st-4 && PF00685:Sulfotransferase domain	Sulfotransfer_1	692	777	522	308	286	305	14.5887	17.1092	13.3887	8.03046	7.73321	7.96972
ENSG00000147853	1790.53	1772.53	1750.37	1096.95	1198.37	1034.68	1771.15	1110	0.674255	9.83292e-07	2.88069e-05	AK3	9	4709559	4742043	-	4483	-	- && Q9UIJ7.4 RecName: Full=GTP:AMP phosphotransferase AK3, mitochondrial; AltName: Full=Adenylate kinase 3; Short=AK 3; AltName: Full=Adenylate kinase 3 alpha-like 1 && PF05191:Adenylate kinase, active site lid|PF00406:Adenylate kinase|PF13900:Putative domain of unknown function	ADK	2104	1984	1681	1047	1095	974	22.6482	22.3063	22.0148	13.9384	15.1177	12.9951
ENSG00000271503	285.94	432.412	219.708	958.65	923.673	690.494	312.687	857.606	-1.45463	9.89133e-07	2.88069e-05	CCL5	17	35871491	35880793	-	1512	-	- && P13501.3 RecName: Full=C-C motif chemokine 5; AltName: Full=EoCP; AltName: Full=Eosinophil chemotactic cytokine; AltName: Full=SIS-delta; AltName: Full=Small-inducible cytokine A5; AltName: Full=T cell-specific protein P228; Short=TCP228; AltName: Full=T-cell-specific protein RANTES; Contains: RecName: Full=RANTES(3-68); Contains: RecName: Full=RANTES(4-68); Flags: Precursor && PF13900:Putat…	-	336	484	211	915	844	650	10.7237	16.1343	8.19305	36.1164	34.5486	25.7129
ENSG00000214063	147.225	94.7018	125.994	475.658	287.827	314.44	122.64	359.309	-1.55076	9.89663e-07	2.88069e-05	TSPAN4	11	842808	867116	+	5841	-	- && O14817.1 RecName: Full=Tetraspanin-4; Short=Tspan-4; AltName: Full=Novel antigen 2; Short=NAG-2; AltName: Full=Transmembrane 4 superfamily member 7 && PF00335:Tetraspanin family	Tetraspannin	173	106	121	454	263	296	1.42927	0.91469	1.21622	4.63879	2.78682	3.03105
ENSG00000179344	108.079	27.6958	84.3428	389.746	478.253	263.45	73.3724	377.15	-2.36183	9.90853e-07	2.88069e-05	HLA-DQB1	6	32659467	32668383	-	4904	-	- && P01920.2 RecName: Full=HLA class II histocompatibility antigen, DQ beta 1 chain; AltName: Full=MHC class II antigen DQB1; Flags: Precursor && PF07654:Immunoglobulin C1-set domain|PF00969:Class II histocompatibility antigen, beta domain	C1-set	127	31	81	372	437	248	1.24971	0.318615	0.969727	4.52718	5.51532	3.02476
ENSG00000197442	4053.38	4088.26	4627.4	2469.44	2319.03	2840.59	4256.34	2543.02	0.742943	1.00264e-06	2.90877e-05	MAP3K5	6	136557047	136792518	-	5303	-	- && Q99683.1 RecName: Full=Mitogen-activated protein kinase kinase kinase 5; AltName: Full=Apoptosis signal-regulating kinase 1; Short=ASK-1; AltName: Full=MAPK/ERK kinase kinase 5; Short=MEK kinase 5; Short=MEKK 5 && PF13281:Domain of unknown function (DUF4071)|PF00069:Protein kinase domain	Pkinase	4763	4576	4444	2357	2119	2674	43.3426	43.493	49.2002	26.5261	24.7314	30.1598
ENSG00000159217	0	3.57365	2.08254	4.19082	269.222	117.915	1.8854	130.443	-6.12332	1.01422e-06	2.93697e-05	IGF2BP1	17	48997412	49055650	+	9109	-	- && Q9NZI8.2 RecName: Full=Insulin-like growth factor 2 mRNA-binding protein 1; Short=IGF2 mRNA-binding protein 1; Short=IMP-1; Short=IMP1; AltName: Full=Coding region determinant-binding protein; Short=CRD-BP; AltName: Full=IGF-II mRNA-binding protein 1; AltName: Full=VICKZ family member 1; AltName: Full=Zipcode-binding protein 1; Short=ZBP-1 && PF14259:RNA recognition motif (a.k.a. RRM, RBD, o…	KH_1	0	4	2	4	246	111	0	0.0221332	0.0128906	0.0262075	1.67149	0.728856
ENSG00000030419	4260.17	5227.36	4148.42	7257.45	7811.83	7658.11	4545.32	7575.8	-0.736946	1.16094e-06	3.35567e-05	IKZF2	2	212999691	213152427	-	12240	-	- && Q9UKS7.2 RecName: Full=Zinc finger protein Helios; AltName: Full=Ikaros family zinc finger protein 2 && -	-	5006	5851	3984	6927	7138	7209	19.7363	24.0937	19.1096	33.7753	36.094	35.2276
ENSG00000165959	181.266	197.444	307.174	1012.08	692.755	480.159	228.628	728.332	-1.6731	1.17001e-06	3.37569e-05	CLMN	14	95181940	95319906	-	15701	-	- && Q96JQ2.1 RecName: Full=Calmin; AltName: Full=Calponin-like transmembrane domain protein && PF13900:Putative domain of unknown function|PF00307:Calponin homology (CH) domain	CH	213	221	295	966	633	452	0.654649	0.709448	1.10309	3.67185	2.49526	1.72187
ENSG00000164626	7.65912	2.68024	0	32.4789	149.933	71.174	3.44645	84.5285	-4.58116	1.18579e-06	3.41498e-05	KCNK5	6	39188973	39229450	-	3756	-	- && O95279.1 RecName: Full=Potassium channel subfamily K member 5; AltName: Full=Acid-sensitive potassium channel protein TASK-2; AltName: Full=TWIK-related acid-sensitive K(+) channel 2 && PF07885:Ion channel	Ion_trans_2	9	3	0	31	137	67	0.115631	0.0402579	0	0.492574	2.25754	1.06694
ENSG00000136110	0	0	0	29.3357	13.1328	48.8657	0	30.4448	-7.48351	1.20613e-06	3.46723e-05	CNMD	13	52703264	52739812	-	1628	-	- && O75829.1 RecName: Full=Leukocyte cell-derived chemotaxin 1; Contains: RecName: Full=Chondrosurfactant protein; Short=CH-SP; Contains: RecName: Full=Chondromodulin-1; AltName: Full=Chondromodulin-I; Short=ChM-I; Flags: Precursor && PF04089:BRICHOS domain	-	0	0	0	28	12	46	0	0	0	1.02645	0.456212	1.69002
ENSG00000205302	2235.61	1946.75	2786.44	1159.81	1251.99	1296	2322.93	1235.94	0.910107	1.24931e-06	3.58485e-05	SNX2	5	122774996	122830108	+	4254	-	- && O60749.2 RecName: Full=Sorting nexin-2; AltName: Full=Transformation-related gene 9 protein; Short=TRG-9 && PF00787:PX domain|PF03700:Sorting nexin, N-terminal domain|PF09325:Vps5 C terminal like	PX	2627	2179	2676	1107	1144	1220	29.8002	25.8176	36.932	15.5305	16.6444	17.1535
ENSG00000177685	59.5709	94.7018	32.2793	256.688	223.258	266.637	62.184	248.861	-1.99665	1.25916e-06	3.60654e-05	CRACR2B	11	826144	831991	+	3913	-	- && Q8N4Y2.3 RecName: Full=EF-hand calcium-binding domain-containing protein 4A; AltName: Full=Calcium release-activated calcium channel regulator 2B; Short=CRAC channel regulator 2B; AltName: Full=Calcium release-activated channel regulator 2B && -	-	70	106	31	245	204	251	0.863266	1.36537	0.465122	3.73673	3.22671	3.83666
ENSG00000038210	1715.64	1652.81	1924.27	1015.23	1003.56	1150.47	1764.24	1056.42	0.739597	1.28976e-06	3.6875e-05	PI4K2B	4	25233975	25279092	+	3540	-	- && Q8TCG2.1 RecName: Full=Phosphatidylinositol 4-kinase type 2-beta; AltName: Full=Phosphatidylinositol 4-kinase type II-beta; Short=PI4KII-BETA && PF00454:Phosphatidylinositol 3- and 4-kinase	PI3_PI4_kinase	2016	1850	1848	969	917	1083	27.4817	26.3405	30.6488	16.3364	16.0327	18.2985
ENSG00000188060	1.70203	8.93413	6.24761	76.4825	54.72	46.7411	5.62792	59.3145	-3.40725	1.30186e-06	3.71535e-05	RAB42	1	28592200	28595443	+	2200	-	- && Q8N4Z0.1 PUTATIVE PSEUDOGENE: RecName: Full=Putative Ras-related protein Rab-42 && PF00071:Ras family|PF13900:Putative domain of unknown function	Ras	2	10	6	73	50	44	0.0438696	0.229104	0.160119	1.98032	1.40665	1.19624
ENSG00000122873	147.225	259.983	157.232	489.278	449.798	550.271	188.147	496.449	-1.39922	1.3189e-06	3.75721e-05	CISD1	10	58269058	58289586	+	2857	-	- && Q9NZ45.1 RecName: Full=CDGSH iron-sulfur domain-containing protein 1; AltName: Full=MitoNEET && PF09360:Iron-binding zinc finger CDGSH type|PF10660:Iron-containing outer mitochondrial membrane protein N-terminus	-	173	291	151	467	411	518	2.92208	5.13379	3.103	9.75534	8.90372	10.8445
ENSG00000115415	21150.2	28519.5	26078.6	15073.3	14789.7	14664	25249.4	14842.3	0.76652	1.36192e-06	3.87275e-05	STAT1	2	190964358	191020960	-	6053	-	- && P42224.2 RecName: Full=Signal transducer and activator of transcription 1-alpha/beta; AltName: Full=Transcription factor ISGF-3 components p91/p84 && PF00017:SH2 domain|PF12162:STAT1 TAZ2 binding domain|PF01017:STAT protein, all-alpha domain|PF02864:STAT protein, DNA binding domain|PF02865:STAT protein, protein interaction domain	STAT_bind	24853	31922	25045	14387	13514	13804	198.137	265.812	242.921	141.852	138.182	136.403
ENSG00000135899	2621.12	2706.15	3315.4	1620.8	1444.61	1778.29	2880.89	1614.57	0.835118	1.37354e-06	3.89878e-05	SP110	2	230167293	230225729	-	6865	-	- && Q9HB58.5 RecName: Full=Sp110 nuclear body protein; AltName: Full=Interferon-induced protein 41/75; AltName: Full=Speckled 110 kDa; AltName: Full=Transcriptional coactivator Sp110 && PF01342:SAND domain|PF03172:Sp100 domain	Sp100	3080	3029	3184	1547	1320	1674	21.6504	22.2389	27.23	13.4489	11.9007	14.5849
ENSG00000144837	61.273	182.256	43.7333	586.715	476.064	434.48	95.7542	499.086	-2.3801	1.41669e-06	4.01403e-05	PLA1A	3	119597842	119629811	+	2202	-	- && Q53H76.2 RecName: Full=Phospholipase A1 member A; AltName: Full=Phosphatidylserine-specific phospholipase A1; Short=PS-PLA1; Flags: Precursor && PF00151:Lipase	Lipase	72	204	42	560	435	409	1.57787	4.66948	1.11982	15.1777	12.2268	11.1095
ENSG00000138190	135.311	177.789	211.378	414.891	617.241	384.552	174.826	472.228	-1.43508	1.42954e-06	4.03597e-05	EXOC6	10	92834713	93059493	+	6193	-	- && Q8TAG9.3 RecName: Full=Exocyst complex component 6; AltName: Full=Exocyst complex component Sec15A; AltName: Full=SEC15-like protein 1 && PF04091:Exocyst complex subunit Sec15-like	-	159	199	203	396	564	362	1.23895	1.6196	1.92446	3.81619	5.63661	3.4962
ENSG00000184584	119.993	411.863	105.168	891.597	1305.62	1000.69	212.341	1065.97	-2.32693	1.42841e-06	4.03597e-05	TMEM173	5	139475534	139482935	-	3850	-	- && Q86WV6.1 RecName: Full=Stimulator of interferon genes protein; Short=hSTING; AltName: Full=Endoplasmic reticulum interferon stimulator; Short=ERIS; AltName: Full=Mediator of IRF3 activation; Short=hMITA; AltName: Full=Transmembrane protein 173 && PF15009:Transmembrane protein 173|PF13900:Putative domain of unknown function	-	141	461	101	851	1193	942	1.76732	6.03525	1.54019	13.1918	19.1787	14.6346
ENSG00000135919	0.851013	10.721	3.12381	102.675	20.7936	288.945	4.89859	137.471	-4.80875	1.43219e-06	4.03623e-05	SERPINE2	2	223975112	224039319	-	8891	-	- && P07093.1 RecName: Full=Glia-derived nexin; Short=GDN; AltName: Full=Peptidase inhibitor 7; Short=PI-7; AltName: Full=Protease nexin 1; Short=PN-1; AltName: Full=Protease nexin I; AltName: Full=Serpin E2; Flags: Precursor && PF00079:Serpin (serine protease inhibitor)	Serpin	1	12	3	98	19	272	0.00542757	0.0680277	0.01981	0.657826	0.132264	1.82982
ENSG00000143226	34.8915	19.6551	8.33015	139.345	101.779	145.535	20.9589	128.886	-2.60909	1.45109e-06	4.08219e-05	FCGR2A	1	161505430	161524013	+	5314	-	- && P12318.4 RecName: Full=Low affinity immunoglobulin gamma Fc region receptor II-a; Short=IgG Fc receptor II-a; AltName: Full=CDw32; AltName: Full=Fc-gamma RII-a; Short=Fc-gamma-RIIa; Short=FcRII-a; AltName: CD_antigen=CD32; Flags: Precursor && PF13895:Immunoglobulin domain	-	41	22	8	133	93	137	0.372322	0.208668	0.0883859	1.49371	1.08318	1.54201
ENSG00000197928	142.97	132.225	198.882	25.1449	48.1536	48.8657	158.026	40.7214	1.95617	1.46683e-06	4.11912e-05	ZNF677	19	53235381	53254898	-	9348	-	- && Q86XU0.1 RecName: Full=Zinc finger protein 677 && PF00096:Zinc finger, C2H2 type|PF01352:KRAB box|PF13900:Putative domain of unknown function	KRAB	168	148	191	24	44	46	0.867255	0.797992	1.19958	0.153224	0.291322	0.294326
ENSG00000102547	805.059	382.381	141.613	70.1963	67.8528	80.7347	443.017	72.9279	2.60348	1.48677e-06	4.16385e-05	CAB39L	13	49308650	49444126	-	5006	-	- && Q9H9S4.3 RecName: Full=Calcium-binding protein 39-like; AltName: Full=Antigen MLAA-34; AltName: Full=MO25beta; AltName: Full=Mo25-like protein && PF08569:Mo25-like	-	946	428	136	67	62	76	9.1192	4.30932	1.59501	0.798766	0.76655	0.908055
ENSG00000154928	44.2527	163.495	303.009	593.001	1830.93	1175.96	170.252	1199.97	-2.81887	1.48803e-06	4.16385e-05	EPHB1	3	134597801	135260467	+	6956	-	- && P54762.1 RecName: Full=Ephrin type-B receptor 1; AltName: Full=ELK; AltName: Full=EPH tyrosine kinase 2; AltName: Full=EPH-like kinase 6; Short=EK6; Short=hEK6; AltName: Full=Neuronally-expressed EPH-related tyrosine kinase; Short=NET; AltName: Full=Tyrosine-protein kinase receptor EPH-2; Flags: Precursor && PF07714:Protein tyrosine kinase|PF00041:Fibronectin type III domain|PF00536:SAM doma…	Pkinase_Tyr	52	183	291	566	1673	1107	0.360745	1.32601	2.45611	4.85615	14.8859	9.51869
ENSG00000181804	317.428	362.726	514.387	46.099	149.933	56.3018	398.18	84.1112	2.24376	1.58385e-06	4.42412e-05	SLC9A9	3	143265222	143848531	-	4087	-	- && Q8IVB4.1 RecName: Full=Sodium/hydrogen exchanger 9; AltName: Full=Na(+)/H(+) exchanger 9; Short=NHE-9; AltName: Full=Solute carrier family 9 member 9 && PF00999:Sodium/hydrogen exchanger family	Na_H_Exchanger	373	406	494	44	137	53	4.40413	5.00699	7.09638	0.642516	2.0747	0.77564
ENSG00000134594	100.42	61.6455	111.416	276.594	296.582	224.145	91.1603	265.774	-1.54555	1.60137e-06	4.46516e-05	RAB33A	X	130171649	130184870	+	1258	-	- && Q14088.2 RecName: Full=Ras-related protein Rab-33A; AltName: Full=Small GTP-binding protein S10 && PF00071:Ras family	Ras	118	69	107	264	271	211	4.52645	2.76455	4.99365	12.5245	13.333	10.0321
ENSG00000173890	356.575	343.964	1091.25	144.583	108.346	132.787	597.263	128.572	2.21488	1.61784e-06	4.50314e-05	GPR160	3	170037929	170085403	+	4458	-	- && Q9UJ42.1 RecName: Full=Probable G-protein coupled receptor 160; AltName: Full=G-protein coupled receptor GPCR1; Short=hGPCR1 && -	-	419	385	1048	138	99	125	4.53555	4.35287	13.8018	1.84746	1.37447	1.6771
ENSG00000073008	18.7223	0	11.454	266.117	66.7584	242.204	10.0588	191.693	-4.25108	1.63151e-06	4.53319e-05	PVR	19	44643798	44663583	+	3519	-	- && P15151.2 RecName: Full=Poliovirus receptor; AltName: Full=Nectin-like protein 5; Short=NECL-5; AltName: CD_antigen=CD155; Flags: Precursor && PF08205:CD80-like C2-set immunoglobulin domain|PF07686:Immunoglobulin V-set domain|PF13900:Putative domain of unknown function	V-set	22	0	11	254	61	228	0.301689	0	0.183522	4.30775	1.07288	3.8753
ENSG00000165868	124.248	71.473	106.209	15.7156	20.7936	4.24919	100.643	13.5861	2.89083	1.71704e-06	4.76246e-05	HSPA12A	10	116671192	116850236	-	11834	-	- && O43301.2 RecName: Full=Heat shock 70 kDa protein 12A && -	-	146	80	102	15	19	4	0.595357	0.340733	0.506038	0.0756476	0.0993715	0.020217
ENSG00000127334	2014.35	1313.32	2575.06	777.397	307.526	648.002	1967.57	577.642	1.76789	1.73915e-06	4.81531e-05	DYRK2	12	67648338	67665406	+	9494	-	- && Q92630.3 RecName: Full=Dual specificity tyrosine-phosphorylation-regulated kinase 2 && PF00069:Protein kinase domain	Pkinase	2367	1470	2473	742	281	610	12.0311	7.80411	15.2929	4.66434	1.83188	3.84299
ENSG00000146674	0	0	0	12.5725	133.517	8.49839	0	51.5292	-8.24182	1.77663e-06	4.91048e-05	IGFBP3	7	45912245	45921874	-	4571	-	- && P17936.2 RecName: Full=Insulin-like growth factor-binding protein 3; Short=IBP-3; Short=IGF-binding protein 3; Short=IGFBP-3; Flags: Precursor && PF00086:Thyroglobulin type-1 repeat	-	0	0	0	12	122	8	0	0	0	0.156677	1.65192	0.104681
ENSG00000153214	1210.14	1290.98	1454.65	695.676	685.094	839.216	1318.59	739.995	0.833049	1.80585e-06	4.98251e-05	TMEM87B	2	112055223	112119318	+	5256	-	- && Q96K49.1 RecName: Full=Transmembrane protein 87B; Flags: Precursor && PF06814:Lung seven transmembrane receptor	-	1422	1445	1397	664	626	790	13.0557	13.857	15.6047	7.5396	7.37155	8.99003
ENSG00000141384	1134.4	1878.85	1277.64	585.667	716.832	467.411	1430.3	589.97	1.27775	1.81147e-06	4.98929e-05	TAF4B	18	26225936	26391685	+	5395	-	- && Q92750.2 RecName: Full=Transcription initiation factor TFIID subunit 4B; AltName: Full=Transcription initiation factor TFIID 105 kDa subunit; Short=TAF(II)105; Short=TAFII-105; Short=TAFII105 && PF05236:Transcription initiation factor TFIID component TAF4 family|PF07531:NHR1 homology to TAF	-	1333	2103	1227	559	655	440	11.9233	19.6473	13.3527	6.18381	7.51432	4.8781
ENSG00000025708	1524.16	3110.86	2773.94	1136.76	732.153	849.839	2469.66	906.251	1.44615	1.82469e-06	5.01695e-05	TYMP	22	50525752	50530056	-	3320	-	- && P19971.2 RecName: Full=Thymidine phosphorylase; Short=TP; AltName: Full=Gliostatin; AltName: Full=Platelet-derived endothelial cell growth factor; Short=PD-ECGF; AltName: Full=TdRPase; Flags: Precursor && PF02885:Glycosyl transferase family, helical bundle domain|PF00591:Glycosyl transferase family, a/b domain|PF07831:Pyrimidine nucleoside phosphorylase C-terminal domain	Glycos_trans_3N	1791	3482	2664	1085	669	800	26.0324	52.8623	47.1098	19.5042	12.4718	14.4126
ENSG00000282988	62.124	77.7269	58.3111	6.28623	14.2272	11.6853	66.054	10.7329	2.62504	1.86477e-06	5.11823e-05	AL031777.3	6	26195595	26199293	-	1637	-	- && P68431.2 RecName: Full=Histone H3.1; AltName: Full=Histone H3/a; AltName: Full=Histone H3/b; AltName: Full=Histone H3/c; AltName: Full=Histone H3/d; AltName: Full=Histone H3/f; AltName: Full=Histone H3/h; AltName: Full=Histone H3/i; AltName: Full=Histone H3/j; AltName: Full=Histone H3/k; AltName: Full=Histone H3/l >P68432.2 RecName: Full=Histone H3.1 >P68433.2 RecName: Full=Histone H3.1 >Q6L…	Histone	73	87	56	6	13	11	2.15194	2.67871	2.00842	0.218745	0.491512	0.401914
ENSG00000146021	669.748	563.744	585.193	247.258	113.818	252.827	606.228	204.634	1.5664	1.90455e-06	5.21833e-05	KLHL3	5	137617500	137736090	-	11854	-	- && Q9UH77.2 RecName: Full=Kelch-like protein 3 && PF00651:BTB/POZ domain|PF01344:Kelch motif|PF07707:BTB And C-terminal Kelch	BACK	787	631	562	236	104	238	3.20381	2.68299	2.78347	1.18818	0.54301	1.20088
ENSG00000115525	168.501	282.319	116.622	1004.75	433.382	740.422	189.147	726.185	-1.93985	1.92065e-06	5.25334e-05	ST3GAL5	2	85837120	85905199	-	16318	-	- && Q9UNP4.4 RecName: Full=Lactosylceramide alpha-2,3-sialyltransferase; AltName: Full=CMP-NeuAc:lactosylceramide alpha-2,3-sialyltransferase; AltName: Full=Ganglioside GM3 synthase; AltName: Full=ST3Gal V; Short=ST3GalV; AltName: Full=Sialyltransferase 9 && PF13900:Putative domain of unknown function|PF00777:Glycosyltransferase family 29 (sialyltransferase)	Glyco_transf_29	198	316	112	959	396	697	0.585537	0.976058	0.402964	3.50742	1.50199	2.55479
ENSG00000069424	3729.99	3006.33	2979.07	6103.93	5284.86	5256.25	3238.47	5548.35	-0.77662	1.93973e-06	5.29633e-05	KCNAB2	1	5991466	6101193	+	9534	-	- && Q13303.2 RecName: Full=Voltage-gated potassium channel subunit beta-2; AltName: Full=K(+) channel subunit beta-2; AltName: Full=Kv-beta-2; Short=hKvbeta2 && PF00248:Aldo/keto reductase family	Aldo_ket_red	4383	3365	2861	5826	4829	4948	22.1847	17.7896	17.618	36.4696	31.3489	31.0416
ENSG00000119125	0.851013	2.68024	0	159.251	3.2832	118.977	1.17708	93.8373	-6.2859	2.05527e-06	5.60213e-05	GDA	9	72114595	72257193	+	7904	-	- && Q9Y2T3.1 RecName: Full=Guanine deaminase; Short=Guanase; Short=Guanine aminase; AltName: Full=Guanine aminohydrolase; Short=GAH; AltName: Full=p51-nedasin && PF01979:Amidohydrolase family|PF13900:Putative domain of unknown function	Amidohydro_1	1	3	0	152	3	112	0.00610533	0.0191307	0	1.14771	0.0234917	0.84754
ENSG00000160188	76.5912	109.89	84.3428	24.0972	16.416	23.3706	90.2746	21.2946	2.08266	2.07002e-06	5.6326e-05	RSPH1	21	42472486	42496354	-	2988	-	- && Q8WYR4.1 RecName: Full=Radial spoke head 1 homolog; AltName: Full=Cancer/testis antigen 79; Short=CT79; AltName: Full=Male meiotic metaphase chromosome-associated acidic protein; AltName: Full=Meichroacidin; AltName: Full=Testis-specific gene A2 protein && PF02493:MORN repeat|PF13900:Putative domain of unknown function	MORN	90	123	81	23	15	22	1.45351	2.07482	1.59155	0.459391	0.310707	0.440384
ENSG00000091490	95.3135	154.56	401.93	4528.18	1381.13	2045.99	217.268	2651.77	-3.6102	2.2011e-06	5.97897e-05	SEL1L3	4	25747427	25863760	-	7489	-	- && Q68CR1.2 RecName: Full=Protein sel-1 homolog 3; AltName: Full=Suppressor of lin-12-like protein 3; Short=Sel-1L3 && -	-	112	173	386	4322	1262	1926	0.72169	1.16433	3.02607	34.4426	10.4298	15.3823
ENSG00000168386	79.9953	179.576	142.654	531.187	364.435	381.365	134.075	425.662	-1.66782	2.21567e-06	6.00819e-05	FILIP1L	3	99830141	100114513	-	5903	-	- && Q4L180.2 RecName: Full=Filamin A-interacting protein 1-like; AltName: Full=130 kDa GPBP-interacting protein; AltName: Full=90 kDa GPBP-interacting protein; AltName: Full=Protein down-regulated in ovarian cancer 1; Short=DOC-1 && PF09727:Cortactin-binding protein-2	-	94	201	137	507	333	359	0.768443	1.71624	1.36258	5.12591	3.49149	3.63757
ENSG00000198586	4153.8	4436.69	4934.57	2906.33	2871.7	2955.31	4508.35	2911.12	0.630877	2.22121e-06	6.01288e-05	TLK1	2	170990823	171231314	-	9405	-	- && Q9UKI8.2 RecName: Full=Serine/threonine-protein kinase tousled-like 1; AltName: Full=PKU-beta; AltName: Full=Tousled-like kinase 1 && PF00069:Protein kinase domain	Pkinase	4881	4966	4739	2774	2624	2782	25.0442	26.6136	29.583	17.6029	17.2681	17.6924
ENSG00000065833	17.0203	6.25389	0	437.941	677.433	225.207	7.75805	446.861	-5.83748	2.28413e-06	6.17263e-05	ME1	6	83210389	83431071	-	3371	-	- && P48163.1 RecName: Full=NADP-dependent malic enzyme; Short=NADP-ME; AltName: Full=Malic enzyme 1 && PF03949:Malic enzyme, NAD binding domain|PF00390:Malic enzyme, N-terminal domain	Malic_M	20	7	0	418	619	212	0.286304	0.104663	0	7.40036	11.3651	3.76155
ENSG00000180228	1428.85	1112.3	1143.31	668.436	728.87	670.31	1228.15	689.206	0.833858	2.4623e-06	6.64274e-05	PRKRA	2	178431414	178451512	-	3941	-	- && O75569.1 RecName: Full=Interferon-inducible double-stranded RNA-dependent protein kinase activator A; AltName: Full=PKR-associated protein X; AltName: Full=PKR-associating protein X; AltName: Full=Protein activator of the interferon-induced protein kinase; AltName: Full=Protein kinase, interferon-inducible double-stranded RNA-dependent activator && PF00035:Double-stranded RNA binding motif|P…	-	1679	1245	1098	638	666	631	20.5589	15.9228	16.3573	9.66162	10.4594	9.57662
ENSG00000237863	0	0	0	53.433	15.3216	18.0591	0	28.9379	-7.41046	2.51349e-06	6.76928e-05	AL035425.1	X	108736011	108738903	+	1498	-	- && - && -	-	0	0	0	51	14	17	0	0	0	2.03186	0.578437	0.678776
gene-HHV4_BGLF2	3984.44	1609.93	3477.84	73.3394	4.3776	142.348	3024.07	73.355	5.36523	2.52275e-06	6.78262e-05	BGLF2	NC_007605.1	113575	114585	-	1011	-	- && P0CK54.1 RecName: Full=Cytoplasmic envelopment protein 2 >P0CK53.1 RecName: Full=Cytoplasmic envelopment protein 2 >P0CK55.1 RecName: Full=Cytoplasmic envelopment protein 2 && PF03044:Herpesvirus UL16/UL94 family	-	4682	1802	3340	70	4	134	223.479	89.8378	193.959	4.13221	0.244877	7.92762
ENSG00000168824	27.2324	1785.93	1390.09	2.09541	17.5104	3.1869	1067.75	7.59757	7.13669	2.62065e-06	6.99816e-05	NSG1	4	4348140	4419058	+	4355	-	- && P42857.1 RecName: Full=Neuron-specific protein family member 1; AltName: Full=Brain neuron cytoplasmic protein 1 >Q5RF46.1 RecName: Full=Neuron-specific protein family member 1 >Q4R5Q3.1 RecName: Full=Neuron-specific protein family member 1 && PF06387:D1 dopamine receptor-interacting protein (calcyon)|PF13900:Putative domain of unknown function	Calcyon	32	1999	1335	2	16	3	0.354583	23.1356	17.9973	0.027408	0.22739	0.0412024
ENSG00000090615	2812.6	3248.45	2865.57	1805.2	2010.41	1806.97	2975.54	1874.19	0.666968	2.61338e-06	6.99816e-05	GOLGA3	12	132768909	132828858	-	10549	-	- && Q08378.2 RecName: Full=Golgin subfamily A member 3; AltName: Full=Golgi complex-associated protein of 170 kDa; Short=GCP170; AltName: Full=Golgin-160 && PF13900:Putative domain of unknown function	-	3305	3636	2752	1723	1837	1701	15.1188	17.3727	15.3162	9.74787	10.778	9.64456
ENSG00000167815	1554.8	1455.37	1300.54	2780.61	2507.27	2170.28	1436.91	2486.05	-0.79062	2.611e-06	6.99816e-05	PRDX2	19	12796820	12801859	-	2093	-	- && P32119.5 RecName: Full=Peroxiredoxin-2; AltName: Full=Natural killer cell-enhancing factor B; Short=NKEF-B; AltName: Full=PRP; AltName: Full=Thiol-specific antioxidant protein; Short=TSA; AltName: Full=Thioredoxin peroxidase 1; AltName: Full=Thioredoxin-dependent peroxide reductase 1 >Q2PFZ3.3 RecName: Full=Peroxiredoxin-2 && PF10417:C-terminal domain of 1-Cys peroxiredoxin|PF00578:AhpC/TSA …	-	1827	1629	1249	2654	2291	2043	42.1236	39.229	35.0355	75.6776	67.7479	58.3833
ENSG00000102024	19.5733	2.68024	0	457.847	638.035	619.32	7.41785	571.734	-6.2578	2.61719e-06	6.99816e-05	PLS3	X	115561174	115650861	+	4099	-	- && P13797.4 RecName: Full=Plastin-3; AltName: Full=T-plastin && PF00307:Calponin homology (CH) domain|PF13499:EF-hand domain pair	CH	23	3	0	437	583	583	0.270774	0.0368892	0	6.36267	8.80299	8.50707
ENSG00000186854	29.7855	58.9653	73.9301	316.407	146.65	245.391	54.2269	236.149	-2.12705	2.67484e-06	7.1308e-05	TRABD2A	2	84821650	84907008	-	8771	-	- && Q86V40.3 RecName: Full=Metalloprotease TIKI1; AltName: Full=TRAB domain-containing protein 2A; Flags: Precursor && PF01963:TraB family	-	35	66	71	302	134	231	0.192564	0.379272	0.475252	2.05491	0.945574	1.57526
ENSG00000130158	117.44	170.642	86.4253	644.339	244.051	605.51	124.836	497.967	-1.99494	2.72932e-06	7.26376e-05	DOCK6	19	11199295	11262481	-	12435	-	- && Q96HP0.3 RecName: Full=Dedicator of cytokinesis protein 6 && PF14429:C2 domain in Dock180 and Zizimin proteins|PF11878:Domain of unknown function (DUF3398)|PF06920:Dock homology region 2	Ded_cyto	138	191	83	615	223	570	0.535537	0.774182	0.391875	2.95165	1.10994	2.74169
ENSG00000131142	124.248	99.1688	162.438	12.5725	9.8496	37.1804	128.618	19.8675	2.69292	2.81682e-06	7.48402e-05	CCL25	19	8052767	8062650	+	989	-	- && O15444.2 RecName: Full=C-C motif chemokine 25; AltName: Full=Chemokine TECK; AltName: Full=Small-inducible cytokine A25; AltName: Full=Thymus-expressed chemokine; Flags: Precursor && PF00048:Small cytokines (intecrine/chemokine), interleukin-8 like	-	146	111	156	12	9	35	7.12382	5.65695	9.26068	0.724137	0.56323	2.11671
ENSG00000237372	186.372	108.103	82.2602	2.09541	24.0768	7.43609	125.578	11.2028	3.49214	2.8273e-06	7.49925e-05	AL606807.1	9	89639814	89719759	+	2430	-	- && Q6UXR6.1 RecName: Full=Putative uncharacterized protein UNQ6494/PRO21346; Flags: Precursor && -	-	219	121	79	2	22	7	4.34905	2.50977	1.90869	0.0491201	0.560346	0.172298
ENSG00000204977	598.262	641.471	757.003	349.934	371.002	372.867	665.578	364.601	0.867612	2.85979e-06	7.5727e-05	TRIM13	13	49995888	50020481	+	8080	-	- && Q8N5I3.1 RecName: Full=Potassium channel regulatory protein; Short=Potassium channel regulator; AltName: Full=Protein CLLD4 && -	-	703	718	727	334	339	351	4.19856	4.47887	5.28248	2.46701	2.59674	2.59827
ENSG00000250305	0	3.57365	0	42.9559	27.36	75.4232	1.19122	48.5797	-5.32144	2.91567e-06	7.70772e-05	TRMT9B	8	12945642	13031503	+	14668	-	- && Q9P272.3 RecName: Full=Probable tRNA methyltransferase 9-like protein; Short=TRM9L && -	-	0	4	0	41	25	71	0	0.013745	0	0.16682	0.105489	0.289519
ENSG00000168209	716.553	733.492	413.384	1274.01	1744.47	1442.6	621.143	1487.03	-1.25857	2.95029e-06	7.78621e-05	DDIT4	10	72273920	72276036	+	2058	-	- && Q9NX09.1 RecName: Full=DNA damage-inducible transcript 4 protein; AltName: Full=HIF-1 responsive protein RTP801; AltName: Full=Protein regulated in development and DNA damage response 1; Short=REDD-1 && PF07809:RTP801 C-terminal region	-	842	821	397	1216	1594	1358	19.7435	20.1073	11.3256	35.2634	47.9383	39.4679
ENSG00000127418	22.1263	75.9401	16.6603	561.57	103.968	388.801	38.2423	351.446	-3.19786	2.99242e-06	7.8842e-05	FGFRL1	4	1009936	1026897	+	4145	-	- && Q8N441.1 RecName: Full=Fibroblast growth factor receptor-like 1; Short=FGF receptor-like protein 1; AltName: Full=FGF homologous factor receptor; AltName: Full=FGFR-like protein; AltName: Full=Fibroblast growth factor receptor 5; Short=FGFR-5; Flags: Precursor && PF07679:Immunoglobulin I-set domain	I-set	26	85	16	536	95	366	0.302695	1.03359	0.226626	7.71749	1.41853	5.28136
ENSG00000133256	8.51013	6.25389	5.20634	71.244	42.6816	41.4296	6.65679	51.7851	-2.95112	3.07152e-06	8.07911e-05	PDE6B	4	625584	670782	+	5086	-	- && P35913.2 RecName: Full=Rod cGMP-specific 3',5'-cyclic phosphodiesterase subunit beta; Short=GMP-PDE beta; Flags: Precursor && PF13900:Putative domain of unknown function|PF01590:GAF domain|PF00233:3'5'-cyclic nucleotide phosphodiesterase	GAF	10	7	5	68	39	39	0.0948812	0.0693709	0.0577176	0.797936	0.4746	0.458646
ENSG00000141480	383.807	323.416	368.609	738.632	680.717	585.326	358.611	668.225	-0.897995	3.08734e-06	8.10722e-05	ARRB2	17	4710489	4721499	+	4372	-	- && P32121.2 RecName: Full=Beta-arrestin-2; AltName: Full=Arrestin beta-2 >Q5RCR4.1 RecName: Full=Beta-arrestin-2; AltName: Full=Arrestin beta-2 && PF02752:Arrestin (or S-antigen), C-terminal domain|PF00339:Arrestin (or S-antigen), N-terminal domain	-	451	362	354	705	622	551	4.97798	4.17334	4.75377	9.62376	8.80542	7.53808
ENSG00000164221	137.864	83.0874	106.209	9.42935	30.6432	19.1214	109.054	19.7313	2.46959	3.29043e-06	8.62619e-05	CCDC112	5	115267188	115296831	-	3289	-	- && Q8NEF3.2 RecName: Full=Coiled-coil domain-containing protein 112; AltName: Full=Mutated in bladder cancer protein 1 && -	-	162	93	102	9	28	18	2.37688	1.4252	1.82075	0.163311	0.526907	0.327339
ENSG00000160191	143.821	138.479	412.343	10.4771	16.416	53.1149	231.548	26.6693	3.11698	3.38622e-06	8.86257e-05	PDE9A	21	42653636	42775509	+	5266	-	- && O76083.1 RecName: Full=High affinity cGMP-specific 3',5'-cyclic phosphodiesterase 9A && PF00233:3'5'-cyclic nucleotide phosphodiesterase	-	169	155	396	10	15	50	1.54868	1.48356	4.41498	0.113333	0.176299	0.567908
ENSG00000166148	0	0	0	3.14312	135.706	20.1837	0	53.0108	-8.28277	3.4092e-06	8.90795e-05	AVPR1A	12	63142759	63150942	-	5963	-	- && P37288.1 RecName: Full=Vasopressin V1a receptor; Short=V1aR; AltName: Full=AVPR V1a; AltName: Full=Antidiuretic hormone receptor 1a; AltName: Full=Vascular/hepatic-type arginine vasopressin receptor && PF08983:Domain of unknown function (DUF1856)|PF00001:7 transmembrane receptor (rhodopsin family)|PF13900:Putative domain of unknown function	7tm_1	0	0	0	3	124	19	0	0	0	0.0300256	1.28705	0.19058
ENSG00000170604	356.575	511.032	337.371	905.217	884.275	752.107	401.659	847.2	-1.07615	3.56629e-06	9.30301e-05	IRF2BP1	19	45883607	45886170	-	2564	-	- && Q8IU81.1 RecName: Full=Interferon regulatory factor 2-binding protein 1; Short=IRF-2-binding protein 1; Short=IRF-2BP1; AltName: Full=Probable E3 ubiquitin-protein ligase IRF2BP1 && PF11261:Interferon regulatory factor 2-binding protein zinc finger	-	419	572	324	864	808	708	7.88592	11.2443	7.41894	20.1109	19.5044	16.516
ENSG00000106868	499.545	425.265	643.504	196.969	272.506	182.715	522.771	217.396	1.2656	3.62961e-06	9.45255e-05	SUSD1	9	112040785	112175408	-	4183	-	- && Q6UWL2.1 RecName: Full=Sushi domain-containing protein 1; Flags: Precursor && PF00084:Sushi repeat (SCR repeat)|PF07645:Calcium-binding EGF domain	EGF_CA	587	476	618	188	249	172	6.77184	5.73554	8.67392	2.68229	3.68427	2.4594
ENSG00000131981	1916.48	2321.98	1199.54	723.964	873.331	595.949	1812.67	731.082	1.31032	3.64968e-06	9.48916e-05	LGALS3	14	55124110	55145413	+	2397	-	- && P17931.5 RecName: Full=Galectin-3; Short=Gal-3; AltName: Full=35 kDa lectin; AltName: Full=Carbohydrate-binding protein 35; Short=CBP 35; AltName: Full=Galactose-specific lectin 3; AltName: Full=Galactoside-binding protein; Short=GALBP; AltName: Full=IgE-binding protein; AltName: Full=L-31; AltName: Full=Laminin-binding protein; AltName: Full=Lectin L-29; AltName: Full=Mac-2 antigen && PF003…	-	2252	2599	1152	691	798	561	45.3374	54.6504	28.2162	17.2046	20.6051	13.9986
ENSG00000211891	49.3588	51.818	6.24761	0	0	0	35.8081	0	7.51205	3.75975e-06	9.75928e-05	IGHE	14	105597691	105601728	-	1618	-	- && P01854.1 RecName: Full=Ig epsilon chain C region && PF07654:Immunoglobulin C1-set domain	C1-set	58	58	6	0	0	0	1.72984	1.80678	0.217715	0	0	0
ENSG00000105281	971.006	774.589	830.933	1683.66	1361.43	1492.53	858.843	1512.54	-0.816323	3.92342e-06	0.000101674	SLC1A5	19	46774883	46788594	-	3332	-	- && Q15758.2 RecName: Full=Neutral amino acid transporter B(0); Short=ATB(0); AltName: Full=Baboon M7 virus receptor; AltName: Full=RD114/simian type D retrovirus receptor; AltName: Full=Sodium-dependent neutral amino acid transporter type 2; AltName: Full=Solute carrier family 1 member 5 && PF00375:Sodium:dicarboxylate symporter family	SDF	1141	867	798	1607	1244	1405	16.5248	13.115	14.0609	28.7837	23.1076	25.2209
ENSG00000143126	403.38	203.698	345.701	74.3871	130.234	72.2363	317.593	92.2856	1.78372	4.02825e-06	0.000104219	CELSR2	1	109250019	109275750	+	12349	-	- && Q9HCU4.1 RecName: Full=Cadherin EGF LAG seven-pass G-type receptor 2; AltName: Full=Cadherin family member 10; AltName: Full=Epidermal growth factor-like protein 2; Short=EGF-like protein 2; AltName: Full=Flamingo homolog 3; AltName: Full=Multiple epidermal growth factor-like domains protein 3; Short=Multiple EGF-like domains protein 3; Flags: Precursor && PF00008:EGF-like domain|PF00028:Cad…	7tm_2	474	228	332	71	119	68	1.85226	0.93059	1.57841	0.343133	0.596424	0.329357
ENSG00000001629	2315.61	2399.71	2237.69	1409.16	1376.75	1625.32	2317.67	1470.41	0.656494	4.20367e-06	0.000108402	ANKIB1	7	92246234	92401384	+	7130	-	- && Q9P2G1.3 RecName: Full=Ankyrin repeat and IBR domain-containing protein 1 && PF13857:Ankyrin repeats (many copies)|PF01485:IBR domain, a half RING-finger domain	IBR	2721	2686	2149	1345	1258	1530	18.416	18.9877	17.6955	11.2582	10.9202	12.8349
ENSG00000095397	3.40405	5.36048	10.4127	71.244	27.36	121.102	6.39241	73.2353	-3.53579	4.19863e-06	0.000108402	WHRN	9	114402080	114505450	-	5542	-	- && Q9P202.3 RecName: Full=Whirlin; AltName: Full=Autosomal recessive deafness type 31 protein && PF00595:PDZ domain (Also known as DHR or GLGF)	PDZ	4	6	10	68	25	114	0.0348297	0.0545683	0.105937	0.732281	0.279199	1.23035
ENSG00000165914	1.70203	0.893413	0	47.1467	40.4928	19.1214	0.865147	35.587	-5.29664	4.22393e-06	0.000108747	TTC7B	14	90524564	90816479	-	21268	-	- && Q86TV6.3 RecName: Full=Tetratricopeptide repeat protein 7B; Short=TPR repeat protein 7B; AltName: Full=Tetratricopeptide repeat protein 7-like-1; Short=TPR repeat protein 7-like-1 && PF12895:Anaphase-promoting complex, cyclosome, subunit 3|PF13424:Tetratricopeptide repeat|PF13900:Putative domain of unknown function	-	2	1	0	45	37	18	0.00453795	0.00236989	0	0.126276	0.107675	0.0506215
ENSG00000237541	311.471	349.324	570.615	1107.42	1395.36	810.534	410.47	1104.44	-1.42904	4.24433e-06	0.000109094	HLA-DQA2	6	32741342	32747215	+	1524	-	- && P01906.2 RecName: Full=HLA class II histocompatibility antigen, DQ alpha 2 chain; AltName: Full=DX alpha chain; AltName: Full=HLA class II histocompatibility antigen, DQ(6) alpha chain; AltName: Full=HLA-DQA1; AltName: Full=MHC class II DQA2; Flags: Precursor && PF00993:Class II histocompatibility antigen, alpha domain|PF07654:Immunoglobulin C1-set domain|PF16196:C1-set C-terminal domain	C1-set	366	391	548	1057	1275	763	11.5892	12.9314	21.1111	41.3929	51.7803	29.9453
ENSG00000165185	295.302	234.968	219.708	118.391	105.062	99.8561	249.992	107.77	1.21478	4.27855e-06	0.000109795	KIAA1958	9	112486847	112669397	+	13119	-	- && Q8N8K9.1 RecName: Full=Uncharacterized protein KIAA1958 && PF13900:Putative domain of unknown function|PF12012:Domain of unknown function (DUF3504)	-	347	263	211	113	96	94	1.2764	1.01044	0.944271	0.514059	0.452908	0.428565
ENSG00000167555	107.228	246.582	245.739	53.433	22.9824	49.928	199.85	42.1145	2.24457	4.28981e-06	0.000109906	ZNF528	19	52397849	52418412	+	8530	-	- && Q3MIS6.1 RecName: Full=Zinc finger protein 528 && PF00096:Zinc finger, C2H2 type|PF13900:Putative domain of unknown function|PF01352:KRAB box	KRAB	126	276	236	51	21	47	0.712817	1.63086	1.62434	0.356826	0.152374	0.329563
ENSG00000141258	777.826	650.405	800.736	1552.7	1140.36	1637	742.989	1443.36	-0.958292	4.32444e-06	0.000110613	SGSM2	17	2337498	2381058	+	9771	-	- && O43147.4 RecName: Full=Small G protein signaling modulator 2; AltName: Full=RUN and TBC1 domain-containing protein 1 && PF00566:Rab-GTPase-TBC domain|PF02759:RUN domain	RUN	914	728	769	1482	1042	1541	4.51402	3.75533	4.62064	9.05201	6.60037	9.43307
ENSG00000224093	0	0	0	23.0495	22.9824	20.1837	0	22.0719	-7.01912	4.34482e-06	0.000110955	AL109613.1	1	93592199	93605573	+	1954	-	- && Q58DL5.2 RecName: Full=Breast cancer anti-estrogen resistance protein 3 && -	-	0	0	0	22	21	19	0	0	0	0.671945	0.665173	0.581592
ENSG00000197308	15.3182	86.6611	11.454	0	0	0	37.8111	0	7.58956	4.353e-06	0.000110984	GATA3-AS1	10	8050450	8053484	-	2372	-	- && - && -	-	18	97	11	0	0	0	0.366197	2.06116	0.272266	0	0	0
ENSG00000130511	1205.89	799.605	843.428	2093.32	1741.19	1836.71	949.639	1890.41	-0.992858	4.43123e-06	0.000112796	SSBP4	19	18418864	18434562	+	2974	-	- && Q9BWG4.1 RecName: Full=Single-stranded DNA-binding protein 4 && PF04503:Single-stranded DNA binding protein, SSDP	-	1417	895	810	1998	1591	1729	22.9925	15.1683	15.9904	40.095	33.1107	34.7731
ENSG00000176490	524.224	432.412	185.346	63.91	3.2832	43.5542	380.661	36.9158	3.36521	4.43841e-06	0.000112797	DIRAS1	19	2714567	2721418	-	3485	-	- && O95057.1 RecName: Full=GTP-binding protein Di-Ras1; AltName: Full=Distinct subgroup of the Ras family member 1; AltName: Full=Ras-related inhibitor of cell growth; Short=Rig; AltName: Full=Small GTP-binding tumor suppressor 1; Flags: Precursor && PF00071:Ras family	Ras	616	484	178	61	3	41	8.52971	7	2.99869	1.04463	0.0532793	0.703672
ENSG00000148158	348.064	335.923	311.339	116.295	42.6816	120.04	331.776	93.0055	1.83406	4.48801e-06	0.000113509	SNX30	9	112750838	112881671	+	11578	-	- && Q5VWJ9.1 RecName: Full=Sorting nexin-30 && PF00787:PX domain|PF03114:BAR domain	PX	409	376	299	111	39	113	1.70469	1.63685	1.51619	0.57217	0.208483	0.58376
ENSG00000008853	1612.67	1135.53	1701.43	605.574	246.24	598.074	1483.21	483.296	1.61746	4.48159e-06	0.000113509	RHOBTB2	8	22987417	23020199	+	6580	-	- && Q9BYZ6.2 RecName: Full=Rho-related BTB domain-containing protein 2; AltName: Full=Deleted in breast cancer 2 gene protein; AltName: Full=p83 && PF00071:Ras family|PF00651:BTB/POZ domain	Ras	1895	1271	1634	578	225	563	13.8976	9.73588	14.5794	5.24249	2.11639	5.11766
ENSG00000171208	884.203	914.855	842.387	1644.9	1876.9	1307.69	880.481	1609.83	-0.870347	4.47418e-06	0.000113509	NETO2	16	47077703	47143997	-	7481	-	- && Q8NC67.1 RecName: Full=Neuropilin and tolloid-like protein 2; AltName: Full=Brain-specific transmembrane protein containing 2 CUB and 1 LDL-receptor class A domains protein 2; Flags: Precursor && PF13900:Putative domain of unknown function|PF00431:CUB domain|PF00057:Low-density lipoprotein receptor domain class A	CUB	1039	1024	809	1570	1715	1231	6.70212	6.89915	6.34898	12.5249	14.1888	9.8421
ENSG00000172965	11.9142	6.25389	12.4952	159.251	31.7376	93.4823	10.2211	94.8237	-3.2172	4.50612e-06	0.000113785	MIR4435-2HG	2	111036776	111523376	-	13094	-	- && - && -	-	14	7	12	152	29	88	0.0515955	0.0269452	0.0538051	0.692798	0.137077	0.401975
ENSG00000125266	5.95709	30.376	65.5999	360.411	253.901	206.086	33.9777	273.466	-3.01631	4.59189e-06	0.000115766	EFNB2	13	106489731	106535662	-	5019	-	- && P52799.1 RecName: Full=Ephrin-B2; AltName: Full=EPH-related receptor tyrosine kinase ligand 5; Short=LERK-5; AltName: Full=HTK ligand; Short=HTK-L; Flags: Precursor && PF00812:Ephrin	-	7	34	63	344	232	194	0.0673034	0.341442	0.73695	4.0905	2.86095	2.31193
ENSG00000123358	294.451	147.413	247.822	2320.67	316.282	1468.1	229.895	1368.35	-2.57344	4.61751e-06	0.000116226	NR4A1	12	52022832	52059507	+	7295	-	- && P22736.1 RecName: Full=Nuclear receptor subfamily 4 group A member 1; AltName: Full=Early response protein NAK1; AltName: Full=Nuclear hormone receptor NUR/77; Short=Nur77; AltName: Full=Orphan nuclear receptor HMR; AltName: Full=Orphan nuclear receptor TR3; AltName: Full=ST-59; AltName: Full=Testicular receptor 3 && PF00104:Ligand-binding domain of nuclear hormone receptor|PF00105:Zinc fing…	zf-C4	346	165	238	2215	289	1382	2.2888	1.14002	1.91543	18.1211	2.45195	11.3311
ENSG00000185104	1564.16	1557.22	1836.8	894.74	1083.46	956.069	1652.73	978.088	0.756647	4.64824e-06	0.000116792	FAF1	1	50437028	50960263	-	7545	-	- && Q9UNN5.2 RecName: Full=FAS-associated factor 1; Short=hFAF1; AltName: Full=UBX domain-containing protein 12; AltName: Full=UBX domain-containing protein 3A && PF00789:UBX domain|PF14555:UBA-like domain|PF13900:Putative domain of unknown function	UBX	1838	1743	1764	854	990	900	11.7555	11.6438	13.7263	6.75514	8.12111	7.13465
ENSG00000142039	1680.75	1673.36	1855.54	1135.71	1160.06	1101.6	1736.55	1132.46	0.616542	4.65481e-06	0.000116792	CCDC97	19	41310189	41324883	+	3821	-	- && Q96F63.1 RecName: Full=Coiled-coil domain-containing protein 97 && PF09747:Coiled-coil domain containing protein (DUF2052)	-	1975	1873	1782	1084	1060	1037	24.9429	24.7068	27.3808	16.9312	17.1699	16.2327
ENSG00000108370	143.821	83.0874	243.657	10.4771	39.3984	11.6853	156.855	20.5202	2.93605	4.7167e-06	0.000118157	RGS9	17	65100812	65227703	+	6990	-	- && O75916.1 RecName: Full=Regulator of G-protein signaling 9; Short=RGS9 && PF00631:GGL domain|PF00610:Domain found in Dishevelled, Egl-10, and Pleckstrin (DEP)|PF00615:Regulator of G protein signaling domain	RGS	169	93	234	10	36	11	1.16672	0.670596	1.96541	0.0853804	0.318761	0.0941249
ENSG00000167535	45.9547	34.8431	16.6603	119.438	142.272	142.348	32.486	134.686	-2.04315	4.80117e-06	0.000119916	CACNB3	12	48813794	48828941	+	7153	-	- && P54284.1 RecName: Full=Voltage-dependent L-type calcium channel subunit beta-3; Short=CAB3; AltName: Full=Calcium channel voltage-dependent subunit beta 3 && PF00625:Guanylate kinase|PF12052:Voltage gated calcium channel subunit beta domain 4Aa N terminal	-	54	39	16	114	130	134	0.364302	0.27481	0.131325	0.951157	1.12485	1.12048
ENSG00000099814	23.8284	46.4575	13.5365	209.541	106.157	140.223	27.9408	151.974	-2.43822	4.8021e-06	0.000119916	CEP170B	14	104865280	104896770	+	7199	-	- && Q9Y4F5.4 RecName: Full=Centrosomal protein of 170 kDa protein B; AltName: Full=Centrosomal protein 170B; Short=Cep170B && PF00498:FHA domain|PF15308:CEP170 C-terminus	FHA	28	52	13	200	97	132	0.18769	0.364071	0.10602	1.65803	0.833949	1.09671
ENSG00000142224	72.3361	49.1377	84.3428	12.5725	15.3216	7.43609	68.6055	11.7767	2.54254	4.88619e-06	0.000121823	IL19	1	206798870	206842981	+	2587	-	- && Q9UHD0.2 RecName: Full=Interleukin-19; Short=IL-19; AltName: Full=Melanoma differentiation-associated protein-like protein; AltName: Full=NG.1; Flags: Precursor && PF00726:Interleukin 10	-	85	55	81	12	14	7	1.58555	1.07157	1.83824	0.276835	0.334943	0.161842
ENSG00000164086	485.929	593.226	329.041	1022.56	1277.16	960.318	469.399	1086.68	-1.21007	4.91214e-06	0.000122277	DUSP7	3	52048919	52056550	-	5648	-	- && Q16829.4 RecName: Full=Dual specificity protein phosphatase 7; AltName: Full=Dual specificity protein phosphatase PYST2 && PF00581:Rhodanese-like domain|PF00782:Dual specificity phosphatase, catalytic domain	DSPc	571	664	316	976	1167	904	4.87863	5.92555	3.28479	10.3131	12.7884	9.57333
ENSG00000117411	565.924	484.23	417.549	1033.04	889.747	840.278	489.234	921.021	-0.911808	4.96126e-06	0.000123305	B4GALT2	1	43978943	43991170	+	3772	-	- && O60909.1 RecName: Full=Beta-1,4-galactosyltransferase 2; Short=Beta-1,4-GalTase 2; Short=Beta4Gal-T2; Short=b4Gal-T2; AltName: Full=UDP-Gal:beta-GlcNAc beta-1,4-galactosyltransferase 2; AltName: Full=UDP-galactose:beta-N-acetylglucosamine beta-1,4-galactosyltransferase 2; Includes: RecName: Full=Lactose synthase A protein; Includes: RecName: Full=N-acetyllactosamine synthase; AltName: Full=N…	-	665	542	401	986	813	791	8.50759	7.24241	6.24148	15.6006	13.3401	12.5428
ENSG00000163932	4511.22	4886.97	4724.24	2825.66	3332.45	2668.49	4707.48	2942.2	0.678093	4.97899e-06	0.000123551	PRKCD	3	53156009	53192717	+	3396	-	- && Q05655.2 RecName: Full=Protein kinase C delta type; AltName: Full=Tyrosine-protein kinase PRKCD; AltName: Full=nPKC-delta; Contains: RecName: Full=Protein kinase C delta type regulatory subunit; Contains: RecName: Full=Protein kinase C delta type catalytic subunit; AltName: Full=Sphingosine-dependent protein kinase-1; Short=SDK1 && PF00433:Protein kinase C terminal domain|PF00069:Protein kin…	Pkinase	5301	5470	4537	2697	3045	2512	75.3263	81.1849	78.4361	47.3968	55.4957	44.2427
ENSG00000196172	139.566	30.376	170.768	8.38164	16.416	3.1869	113.57	9.32818	3.6078	4.99095e-06	0.000123653	ZNF681	19	23739195	23758891	-	6497	-	- && Q96N22.2 RecName: Full=Zinc finger protein 681 && PF00096:Zinc finger, C2H2 type|PF01352:KRAB box|PF13900:Putative domain of unknown function	KRAB	164	34	164	8	15	3	1.21811	0.263768	1.48199	0.0734874	0.142895	0.0276183
ENSG00000135052	472.312	222.46	112.457	1508.7	934.617	995.374	269.076	1146.23	-2.08946	5.10174e-06	0.0001262	GOLM1	9	86026146	86100173	-	4233	-	- && Q8NBJ4.1 RecName: Full=Golgi membrane protein 1; AltName: Full=Golgi membrane protein GP73; AltName: Full=Golgi phosphoprotein 2 && -	-	555	249	108	1440	854	937	6.32705	2.96488	1.49793	20.3025	12.4867	13.2398
ENSG00000149418	48.5078	64.3257	43.7333	1.04771	6.5664	7.43609	52.1889	5.01673	3.38374	5.18042e-06	0.000127946	ST14	11	130159562	130210376	+	4350	-	- && Q9Y5Y6.2 RecName: Full=Suppressor of tumorigenicity 14 protein; AltName: Full=Matriptase; AltName: Full=Membrane-type serine protease 1; Short=MT-SP1; AltName: Full=Prostamin; AltName: Full=Serine protease 14; AltName: Full=Serine protease TADG-15; AltName: Full=Tumor-associated differentially-expressed gene 15 protein && PF01390:SEA domain|PF00089:Trypsin|PF00431:CUB domain|PF00057:Low-dens…	Trypsin	57	72	42	1	6	7	0.632327	0.834255	0.566859	0.0137198	0.0853693	0.0962494
ENSG00000107404	486.78	483.336	394.641	969.127	735.437	860.462	454.919	855.009	-0.909642	5.23458e-06	0.000129081	DVL1	1	1335276	1349350	-	3814	-	- && O14640.2 RecName: Full=Segment polarity protein dishevelled homolog DVL-1; Short=Dishevelled-1; AltName: Full=DSH homolog 1 && PF00595:PDZ domain (Also known as DHR or GLGF)|PF02377:Dishevelled specific domain|PF00778:DIX domain|PF12316:Segment polarity protein dishevelled (Dsh) C terminal|PF00610:Domain found in Dishevelled, Egl-10, and Pleckstrin (DEP)	DIX	572	541	379	925	672	810	7.23722	7.14944	5.83409	14.4743	10.9051	12.7026
ENSG00000089486	165.097	396.675	354.031	932.458	773.741	900.829	305.268	869.009	-1.51018	5.25971e-06	0.000129499	CDIP1	16	4510675	4538828	-	4268	-	- && Q9H305.1 RecName: Full=Cell death-inducing p53-target protein 1; AltName: Full=Cell death involved p53-target; AltName: Full=Cell death-inducing protein; AltName: Full=LITAF-like protein; AltName: Full=Lipopolysaccharide-induced tumor necrosis factor-alpha-like protein; AltName: Full=Transmembrane protein I1 && PF10601:LITAF-like zinc ribbon domain	-	194	444	340	890	707	848	2.19348	5.24341	4.67702	12.4452	10.2526	11.8839
ENSG00000185507	5031.19	5673.17	6145.57	3266.74	2137.36	3219.83	5616.64	2874.64	0.966223	5.29221e-06	0.000130096	IRF7	11	612553	615999	-	2628	-	- && Q92985.2 RecName: Full=Interferon regulatory factor 7; Short=IRF-7 && PF10401:Interferon-regulatory factor 3|PF00605:Interferon regulatory factor transcription factor	IRF	5912	6350	5902	3118	1953	3031	108.559	121.788	131.853	70.8087	45.9956	68.9842
ENSG00000227502	36.5936	41.9904	40.6095	148.774	108.346	107.292	39.7312	121.471	-1.61341	5.4172e-06	0.000132962	LINC01268	6	113868013	113873351	-	2755	-	- && - && -	-	43	47	39	142	99	101	0.753188	0.859868	0.831109	3.07611	2.22409	2.19275
ENSG00000166949	1475.66	905.921	2384.51	299.644	406.022	659.687	1588.69	455.118	1.80334	5.51141e-06	0.000135064	SMAD3	15	67063763	67195195	+	9113	-	- && P84022.1 RecName: Full=Mothers against decapentaplegic homolog 3; Short=MAD homolog 3; Short=Mad3; Short=Mothers against DPP homolog 3; Short=hMAD-3; AltName: Full=JV15-2; AltName: Full=SMAD family member 3; Short=SMAD 3; Short=Smad3; Short=hSMAD3 >P84025.1 RecName: Full=Mothers against decapentaplegic homolog 3; Short=MAD homolog 3; Short=Mad3; Short=Mothers against DPP homolog 3; AltName: …	MH2	1734	1014	2290	286	371	621	9.18214	5.60831	14.7533	1.87301	2.51972	4.07586
ENSG00000170608	0	3.57365	0	19.9064	50.3424	81.797	1.19122	50.6819	-5.38369	5.64271e-06	0.000138067	FOXA3	19	45863989	45873797	+	2192	-	- && P55318.2 RecName: Full=Hepatocyte nuclear factor 3-gamma; Short=HNF-3-gamma; Short=HNF-3G; AltName: Full=Fork head-related protein FKH H3; AltName: Full=Forkhead box protein A3; AltName: Full=Transcription factor 3G; Short=TCF-3G && PF00250:Forkhead domain	Fork_head	0	4	0	19	46	77	0	0.0919761	0	0.517307	1.29884	2.10106
ENSG00000104763	2027.96	2078.97	1652.49	1030.94	878.803	1211.02	1919.81	1040.26	0.884157	5.66679e-06	0.000138442	ASAH1	8	18055992	18084998	-	15378	-	- && Q13510.5 RecName: Full=Acid ceramidase; Short=AC; Short=ACDase; Short=Acid CDase; AltName: Full=Acylsphingosine deacylase; AltName: Full=N-acylsphingosine amidohydrolase; AltName: Full=Putative 32 kDa heart protein; Short=PHP32; Contains: RecName: Full=Acid ceramidase subunit alpha; Contains: RecName: Full=Acid ceramidase subunit beta; Flags: Precursor && PF02275:Linear amide C-N hydrolases,…	-	2383	2327	1587	984	803	1140	7.47792	7.62697	6.05887	3.81883	3.23188	4.43398
ENSG00000144668	0.851013	10.721	0	631.766	108.346	780.789	3.85732	506.967	-7.03062	5.73433e-06	0.000139875	ITGA9	3	37452115	37823514	+	8277	-	- && Q13797.2 RecName: Full=Integrin alpha-9; AltName: Full=Integrin alpha-RLC; Flags: Precursor && PF08441:Integrin alpha|PF01839:FG-GAP repeat	FG-GAP	1	12	0	603	99	735	0.0058302	0.0730741	0	4.3479	0.74029	5.31133
ENSG00000152413	143.821	111.677	171.809	688.342	453.081	268.762	142.436	470.062	-1.72357	5.84671e-06	0.000142396	HOMER1	5	79372636	79514217	-	6154	-	- && Q86YM7.2 RecName: Full=Homer protein homolog 1; Short=Homer-1 && PF00568:WH1 domain	-	169	125	165	657	414	253	1.32521	1.02378	1.57413	6.37153	4.16373	2.45896
ENSG00000197386	8308.44	7148.2	8495.71	2300.76	4781.43	3177.33	7984.12	3419.84	1.22324	5.87312e-06	0.000142819	HTT	4	3074681	3243960	+	18129	-	- && P42858.2 RecName: Full=Huntingtin; AltName: Full=Huntington disease protein; Short=HD protein && PF12372:Huntingtin protein region	-	9763	8001	8159	2196	4369	2991	25.9876	22.2447	26.4227	7.22926	14.9158	9.86806
ENSG00000179630	267.218	272.491	359.238	5.23853	44.8704	66.9248	299.649	39.0112	2.9418	5.93003e-06	0.000143981	LACC1	13	43879284	43893932	+	4550	-	- && Q8IV20.1 RecName: Full=Laccase domain-containing protein 1; AltName: Full=Fatty acid metabolism-immunity nexus && PF02578:Multi-copper polyphenol oxidoreductase laccase	-	314	305	345	5	41	63	3.33023	3.37866	4.45167	0.0655834	0.557715	0.828168
ENSG00000023516	2693.46	3114.44	2838.5	1814.63	1971.01	1866.46	2882.13	1884.03	0.613344	5.99583e-06	0.000145355	AKAP11	13	42272153	42323267	+	9920	-	- && Q9UKA4.1 RecName: Full=A-kinase anchor protein 11; Short=AKAP-11; AltName: Full=A-kinase anchor protein 220 kDa; Short=AKAP 220; Short=hAKAP220; AltName: Full=Protein kinase A-anchoring protein 11; Short=PRKA11 && -	-	3165	3486	2726	1732	1801	1757	15.3964	17.7121	16.1335	10.4201	11.2368	10.5937
ENSG00000147883	37.4446	42.8838	24.9905	3.14312	1.0944	1.0623	35.1063	1.7666	4.30758	6.00626e-06	0.000145385	CDKN2B	9	22002903	22009363	-	4058	-	- && P42772.1 RecName: Full=Cyclin-dependent kinase 4 inhibitor B; AltName: Full=Multiple tumor suppressor 2; Short=MTS-2; AltName: Full=p14-INK4b; AltName: Full=p15-INK4b; Short=p15INK4B && -	-	44	48	24	3	1	1	0.523235	0.59619	0.347227	0.0441209	0.015252	0.0147393
ENSG00000174010	757.402	651.298	825.726	407.557	352.397	444.041	744.809	401.332	0.891541	6.10517e-06	0.000147553	KLHL15	X	23983720	24027186	-	6272	-	- && Q96M94.2 RecName: Full=Kelch-like protein 15 && PF00651:BTB/POZ domain|PF07707:BTB And C-terminal Kelch|PF01344:Kelch motif	BTB	890	729	793	389	322	418	6.84763	5.85837	7.42304	3.70151	3.17753	3.9862
ENSG00000182568	245.943	278.745	5.20634	6.28623	8.7552	8.49839	176.631	7.84661	4.49372	6.11827e-06	0.000147643	SATB1	3	18345387	18445588	-	13409	-	- && Q01826.1 RecName: Full=DNA-binding protein SATB1; AltName: Full=Special AT-rich sequence-binding protein 1 && PF00046:Homeobox domain|PF02376:CUT domain|PF16534:Ubiquitin-like oligomerisation domain of SATB|PF16557:CUT1-like DNA-binding domain of SATB	CUT	289	312	5	6	8	8	1.04006	1.17277	0.0218921	0.0267049	0.0369261	0.0356848
ENSG00000168685	0	0	0	16.7633	87.552	6.37379	0	36.8964	-7.75981	6.20162e-06	0.000149426	IL7R	5	35852695	35879603	+	6060	-	- && P16871.2 RecName: Full=Interleukin-7 receptor subunit alpha; Short=IL-7 receptor subunit alpha; Short=IL-7R subunit alpha; Short=IL-7R-alpha; Short=IL-7RA; AltName: Full=CDw127; AltName: CD_antigen=CD127; Flags: Precursor && PF00041:Fibronectin type III domain	fn3	0	0	0	16	80	6	0	0	0	0.157573	0.817066	0.0592199
ENSG00000002587	197.435	135.799	132.241	4.19082	38.304	19.1214	155.158	20.5387	2.92054	6.2483e-06	0.000150321	HS3ST1	4	11393150	11429765	-	8166	-	- && O14792.1 RecName: Full=Heparan sulfate glucosamine 3-O-sulfotransferase 1; AltName: Full=Heparan sulfate D-glucosaminyl 3-O-sulfotransferase 1; Short=3-OST-1; Short=Heparan sulfate 3-O-sulfotransferase 1; Short=h3-OST-1; Flags: Precursor && PF13900:Putative domain of unknown function|PF00685:Sulfotransferase domain	Sulfotransfer_1	232	152	127	4	35	18	1.37099	0.938187	0.913081	0.0292339	0.265276	0.131842
ENSG00000130303	9314.34	9087.8	8656.07	5394.63	6476.66	5900.01	9019.4	5923.77	0.606574	6.34524e-06	0.000152421	BST2	19	17402939	17405648	-	1119	-	- && Q10589.1 RecName: Full=Bone marrow stromal antigen 2; Short=BST-2; AltName: Full=HM1.24 antigen; AltName: Full=Tetherin; AltName: CD_antigen=CD317; Flags: Precursor && PF16716:Bone marrow stromal antigen 2	-	10945	10172	8313	5149	5918	5554	472	458.175	436.157	274.618	327.329	296.869
ENSG00000103591	1389.7	1529.52	1569.19	858.071	1018.89	876.396	1496.14	917.784	0.70496	6.70131e-06	0.000160729	AAGAB	15	67201033	67255195	-	3833	-	- && Q6PD74.1 RecName: Full=Alpha- and gamma-adaptin-binding protein p34 && PF10199:Alpha and gamma adaptin binding protein p34	-	1633	1712	1507	819	931	825	20.5591	22.5123	23.0828	12.7521	15.0332	12.8737
ENSG00000183765	177.011	154.56	135.365	312.216	310.81	317.627	155.645	313.551	-1.00839	6.73944e-06	0.000161399	CHEK2	22	28687743	28742422	-	4142	-	- && O96017.1 RecName: Full=Serine/threonine-protein kinase Chk2; AltName: Full=CHK2 checkpoint homolog; AltName: Full=Cds1 homolog; Short=Hucds1; Short=hCds1; AltName: Full=Checkpoint kinase 2 && PF00498:FHA domain|PF00069:Protein kinase domain	Pkinase	208	173	130	298	284	299	2.42331	2.10519	1.84267	4.2938	4.24373	4.31768
ENSG00000171552	1599.05	1660.85	1834.72	963.889	1079.08	748.92	1698.21	930.629	0.86767	7.2798e-06	0.000174075	BCL2L1	20	31664452	31723989	-	3314	-	- && Q07817.1 RecName: Full=Bcl-2-like protein 1; Short=Bcl2-L-1; AltName: Full=Apoptosis regulator Bcl-X && PF02180:Bcl-2 homology region 4|PF00452:Apoptosis regulator proteins, Bcl-2 family	-	1879	1859	1762	920	986	705	27.3609	28.2737	31.2153	16.568	18.4147	12.7241
ENSG00000139946	0.851013	13.4012	1.04127	57.6238	60.192	197.588	5.09783	105.134	-4.35663	7.38113e-06	0.000176231	PELI2	14	56117814	56301526	+	6278	-	- && Q9HAT8.1 RecName: Full=E3 ubiquitin-protein ligase pellino homolog 2; Short=Pellino-2 && PF04710:Pellino	-	1	15	1	55	55	186	0.00768661	0.120427	0.00935176	0.52285	0.542227	1.77207
ENSG00000135845	551.457	513.712	615.39	311.168	335.981	303.817	560.186	316.989	0.821049	7.39596e-06	0.000176319	PIGC	1	172370189	172444086	-	5225	-	- && - && -	-	648	575	591	297	307	286	5.98474	5.54673	6.64073	3.39239	3.63657	3.27393
ENSG00000080493	0.851013	0.893413	2.08254	4.19082	143.366	48.8657	1.27565	65.4743	-5.70762	7.43654e-06	0.000177019	SLC4A4	4	71186757	71572087	+	9437	-	- && Q9Y6R1.1 RecName: Full=Electrogenic sodium bicarbonate cotransporter 1; Short=Sodium bicarbonate cotransporter; AltName: Full=Na(+)/HCO3(-) cotransporter; AltName: Full=Solute carrier family 4 member 4; AltName: Full=kNBC1 && PF07565:Band 3 cytoplasmic domain|PF00955:HCO3- transporter family	Band_3_cyto	1	1	2	4	131	46	0.00511355	0.00534099	0.0124426	0.0252966	0.859166	0.29155
ENSG00000114200	0	0	0	308.025	1212.59	9.56069	0	510.06	-11.5495	7.47656e-06	0.000177466	BCHE	3	165772904	165837472	-	3082	-	- && P06276.1 RecName: Full=Cholinesterase; AltName: Full=Acylcholine acylhydrolase; AltName: Full=Butyrylcholine esterase; AltName: Full=Choline esterase II; AltName: Full=Pseudocholinesterase; Flags: Precursor && PF08674:Acetylcholinesterase tetramerisation domain|PF00135:Carboxylesterase family	COesterase	0	0	0	294	1108	9	0	0	0	5.69312	22.2509	0.174662
ENSG00000131398	31.4875	43.7772	47.8984	209.541	103.968	135.974	41.0544	149.828	-1.87115	7.47781e-06	0.000177466	KCNC3	19	50311937	50333515	-	6277	-	- && Q14003.3 RecName: Full=Potassium voltage-gated channel subfamily C member 3; AltName: Full=KSHIIID; AltName: Full=Voltage-gated potassium channel subunit Kv3.3 && -	-	37	49	46	200	95	128	0.28445	0.393459	0.43025	1.90158	0.936723	1.21968
ENSG00000185155	70.6341	101.849	37.4857	0	8.7552	5.31149	69.9896	4.6889	3.90755	7.62006e-06	0.00018057	MIXL1	1	226223618	226227054	+	2029	-	- && Q9H2W2.1 RecName: Full=Homeobox protein MIXL1; AltName: Full=Homeodomain protein MIX; Short=hMix; AltName: Full=MIX1 homeobox-like protein 1; AltName: Full=Mix.1 homeobox-like protein && PF00046:Homeobox domain|PF13900:Putative domain of unknown function	Homeobox	83	114	36	0	8	5	1.97402	2.8319	1.04168	0	0.244032	0.147393
ENSG00000066629	0	0.893413	0	25.1449	24.0768	35.0559	0.297804	28.0925	-6.40543	8.32483e-06	0.000196975	EML1	14	99737693	99942060	+	8899	-	- && O00423.3 RecName: Full=Echinoderm microtubule-associated protein-like 1; Short=EMAP-1; Short=HuEMAP-1 && PF03451:HELP motif	-	0	1	0	24	22	33	0	0.00566388	0	0.160955	0.15301	0.2218
ENSG00000001461	339.554	411.863	438.374	200.112	169.632	215.647	396.597	195.13	1.02223	8.36937e-06	0.000197733	NIPAL3	1	24415794	24472976	+	9404	-	- && Q6P499.1 RecName: Full=NIPA-like protein 3 && PF05653:Magnesium transporter NIPA	DUF803	399	461	421	191	155	203	2.04747	2.47083	2.62836	1.21215	1.02014	1.29114
ENSG00000131779	787.187	637.003	754.92	433.75	354.586	416.421	726.37	401.586	0.854725	8.44728e-06	0.000199275	PEX11B	1	145911350	145918837	-	1838	-	- && O96011.1 RecName: Full=Peroxisomal membrane protein 11B; AltName: Full=Peroxin-11B; AltName: Full=Peroxisomal biogenesis factor 11B; AltName: Full=Protein PEX11 homolog beta; Short=PEX11-beta && PF05648:Peroxisomal biogenesis factor 11 (PEX11)	-	925	713	725	414	324	392	24.2858	19.5524	23.1583	13.4428	10.9104	12.7564
ENSG00000156017	373.595	355.578	334.247	897.883	629.28	612.946	354.474	713.37	-1.00873	8.48347e-06	0.00019983	CARNMT1	9	74981020	75028423	-	4610	-	- && Q8N4J0.1 RecName: Full=Carnosine N-methyltransferase && PF07942:N2227-like protein	-	439	398	321	857	575	577	4.59536	4.35149	4.08808	11.0947	7.71981	7.48625
ENSG00000181418	68.0811	31.2695	56.2285	257.735	132.422	194.401	51.8597	194.853	-1.90992	8.5807e-06	0.000201819	DDN	12	48995149	48999309	-	3749	-	- && O94850.3 RecName: Full=Dendrin && PF15498:Nephrin and CD2AP-binding protein, Dendrin	-	80	35	54	246	121	183	1.02975	0.470552	0.845655	3.91611	1.9976	2.91961
ENSG00000181744	452.739	502.098	433.168	155.06	234.202	246.453	462.668	211.905	1.1271	9.05656e-06	0.000212694	C3orf58	3	143971798	144048719	+	5487	-	- && Q3USZ8.2 RecName: Full=Deleted in autism protein 1 homolog; AltName: Full=Golgi Protein of 49 kDa; Short=GoPro49; AltName: Full=Hypoxia and AKT-induced stem cell factor; Short=HASF; Flags: Precursor && -	-	532	562	416	148	214	232	4.67878	5.16246	4.45116	1.60976	2.4139	2.52896
ENSG00000162894	2668.78	2113.82	3732.95	1204.86	864.576	1490.4	2838.51	1186.61	1.25808	9.13839e-06	0.000214091	FCMR	1	206904386	206923247	-	2348	-	- && O60667.1 RecName: Full=Fas apoptotic inhibitory molecule 3; AltName: Full=IgM Fc fragment receptor; AltName: Full=Regulator of Fas-induced apoptosis Toso; Flags: Precursor && PF07686:Immunoglobulin V-set domain	V-set	3136	2366	3585	1150	790	1403	64.4517	50.7893	89.6408	29.2304	20.8242	35.7395
ENSG00000160767	536.989	429.732	416.508	860.166	800.006	786.101	461.076	815.424	-0.821697	9.14317e-06	0.000214091	FAM189B	1	155247205	155255483	-	4468	-	- && P81408.2 RecName: Full=Protein FAM189B; AltName: Full=Protein COTE1 && PF04103:CD20-like family	-	631	481	400	821	731	740	6.81511	5.42609	5.25608	10.9664	10.1261	9.90622
ENSG00000232434	90.2074	136.692	131.2	272.403	265.939	276.198	119.366	271.513	-1.18753	9.48024e-06	0.000221655	AJM1	9	136844415	136848801	+	4387	-	- && C9J069.1 RecName: Full=Uncharacterized protein C9orf172 && -	-	106	153	126	260	243	260	1.16599	1.75784	1.68623	3.53705	3.4283	3.54483
ENSG00000164463	761.657	874.651	856.964	292.31	376.474	502.467	831.091	390.417	1.08995	9.52815e-06	0.000222446	CREBRF	5	173056352	173139284	+	12333	-	- && Q8IUR6.2 RecName: Full=CREB3 regulatory factor; AltName: Full=Luman recruitment factor; Short=LRF && -	-	895	979	823	279	344	473	3.50196	4.00101	3.91783	1.35012	1.72635	2.29394
gene-HHV4_BcRF1.2	1430.55	746	2049.22	50.2899	5.472	111.541	1408.59	55.7677	4.65834	9.65596e-06	0.000225097	BcRF1	NC_007605.1	125177	127429	+	2253	-	- && P25215.1 RecName: Full=TBP-like protein BcRF1 && PF03043:Herpesvirus UL87 family	-	1681	835	1968	48	5	105	36.005	18.6802	51.2836	1.2715	0.137356	2.78752
ENSG00000128891	525.075	557.49	603.936	309.073	277.978	348.434	562.167	311.828	0.849602	9.7185e-06	0.00022622	CCDC32	15	40528683	40565057	-	8648	-	- && Q9BV29.2 RecName: Full=Uncharacterized protein C15orf57; AltName: Full=Protein CCDC32 && PF14989:Coiled-coil domain containing 32	-	617	624	580	295	254	328	3.44291	3.63684	3.93756	2.03583	1.81785	2.26854
ENSG00000143384	11350.8	13156.4	16170.9	7882.93	7366.4	8351.79	13559.4	7867.04	0.785336	9.86345e-06	0.000228919	MCL1	1	150574551	150579738	-	4371	-	- && Q07820.3 RecName: Full=Induced myeloid leukemia cell differentiation protein Mcl-1; AltName: Full=Bcl-2-like protein 3; Short=Bcl2-L-3; AltName: Full=Bcl-2-related protein EAT/mcl1; AltName: Full=mcl1/EAT && PF00452:Apoptosis regulator proteins, Bcl-2 family	-	13338	14726	15530	7524	6731	7862	147.254	169.808	208.596	102.731	95.31	107.582
ENSG00000173548	18.7223	26.8024	16.6603	111.057	68.9472	78.6101	20.7283	86.2047	-2.05333	9.85543e-06	0.000228919	SNX33	15	75647906	75662301	+	8008	-	- && Q8WV41.1 RecName: Full=Sorting nexin-33; AltName: Full=SH3 and PX domain-containing protein 3 && PF10456:WASP-binding domain of Sorting nexin protein|PF00787:PX domain|PF14604:Variant SH3 domain	PX	22	30	16	106	63	74	0.132573	0.188822	0.117303	0.789982	0.486918	0.552709
ENSG00000136010	21.2753	207.272	265.524	16.7633	15.3216	13.8099	164.69	15.2983	3.4273	1.02207e-05	0.000236863	ALDH1L2	12	105019784	105084577	-	8507	-	- && Q3SY69.2 RecName: Full=Mitochondrial 10-formyltetrahydrofolate dehydrogenase; Short=Mitochondrial 10-FTHFDH; Short=mtFDH; AltName: Full=Aldehyde dehydrogenase family 1 member L2 && PF02911:Formyl transferase, C-terminal domain|PF00171:Aldehyde dehydrogenase family|PF00551:Formyl transferase|PF13900:Putative domain of unknown function	Aldedh	25	232	255	16	14	13	0.141814	1.37457	1.75986	0.112248	0.101857	0.0914021
ENSG00000134321	873.14	863.037	740.342	260.879	28.4544	140.223	825.506	143.185	2.52691	1.03981e-05	0.00024062	RSAD2	2	6865806	6898239	+	4834	-	- && Q8WXG1.1 RecName: Full=Radical S-adenosyl methionine domain-containing protein 2; AltName: Full=Cytomegalovirus-induced gene 5 protein; AltName: Full=Viperin; AltName: Full=Virus inhibitory protein, endoplasmic reticulum-associated, interferon-inducible && PF04055:Radical SAM superfamily	Radical_SAM	1026	966	711	249	26	132	10.2423	10.0722	8.63531	3.07417	0.332894	1.63326
ENSG00000010818	1333.54	1561.69	1459.86	2311.24	2104.53	2319	1451.69	2244.92	-0.62906	1.05342e-05	0.000243412	HIVEP2	6	142751467	142956698	-	10682	-	- && P31629.2 RecName: Full=Transcription factor HIVEP2; AltName: Full=Human immunodeficiency virus type I enhancer-binding protein 2; Short=HIV-EP2; AltName: Full=MHC-binding protein 2; Short=MBP-2 && -	-	1567	1748	1402	2206	1923	2183	7.07901	8.24792	7.70567	12.325	11.1421	12.2234
ENSG00000141458	701.235	733.492	489.396	1582.03	1044.06	1546.71	641.375	1390.93	-1.11626	1.06702e-05	0.000246195	NPC1	18	23506184	23586898	-	10102	-	- && O15118.2 RecName: Full=Niemann-Pick C1 protein; Flags: Precursor && PF02460:Patched family|PF12349:Sterol-sensing domain of SREBP cleavage-activation|PF16414:Niemann-Pick C1 N terminus	-	824	821	470	1510	954	1456	3.93619	4.09629	2.73153	8.92083	5.84495	8.62071
ENSG00000213949	305.514	173.322	361.32	6.28623	72.2304	16.9968	280.052	31.8378	3.13877	1.06903e-05	0.000246299	ITGA1	5	52787896	52959210	+	18566	-	- && P56199.2 RecName: Full=Integrin alpha-1; AltName: Full=CD49 antigen-like family member A; AltName: Full=Laminin and collagen receptor; AltName: Full=VLA-1; AltName: CD_antigen=CD49a; Flags: Precursor && -	-	359	194	347	6	66	16	0.933109	0.52667	1.0973	0.0192872	0.220022	0.0515455
ENSG00000116132	0	3.57365	0	28.288	2888.12	524.775	1.19122	1147.06	-9.90112	1.07161e-05	0.000246533	PRRX1	1	170662728	170739419	+	8246	-	- && P54821.2 RecName: Full=Paired mesoderm homeobox protein 1; AltName: Full=Homeobox protein PHOX1; AltName: Full=Paired-related homeobox protein 1; Short=PRX-1 && PF03826:OAR domain|PF00046:Homeobox domain	Homeobox	0	4	0	27	2639	494	0	0.0244496	0	0.195414	19.8078	3.58321
ENSG00000081665	431.464	399.356	503.974	245.163	174.01	228.394	444.931	215.856	1.0425	1.08288e-05	0.000248763	ZNF506	19	19785839	19821751	-	8414	-	- && Q5JVG8.2 RecName: Full=Zinc finger protein 506 && PF00096:Zinc finger, C2H2 type|PF01352:KRAB box|PF13900:Putative domain of unknown function|PF13465:Zinc-finger double domain	KRAB	507	447	484	234	159	215	2.90778	2.67769	3.37721	1.65977	1.16959	1.52836
ENSG00000212658	0.851013	6.25389	1.04127	3.14312	172.915	148.722	2.71539	108.26	-5.30851	1.09743e-05	0.000251739	KRTAP29-1	17	41301826	41302851	-	1026	-	- && A8MX34.1 RecName: Full=Keratin-associated protein 29-1; AltName: Full=Keratin-associated protein 29.2 && -	-	1	7	1	3	158	140	0.0470337	0.343879	0.0572226	0.174506	9.53124	8.1615
ENSG00000160710	20210.7	21876.1	21732.3	14263.5	15622.6	14829.7	21273.1	14905.2	0.513203	1.11069e-05	0.000254411	ADAR	1	154582062	154627999	-	8356	-	- && P55265.4 RecName: Full=Double-stranded RNA-specific adenosine deaminase; Short=DRADA; AltName: Full=136 kDa double-stranded RNA-binding protein; Short=p136; AltName: Full=Interferon-inducible protein 4; Short=IFI-4; AltName: Full=K88DSRBP && PF02295:Adenosine deaminase z-alpha domain|PF00035:Double-stranded RNA binding motif|PF02137:Adenosine-deaminase (editase) domain	z-alpha	23749	24486	20871	13614	14275	13960	137.152	147.698	146.642	97.2351	105.735	99.9255
ENSG00000158234	174.458	225.14	102.044	729.203	333.792	581.077	167.214	548.024	-1.71116	1.14127e-05	0.000261037	FAIM	3	138608606	138633376	+	4072	-	- && Q9NVQ4.1 RecName: Full=Fas apoptotic inhibitory molecule 1 && PF06905:Fas apoptotic inhibitory molecule (FAIM1)|PF13900:Putative domain of unknown function	-	205	252	98	696	305	547	2.42942	3.11924	1.41297	10.2009	4.63588	8.03468
ENSG00000163710	0	3.57365	0	14.6679	148.838	33.9936	1.19122	65.8333	-5.76423	1.149e-05	0.000262424	PCOLCE2	3	142815922	142889203	-	3480	-	- && Q9UKZ9.1 RecName: Full=Procollagen C-endopeptidase enhancer 2; AltName: Full=Procollagen COOH-terminal proteinase enhancer 2; Short=PCPE-2; Short=Procollagen C-proteinase enhancer 2; Flags: Precursor && PF01759:UNC-6/NTR/C345C module|PF00431:CUB domain	CUB	0	4	0	14	136	32	0	0.0579344	0	0.240096	2.4188	0.549997
ENSG00000050438	278.281	224.247	244.698	51.3376	78.7968	117.915	249.075	82.6832	1.59131	1.18946e-05	0.000271272	SLC4A8	12	51391317	51515763	+	17980	-	- && Q2Y0W8.1 RecName: Full=Electroneutral sodium bicarbonate exchanger 1; AltName: Full=Electroneutral Na(+)-driven Cl-HCO3 exchanger; AltName: Full=Solute carrier family 4 member 8; AltName: Full=k-NBC3 && PF13900:Putative domain of unknown function|PF00955:HCO3- transporter family|PF07565:Band 3 cytoplasmic domain	Band_3_cyto	327	251	235	49	72	111	0.877636	0.703622	0.767349	0.162645	0.247846	0.369252
ENSG00000159023	1580.33	793.351	1563.99	2850.81	3124.51	3113.6	1312.56	3029.64	-1.20689	1.20214e-05	0.000273769	EPB41	1	28887091	29120046	+	14805	-	- && P11171.4 RecName: Full=Protein 4.1; Short=P4.1; AltName: Full=4.1R; AltName: Full=Band 4.1; AltName: Full=EPB4.1 && PF00373:FERM central domain|PF08736:FERM adjacent (FA)|PF09380:FERM C-terminal PH-like domain|PF04382:SAB domain|PF05902:4.1 protein C-terminal domain (CTD)|PF09379:FERM N-terminal domain|PF13900:Putative domain of unknown function	Band_41	1857	888	1502	2721	2855	2931	6.05285	3.02315	5.9563	10.9687	11.9354	11.8412
ENSG00000132434	823.781	865.717	826.768	458.895	548.294	527.962	838.755	511.717	0.713126	1.22258e-05	0.000278022	LANCL2	7	55365448	55433742	+	5235	-	- && Q9NS86.1 RecName: Full=LanC-like protein 2; AltName: Full=Testis-specific adriamycin sensitivity protein && PF05147:Lanthionine synthetase C-like protein	-	968	969	794	438	501	497	8.92309	9.32959	8.90469	4.99336	5.92326	5.67844
ENSG00000122386	137.013	81.3006	94.7555	23.0495	17.5104	35.0559	104.356	25.2053	2.04967	1.24826e-05	0.000283454	ZNF205	16	3112560	3120517	+	2330	-	- && O95201.2 RecName: Full=Zinc finger protein 205; AltName: Full=Zinc finger protein 210 && PF01352:KRAB box|PF00096:Zinc finger, C2H2 type	KRAB	161	91	91	22	16	33	3.33447	1.96852	2.29298	0.563511	0.425014	0.847124
ENSG00000152061	4125.71	3588.84	4293.15	1974.92	810.95	1816.53	4002.57	1534.14	1.3834	1.25145e-05	0.00028377	RABGAP1L	1	174159410	174995308	+	16071	-	- && Q5R372.1 RecName: Full=Rab GTPase-activating protein 1-like && PF12473:Kinesin protein|PF00566:Rab-GTPase-TBC domain	TBC	4848	4017	4123	1885	741	1710	14.5571	12.5984	15.0621	7.0001	2.85374	6.36418
ENSG00000139722	816.973	922.002	1039.19	4075.57	1319.85	2927.69	926.054	2774.37	-1.58316	1.26049e-05	0.000285411	VPS37B	12	122865328	122896444	-	5953	-	- && Q9H9H4.1 RecName: Full=Vacuolar protein sorting-associated protein 37B; Short=hVps37B; AltName: Full=ESCRT-I complex subunit VPS37B && PF07200:Modifier of rudimentary (Mod(r)) protein	-	960	1032	998	3890	1206	2756	7.78201	8.73774	9.84259	38.9986	12.5387	27.6906
ENSG00000163687	17.0203	32.1629	88.5079	169.728	308.621	303.817	45.897	260.722	-2.51293	1.27375e-05	0.000287999	DNASE1L3	3	58192257	58214697	-	3148	-	- && Q13609.1 RecName: Full=Deoxyribonuclease gamma; Short=DNase gamma; AltName: Full=DNase I homolog protein DHP2; AltName: Full=Deoxyribonuclease I-like 3; Short=DNase I-like 3; AltName: Full=Liver and spleen DNase; Short=LS-DNase; Short=LSD; Flags: Precursor && PF03372:Endonuclease/Exonuclease/phosphatase family|PF13900:Putative domain of unknown function	Exo_endo_phos	20	36	85	162	282	286	0.306586	0.576399	1.58525	3.07126	5.54439	5.43401
ENSG00000130005	421.252	326.096	247.822	682.056	951.033	659.687	331.723	764.259	-1.2027	1.27566e-05	0.000288019	GAMT	19	1397026	1401570	-	2403	-	- && Q14353.1 RecName: Full=Guanidinoacetate N-methyltransferase && -	-	495	365	238	651	869	621	9.94049	7.65587	5.81484	16.1682	22.3824	15.4571
ENSG00000173530	163.395	45.5641	115.581	309.073	484.819	468.474	108.18	420.789	-1.95924	1.28357e-05	0.000289391	TNFRSF10D	8	23135588	23164030	-	3538	-	- && Q9UBN6.1 RecName: Full=Tumor necrosis factor receptor superfamily member 10D; AltName: Full=Decoy receptor 2; Short=DcR2; AltName: Full=TNF-related apoptosis-inducing ligand receptor 4; Short=TRAIL receptor 4; Short=TRAIL-R4; AltName: Full=TRAIL receptor with a truncated death domain; AltName: CD_antigen=CD264; Flags: Precursor && PF13900:Putative domain of unknown function|PF00020:TNFR/NGFR…	-	192	51	111	295	443	441	2.61878	0.726554	1.84196	4.97622	7.74971	7.45538
ENSG00000111452	34.8915	49.1377	65.5999	8.38164	3.2832	7.43609	49.8764	6.36698	2.96375	1.2981e-05	0.00029211	ADGRD1	12	130953907	131141469	+	14718	-	- && Q6QNK2.1 RecName: Full=Adhesion G-protein coupled receptor D1; AltName: Full=G-protein coupled receptor 133; AltName: Full=G-protein coupled receptor PGR25; Flags: Precursor && PF01825:GPCR proteolysis site, GPS, motif|PF13385:Concanavalin A-like lectin/glucanases superfamily|PF00002:7 transmembrane receptor (Secretin family)	7tm_2	41	55	63	8	3	7	0.134429	0.188352	0.251308	0.0324397	0.0126157	0.0284471
ENSG00000089916	2136.89	1971.76	2582.35	1344.21	1372.38	1365.05	2230.33	1360.55	0.7128	1.29934e-05	0.00029211	GPATCH2L	14	76151916	76254342	+	21987	-	- && Q9NWQ4.3 RecName: Full=G patch domain-containing protein 2-like && PF13900:Putative domain of unknown function	-	2511	2207	2480	1283	1254	1285	5.51109	5.05932	6.62217	3.48254	3.52997	3.49564
ENSG00000122042	964.198	988.115	1217.24	651.673	599.731	618.258	1056.52	623.22	0.760886	1.30461e-05	0.000292879	UBL3	13	29764371	29850684	-	4384	-	- && O95164.1 RecName: Full=Ubiquitin-like protein 3; AltName: Full=Membrane-anchored ubiquitin-fold protein; Short=HsMUB; Short=MUB; AltName: Full=Protein HCG-1; Flags: Precursor >Q2TA46.1 RecName: Full=Ubiquitin-like protein 3; AltName: Full=Membrane-anchored ubiquitin-fold protein; Short=MUB; Flags: Precursor && PF13881:Ubiquitin-2 like Rad60 SUMO-like	-	1133	1106	1169	622	548	582	12.4714	12.7157	15.6552	8.4675	7.73659	7.94039
ENSG00000151693	0	0	2.08254	5.23853	207.936	24.4329	0.694179	79.2024	-6.93276	1.32767e-05	0.000297633	ASAP2	2	9206765	9405683	+	7257	-	- && O43150.3 RecName: Full=Arf-GAP with SH3 domain, ANK repeat and PH domain-containing protein 2; AltName: Full=Development and differentiation-enhancing factor 2; AltName: Full=Paxillin-associated protein with ARF GAP activity 3; Short=PAG3; AltName: Full=Pyk2 C-terminus-associated protein; Short=PAP && PF12796:Ankyrin repeats (3 copies)|PF16746:BAR domain of APPL family|PF01412:Putative GTPas…	PH	0	0	2	5	190	23	0	0	0.0161803	0.0411196	1.62045	0.189566
ENSG00000277837	0	0	0	53.433	2.1888	48.8657	0	34.8292	-7.67764	1.34025e-05	0.000300026	AC090340.1	18	57427133	57432112	+	4980	-	- && - && -	-	0	0	0	51	2	46	0	0	0	0.61119	0.0248565	0.552481
ENSG00000118946	0	0	0	5.23853	40.4928	35.0559	0	26.9291	-7.30562	1.34498e-05	0.000300658	PCDH17	13	57631810	57729311	+	8326	-	- && O14917.2 RecName: Full=Protocadherin-17; AltName: Full=Protocadherin-68; Flags: Precursor && PF08266:Cadherin-like|PF00028:Cadherin domain	Cadherin	0	0	0	5	37	33	0	0	0	0.0358401	0.275046	0.237065
ENSG00000132205	561.669	470.829	1097.5	248.306	96.3072	227.332	709.998	190.648	1.89608	1.35763e-05	0.000302628	EMILIN2	18	2847030	2915993	+	6435	-	- && Q9BXX0.3 RecName: Full=EMILIN-2; AltName: Full=Elastin microfibril interface-located protein 2; Short=Elastin microfibril interfacer 2; AltName: Full=Protein FOAP-10; Flags: Precursor && PF07546:EMI domain|PF00386:C1q domain|PF13900:Putative domain of unknown function	-	660	527	1054	237	88	214	4.94939	4.12779	9.61627	2.19804	0.846396	1.98909
ENSG00000109184	314.875	365.406	273.854	615.003	532.973	616.133	318.045	588.036	-0.885787	1.35593e-05	0.000302628	DCUN1D4	4	51843000	51916837	+	7625	-	- && Q92564.2 RecName: Full=DCN1-like protein 4; AltName: Full=DCUN1 domain-containing protein 4; AltName: Full=Defective in cullin neddylation protein 1-like protein 4 && PF03556:Cullin binding	-	370	409	263	587	487	580	2.34163	2.70358	2.02503	4.59445	3.95302	4.54964
ENSG00000125826	3228.74	3109.08	3088.4	2295.52	2115.47	2089.54	3142.08	2166.85	0.53614	1.36253e-05	0.000303292	RBCK1	20	407498	430966	+	4024	-	- && Q9BYM8.2 RecName: Full=RanBP-type and C3HC4-type zinc finger-containing protein 1; AltName: Full=HBV-associated factor 4; AltName: Full=Heme-oxidized IRP2 ubiquitin ligase 1; Short=HOIL-1; AltName: Full=Hepatitis B virus X-associated protein 4; AltName: Full=RING finger protein 54; AltName: Full=Ubiquitin-conjugating enzyme 7-interacting protein 3 && -	-	3794	3480	2966	2191	1933	1967	45.4984	43.589	43.2741	32.4953	29.7313	29.2372
ENSG00000155858	170.203	119.717	116.622	371.935	249.523	395.175	135.514	338.878	-1.32092	1.42423e-05	0.000316581	LSM11	5	157743695	157760709	+	6584	-	- && P83369.2 RecName: Full=U7 snRNA-associated Sm-like protein LSm11 && PF13900:Putative domain of unknown function	-	200	134	112	355	228	372	1.46587	1.02582	0.998718	3.21791	2.14331	3.37942
ENSG00000211897	25.5304	220.673	39.5682	6.28623	8.7552	3.1869	95.2572	6.07611	3.9727	1.46398e-05	0.000324959	IGHG3	14	105764503	105771405	-	2894	-	- && P01860.2 RecName: Full=Ig gamma-3 chain C region; AltName: Full=HDC; AltName: Full=Heavy chain disease protein && PF07654:Immunoglobulin C1-set domain	C1-set	30	247	38	6	8	3	0.500241	4.30184	0.770903	0.123734	0.171093	0.0620029
ENSG00000171813	59.5709	170.642	92.6729	734.441	234.202	462.1	107.629	476.914	-2.14777	1.53826e-05	0.000340966	PWWP2B	10	132397168	132417863	+	2651	-	- && Q6NUJ5.3 RecName: Full=PWWP domain-containing protein 2B && PF00855:PWWP domain	PWWP	70	191	89	701	214	435	1.27422	3.63144	1.97104	15.7813	4.99624	9.81451
ENSG00000137166	633.154	1224.87	880.914	1632.32	2660.49	2291.38	912.979	2194.73	-1.26542	1.58249e-05	0.000350279	FOXP4	6	41546426	41602384	+	6170	-	- && Q8IVH2.1 RecName: Full=Forkhead box protein P4; AltName: Full=Fork head-related protein-like A && PF16159:FOXP coiled-coil domain|PF00250:Forkhead domain|PF13900:Putative domain of unknown function	Fork_head	744	1371	846	1558	2431	2157	5.81894	11.1997	8.05008	15.0702	24.3859	20.91
ENSG00000112406	292.749	309.121	325.917	536.425	548.294	488.657	309.262	524.459	-0.762641	1.604e-05	0.000354183	HECA	6	139135112	139180802	+	5614	-	- && Q9UBI9.1 RecName: Full=Headcase protein homolog; Short=hHDC && PF16002:Headcase protein|PF15353:Headcase protein family homologue|PF13900:Putative domain of unknown function	-	344	346	313	512	501	460	2.95694	3.10641	3.27331	5.44294	5.52338	4.90089
ENSG00000142303	0	1.78683	0	79.6256	4.3776	86.0462	0.595609	56.6831	-6.54211	1.60462e-05	0.000354183	ADAMTS10	19	8580242	8610735	-	5703	-	- && Q9H324.2 RecName: Full=A disintegrin and metalloproteinase with thrombospondin motifs 10; Short=ADAM-TS 10; Short=ADAM-TS10; Short=ADAMTS-10; Flags: Precursor && PF05986:ADAM-TS Spacer 1|PF08686:PLAC (protease and lacunin) domain|PF01421:Reprolysin (M12B) family zinc metalloprotease|PF00090:Thrombospondin type 1 domain|PF01562:Reprolysin family propeptide	TSP_1	0	2	0	76	4	81	0	0.0176759	0	0.795327	0.0434107	0.849515
ENSG00000104343	435.719	452.067	474.819	281.833	252.806	230.519	454.201	255.053	0.832069	1.62497e-05	0.000358174	UBE2W	8	73780097	73878910	-	9090	-	- && Q96B02.1 RecName: Full=Ubiquitin-conjugating enzyme E2 W; AltName: Full=E2 ubiquitin-conjugating enzyme W; AltName: Full=N-terminal E2 ubiquitin-conjugating enzyme; AltName: Full=N-terminus-conjugating E2; AltName: Full=Ubiquitin carrier protein W; AltName: Full=Ubiquitin-conjugating enzyme 16; Short=UBC-16; AltName: Full=Ubiquitin-protein ligase W >A6H795.1 RecName: Full=Ubiquitin-conjugati…	UQ_con	512	506	456	269	231	217	2.71808	2.80571	2.94521	1.76614	1.57285	1.42786
ENSG00000171291	183.819	131.332	242.616	55.5284	12.0384	41.4296	185.922	36.3321	2.35311	1.67202e-05	0.000368031	ZNF439	19	11848726	11883750	+	5207	-	- && - && -	-	216	147	233	53	11	39	2.00181	1.42294	2.62714	0.607469	0.130751	0.447988
ENSG00000177666	571.881	705.796	627.885	1052.94	978.393	1148.34	635.187	1059.89	-0.738807	1.69191e-05	0.000371891	PNPLA2	11	818902	825573	+	3843	-	- && Q96AD5.1 RecName: Full=Patatin-like phospholipase domain-containing protein 2; AltName: Full=Adipose triglyceride lipase; AltName: Full=Calcium-independent phospholipase A2; AltName: Full=Desnutrin; AltName: Full=IPLA2-zeta; AltName: Full=Pigment epithelium-derived factor; AltName: Full=TTS2.2; AltName: Full=Transport-secretion protein 2; Short=TTS2 && PF01734:Patatin-like phospholipase	-	672	790	603	1005	894	1081	8.43831	10.3612	9.21217	15.6074	14.3982	16.8246
ENSG00000253930	2.55304	3.57365	8.33015	46.099	41.5872	36.1182	4.81895	41.2681	-3.12579	1.72049e-05	0.000377647	TNFRSF10A-AS1	8	23189279	23190675	+	637	-	- && - && -	-	3	4	8	44	38	34	0.227268	0.316502	0.737336	4.12239	3.69219	3.19248
ENSG00000052126	2.55304	8.04072	6.24761	204.303	7.6608	108.354	5.61379	106.773	-4.25413	1.72846e-05	0.00037887	PLEKHA5	12	19129752	19376400	+	12558	-	- && Q9HAU0.1 RecName: Full=Pleckstrin homology domain-containing family A member 5; Short=PH domain-containing family A member 5; AltName: Full=Phosphoinositol 3-phosphate-binding protein 2; Short=PEPP-2 && PF00169:PH domain|PF00397:WW domain	PH	3	9	6	195	7	102	0.0115281	0.0361225	0.0280508	0.926723	0.0344999	0.485813
ENSG00000120913	88.5054	91.1281	34.3619	220.018	386.323	213.522	71.3318	273.288	-1.93376	1.78238e-05	0.000389908	PDLIM2	8	22578279	22598025	+	12388	-	- && Q96JY6.1 RecName: Full=PDZ and LIM domain protein 2; AltName: Full=PDZ-LIM protein mystique && PF00595:PDZ domain (Also known as DHR or GLGF)|PF15936:Domain of unknown function (DUF4749)|PF13900:Putative domain of unknown function	PDZ	104	102	33	210	353	201	0.405125	0.415006	0.156397	1.0117	1.76365	0.970474
ENSG00000115353	0	0	1.04127	6.28623	42.6816	61.6133	0.34709	36.8604	-6.79694	1.78376e-05	0.000389908	TACR1	2	75046463	75199700	-	5308	-	- && P25103.1 RecName: Full=Substance-P receptor; Short=SPR; AltName: Full=NK-1 receptor; Short=NK-1R; AltName: Full=Tachykinin receptor 1 && PF00001:7 transmembrane receptor (rhodopsin family)	7tm_1	0	0	1	6	39	58	0	0	0.0110607	0.0674615	0.454751	0.653561
ENSG00000068079	1428.85	2064.68	1843.05	1049.8	1015.6	950.757	1778.86	1005.39	0.823054	1.80644e-05	0.000394319	IFI35	17	43006725	43014456	+	1973	-	- && P80217.5 RecName: Full=Interferon-induced 35 kDa protein; Short=IFP 35; Short=Ifi-35 && PF07334:Interferon-induced 35 kDa protein (IFP 35) N-terminus|PF07292:Nmi/IFP 35 domain (NID)	-	1679	2311	1770	1002	928	895	41.0658	59.0375	52.6697	30.3093	29.1112	27.1322
ENSG00000205268	2455.17	2323.77	2897.85	1345.25	539.539	1092.04	2558.93	992.278	1.36654	1.82352e-05	0.00039745	PDE7A	8	65717510	65842322	-	7425	-	- && Q13946.2 RecName: Full=High affinity cAMP-specific 3',5'-cyclic phosphodiesterase 7A; AltName: Full=HCP1; AltName: Full=TM22 && PF00233:3'5'-cyclic nucleotide phosphodiesterase	-	2885	2601	2783	1284	493	1028	18.7502	17.6563	22.0055	10.3206	4.10951	8.28106
ENSG00000146842	542.947	610.201	570.615	904.17	899.597	879.583	574.588	894.45	-0.638542	1.82582e-05	0.00039745	TMEM209	7	130164715	130207770	-	4759	-	- && Q96SK2.2 RecName: Full=Transmembrane protein 209 && PF09786:Cytochrome B561, N terminal|PF13900:Putative domain of unknown function	-	638	683	548	863	822	828	6.46936	7.2337	6.76051	10.8226	10.6904	10.4065
ENSG00000120029	1840.74	1307.06	1591.06	742.823	981.677	841.34	1579.62	855.28	0.88529	1.83079e-05	0.000397982	ARMH3	10	101845599	102056193	-	4747	-	- && Q5T2E6.1 RecName: Full=UPF0668 protein C10orf76 && PF08427:Domain of unknown function (DUF1741)|PF13900:Putative domain of unknown function	-	2163	1463	1528	709	897	792	21.9884	15.5339	18.8981	8.91379	11.6953	9.97919
ENSG00000103489	33.1895	32.1629	20.8254	243.068	41.5872	353.745	28.7259	212.8	-2.88697	1.85943e-05	0.000403651	XYLT1	16	17101769	17470881	-	11004	-	- && Q86Y38.1 RecName: Full=Xylosyltransferase 1; AltName: Full=Peptide O-xylosyltransferase 1; AltName: Full=Xylosyltransferase I; Short=XT-I; Short=XylT-I && PF02485:Core-2/I-Branching enzyme|PF12529:Xylosyltransferase C terminal	-	39	36	20	232	38	333	0.171029	0.164895	0.106707	1.25827	0.213734	1.81002
ENSG00000135549	4.25507	7.1473	7.28888	29.3357	29.5488	203.961	6.23042	87.6153	-3.81855	1.88348e-05	0.000408312	PKIB	6	122471917	122726373	+	3432	-	- && Q9C010.1 RecName: Full=cAMP-dependent protein kinase inhibitor beta; Short=PKI-beta && PF02827:cAMP-dependent protein kinase inhibitor	-	5	8	7	28	27	192	0.0703039	0.117489	0.119747	0.486907	0.486918	3.34613
ENSG00000172005	411.89	493.164	384.228	29.3357	159.782	30.8067	429.761	73.3083	2.55271	1.92981e-05	0.00041778	MAL	2	95025677	95053996	+	1457	-	- && P21145.1 RecName: Full=Myelin and lymphocyte protein; AltName: Full=T-lymphocyte maturation-associated protein && PF01284:Membrane-associating domain	-	484	552	369	28	146	29	16.0303	19.0957	14.869	1.14692	6.20202	1.1905
gene-HHV4_BRLF1	1981.16	873.758	2001.32	83.8164	7.6608	142.348	1618.75	77.9417	4.37607	1.93698e-05	0.000418186	BRLF1	NC_007605.1	89838	93893	-	2908	-	- && P03209.1 RecName: Full=Replication and transcription activator; Short=Rta; AltName: Full=Immediate-early protein Rta && PF04793:BRRF1-like protein|PF03326:Herpesvirus transcription activation factor (transactivator)	-	2328	978	1922	80	7	134	38.6318	16.9512	38.8038	1.64184	0.148985	2.75613
ENSG00000133612	483.376	650.405	369.65	1409.16	908.352	1104.79	501.144	1140.77	-1.18615	1.93504e-05	0.000418186	AGAP3	7	151085831	151144436	+	11032	-	- && Q96P47.2 RecName: Full=Arf-GAP with GTPase, ANK repeat and PH domain-containing protein 3; Short=AGAP-3; AltName: Full=CRAM-associated GTPase; Short=CRAG; AltName: Full=Centaurin-gamma-3; Short=Cnt-g3; AltName: Full=MR1-interacting protein; Short=MRIP-1 && PF00071:Ras family|PF00169:PH domain|PF01412:Putative GTPase activating protein for Arf|PF12796:Ankyrin repeats (3 copies)	Ras	568	728	355	1345	830	1040	2.48457	3.32608	1.88925	7.27618	4.65654	5.63856
ENSG00000102038	7.65912	13.4012	23.9492	64.9577	238.579	60.551	15.0032	121.363	-3.02453	2.00652e-05	0.000432608	SMARCA1	X	129446501	129523500	-	4363	-	- && P28370.2 RecName: Full=Probable global transcription activator SNF2L1; AltName: Full=ATP-dependent helicase SMARCA1; AltName: Full=Nucleosome-remodeling factor subunit SNF2L; AltName: Full=SWI/SNF-related matrix-associated actin-dependent regulator of chromatin subfamily A member 1 && PF00271:Helicase conserved C-terminal domain|PF09110:HAND|PF09111:SLIDE|PF00176:SNF2 family N-terminal domain	SNF2_N	9	15	23	62	218	57	0.0995437	0.173285	0.309498	0.84809	3.09251	0.78141
ENSG00000180712	67.2301	18.7617	32.2793	53.433	387.418	620.382	39.4237	353.744	-3.16382	2.02085e-05	0.000435104	LINC02363	4	184340756	184353977	-	2353	-	- && Q96CB5.2 RecName: Full=Putative uncharacterized protein C8orf44 && PF13900:Putative domain of unknown function	-	79	21	31	51	354	584	1.62017	0.449835	0.77349	1.29355	9.31153	14.845
ENSG00000169957	444.229	504.778	236.368	1320.11	735.437	1206.77	395.125	1087.44	-1.4597	2.02979e-05	0.000436433	ZNF768	16	30524001	30526821	-	2395	-	- && Q9H5H4.2 RecName: Full=Zinc finger protein 768 && PF00096:Zinc finger, C2H2 type	zf-C2H2	522	565	227	1260	672	1136	10.5177	11.8905	5.56462	31.3979	17.3661	28.3702
ENSG00000135605	1604.16	1019.38	1591.06	620.242	264.845	610.822	1404.87	498.636	1.49412	2.0483e-05	0.000439814	TEC	4	48135783	48269864	-	4030	-	- && P42680.2 RecName: Full=Tyrosine-protein kinase Tec && PF00169:PH domain|PF07714:Protein tyrosine kinase|PF00018:SH3 domain|PF00017:SH2 domain|PF00779:BTK motif	Pkinase_Tyr	1885	1141	1528	592	242	575	22.5716	14.2704	22.2604	8.76703	3.71664	8.53399
ENSG00000126522	315.726	345.751	255.111	610.812	519.84	565.143	305.529	565.265	-0.886454	2.05127e-05	0.000439854	ASL	7	66075798	66093558	+	3195	-	- && P04424.4 RecName: Full=Argininosuccinate lyase; Short=ASAL; AltName: Full=Arginosuccinase && PF14698:Argininosuccinate lyase C-terminal|PF00206:Lyase	-	371	387	245	583	475	532	5.6035	6.10514	4.50205	10.8901	9.20158	9.95933
ENSG00000068650	1428	1610.82	1807.64	961.793	813.139	1048.49	1615.49	941.14	0.779111	2.11131e-05	0.000452112	ATP11A	13	112690329	112887168	+	13733	-	- && P98196.3 RecName: Full=Probable phospholipid-transporting ATPase IH; AltName: Full=ATPase IS; AltName: Full=ATPase class VI type 11A; AltName: Full=P4-ATPase flippase complex alpha subunit ATP11A && PF16209:Phospholipid-translocating ATPase N-terminal|PF16212:Phospholipid-translocating P-type ATPase C-terminal|PF00122:E1-E2 ATPase|PF12710:haloacid dehalogenase-like hydrolase	E1-E2_ATPase	1678	1803	1736	918	743	987	5.89635	6.61737	7.42163	3.98945	3.3486	4.29874
ENSG00000131037	49.3588	102.742	148.901	15.7156	13.1328	25.4952	100.334	18.1145	2.46687	2.15815e-05	0.000461516	EPS8L1	19	55072020	55087923	+	5341	-	- && Q8TE68.3 RecName: Full=Epidermal growth factor receptor kinase substrate 8-like protein 1; Short=EPS8-like protein 1; AltName: Full=Epidermal growth factor receptor pathway substrate 8-related protein 1; Short=EPS8-related protein 1 && PF08416:Phosphotyrosine-binding domain	-	58	115	143	15	12	24	0.524037	1.08525	1.57191	0.167612	0.139059	0.268768
ENSG00000104998	1571.82	1435.71	1684.77	2530.21	2439.42	2223.39	1564.1	2397.67	-0.616527	2.18975e-05	0.00046764	IL27RA	19	14031748	14053216	+	2962	-	- && Q6UWB1.2 RecName: Full=Interleukin-27 receptor subunit alpha; Short=IL-27 receptor subunit alpha; Short=IL-27R subunit alpha; Short=IL-27R-alpha; Short=IL-27RA; AltName: Full=Cytokine receptor WSX-1; AltName: Full=Cytokine receptor-like 1; AltName: Full=Type I T-cell cytokine receptor; Short=TCCR; AltName: Full=ZcytoR1; Flags: Precursor && PF13900:Putative domain of unknown function|PF00041:…	fn3	1847	1607	1618	2415	2229	2093	30.0911	27.3455	32.0707	48.6595	46.5763	42.2643
ENSG00000187595	31.4875	26.8024	26.0317	1.04771	1.0944	2.1246	28.1072	1.42223	4.30437	2.23244e-05	0.000476113	ZNF385C	17	42025576	42098479	-	5198	-	- && Q66K41.2 RecName: Full=Zinc finger protein 385C && PF12874:Zinc-finger of C2H2 type	-	37	30	25	1	1	2	0.343496	0.290898	0.28237	0.0114815	0.011907	0.0230135
ENSG00000128564	4.25507	3.57365	1.04127	96.3889	10.944	56.3018	2.95666	54.5449	-4.1849	2.25393e-05	0.000480048	VGF	7	101162509	101165593	-	2704	-	- && O15240.2 RecName: Full=Neurosecretory protein VGF; Contains: RecName: Full=Neuroendocrine regulatory peptide-1; Short=NERP-1; Contains: RecName: Full=Neuroendocrine regulatory peptide-2; Short=NERP-2; Contains: RecName: Full=Antimicrobial peptide VGF[554-577]; Flags: Precursor && -	-	5	4	1	92	10	53	0.0892318	0.0745605	0.0217124	2.03056	0.228893	1.17235
ENSG00000158373	256.155	471.722	266.565	75.4348	145.555	105.168	331.481	108.719	1.60923	2.25894e-05	0.000480466	HIST1H2BD	6	26158146	26171349	+	871	-	- && P10854.2 RecName: Full=Histone H2B type 1-M; AltName: Full=H2B 291B >P58876.2 RecName: Full=Histone H2B type 1-D; AltName: Full=HIRA-interacting protein 2; AltName: Full=Histone H2B.1 B; AltName: Full=Histone H2B.b; Short=H2B/b && PF00125:Core histone H2A/H2B/H3/H4	Histone	301	528	256	72	133	99	16.6765	30.5542	17.2559	4.93344	9.4509	6.79839
ENSG00000068137	403.38	525.327	178.057	1267.72	849.254	1255.64	368.921	1124.2	-1.60656	2.26785e-05	0.000481711	PLEKHH3	17	42667914	42676994	-	4803	-	- && Q7Z736.2 RecName: Full=Pleckstrin homology domain-containing family H member 3; Short=PH domain-containing family H member 3; Flags: Precursor && PF00373:FERM central domain|PF00784:MyTH4 domain	Band_41	474	588	171	1210	776	1182	4.76236	6.1705	2.09025	15.0352	9.99974	14.7195
ENSG00000083454	204.243	285.892	278.019	2367.81	362.246	950.757	256.051	1226.94	-2.26082	2.28102e-05	0.000483859	P2RX5	17	3672199	3696404	-	4190	-	- && Q93086.4 RecName: Full=P2X purinoceptor 5; Short=P2X5; AltName: Full=ATP receptor; AltName: Full=Purinergic receptor && PF00864:ATP P2X receptor	-	240	320	267	2260	331	895	2.7641	3.84939	3.74121	32.1907	4.88938	12.7761
ENSG00000105877	10.2122	4.46706	4.16508	30.3835	50.3424	74.3609	6.28143	51.6956	-3.02741	2.30133e-05	0.000487512	DNAH11	7	21543215	21901839	+	15998	-	- && Q96DT5.4 RecName: Full=Dynein heavy chain 11, axonemal; AltName: Full=Axonemal beta dynein heavy chain 11; AltName: Full=Ciliary dynein heavy chain 11 && PF07728:AAA domain (dynein-related subfamily)|PF12775:P-loop containing dynein motor region D3|PF03028:Dynein heavy chain and region D6 of dynein motor|PF08393:Dynein heavy chain, N-terminal region 2|PF12781:ATP-binding dynein motor region …	Dynein_heavy	12	5	4	29	46	70	0.0361969	0.0157529	0.0146794	0.108185	0.177964	0.261711
ENSG00000153922	2178.59	2046.81	1899.27	3213.31	2829.02	3293.13	2041.56	3111.82	-0.607916	2.32527e-05	0.000491921	CHD1	5	98853985	98928957	-	10437	-	- && O14646.2 RecName: Full=Chromodomain-helicase-DNA-binding protein 1; Short=CHD-1; AltName: Full=ATP-dependent helicase CHD1 && PF13907:Domain of unknown function (DUF4208)|PF00385:Chromo (CHRromatin Organisation MOdifier) domain|PF00271:Helicase conserved C-terminal domain|PF00176:SNF2 family N-terminal domain	SNF2_N	2560	2291	1824	3067	2585	3100	11.8364	11.0638	10.2604	17.5377	15.3294	17.7654
ENSG00000215644	73.1871	113.463	352.99	6.28623	28.4544	29.7444	179.88	21.495	3.06486	2.37165e-05	0.000500392	GCGR	17	81804132	81814013	+	3241	-	- && P47871.1 RecName: Full=Glucagon receptor; Short=GL-R; Flags: Precursor && PF02793:Hormone receptor domain|PF00002:7 transmembrane receptor (Secretin family)	7tm_2	86	127	339	6	26	28	1.28049	1.97506	6.14095	0.110486	0.496517	0.516735
ENSG00000144040	302.961	385.061	317.587	97.4366	148.838	174.217	335.203	140.164	1.25834	2.37047e-05	0.000500392	SFXN5	2	72942036	73075619	-	11087	-	- && Q8TD22.1 RecName: Full=Sideroflexin-5 && -	-	356	431	305	93	136	164	1.5495	1.95938	1.6151	0.500616	0.759215	0.884747
ENSG00000170684	715.702	851.423	836.139	517.566	457.459	476.972	801.088	483.999	0.726513	2.40417e-05	0.000506578	ZNF296	19	45071500	45076588	-	1744	-	- && Q8WUU4.1 RecName: Full=Zinc finger protein 296; Short=ZFP296; AltName: Full=Zinc finger protein 342 && -	-	841	953	803	494	418	449	23.2705	27.5424	27.0324	16.905	14.8344	15.3989
ENSG00000113356	238.284	183.15	187.428	425.368	384.134	362.244	202.954	390.582	-0.943341	2.44966e-05	0.000515475	POLR3G	5	90471748	90514553	+	4019	-	- && O15318.2 RecName: Full=DNA-directed RNA polymerase III subunit RPC7; Short=RNA polymerase III subunit C7; AltName: Full=DNA-directed RNA polymerase III subunit G; AltName: Full=RNA polymerase III 32 kDa subunit; Short=RPC32 && PF11705:DNA-directed RNA polymerase III subunit Rpc31	-	280	205	180	406	351	341	3.36199	2.57094	2.62948	6.02898	5.40541	5.07488
ENSG00000165028	33.1895	42.8838	9.37142	239.925	72.2304	246.453	28.4816	186.203	-2.70328	2.4833e-05	0.000521857	NIPSNAP3B	9	104764157	104777457	+	2178	-	- && Q9BS92.1 RecName: Full=Protein NipSnap homolog 3B; Short=NipSnap3B; AltName: Full=SNAP1 && PF07978:NIPSNAP	-	39	48	9	229	66	232	0.864098	1.11081	0.242605	6.27499	1.87554	6.37117
ENSG00000196092	10644.5	10033.9	10792.8	7441.85	5556.27	6737.1	10490.4	6578.41	0.673221	2.50322e-05	0.000525344	PAX5	9	36833275	37034185	-	9333	-	- && Q02548.1 RecName: Full=Paired box protein Pax-5; AltName: Full=B-cell-specific transcription factor; Short=BSAP && PF12403:Paired-box protein 2 C terminal|PF00292:'Paired box' domain	PAX	12508	11231	10365	7103	5077	6342	64.673	60.653	65.2023	45.4209	33.6686	40.6438
ENSG00000114544	752.296	668.273	732.012	446.322	451.987	456.788	717.527	451.699	0.667647	2.51348e-05	0.000526797	SLC41A3	3	126006355	126101561	-	6592	-	- && Q96GZ6.2 RecName: Full=Solute carrier family 41 member 3 && PF01769:Divalent cation transporter	-	884	748	703	426	413	430	6.4713	5.71926	6.26113	3.85681	3.87769	3.90158
ENSG00000107290	4843.12	5238.08	6084.13	2779.56	3425.47	3547.01	5388.44	3250.68	0.729055	2.54386e-05	0.000532457	SETX	9	132261356	132354985	-	12140	-	- && Q7Z333.4 RecName: Full=Probable helicase senataxin; AltName: Full=Amyotrophic lateral sclerosis 4 protein; AltName: Full=SEN1 homolog; AltName: Full=Senataxin && PF13086:AAA domain|PF13087:AAA domain	-	5691	5863	5843	2653	3130	3339	22.6218	24.342	28.2574	13.0423	15.9575	16.4508
ENSG00000131069	187.223	156.347	121.828	543.759	251.712	557.707	155.133	451.059	-1.53873	2.54958e-05	0.000532946	ACSS2	20	34872146	34927962	+	5385	-	- && Q9NR19.1 RecName: Full=Acetyl-coenzyme A synthetase, cytoplasmic; AltName: Full=Acetate--CoA ligase; AltName: Full=Acetyl-CoA synthetase; Short=ACS; Short=AceCS; AltName: Full=Acyl-CoA synthetase short-chain family member 2; AltName: Full=Acyl-activating enzyme && PF00501:AMP-binding enzyme|PF13193:AMP-binding enzyme C-terminal domain|PF16177:Acetyl-coenzyme A synthetase N-terminus	AMP-binding	220	175	117	519	230	525	1.97148	1.63798	1.2756	5.75198	2.64352	5.83127
ENSG00000014216	5734.13	5355.12	5087.64	3018.44	3884.02	3353.68	5392.3	3418.71	0.65755	2.56763e-05	0.000535842	CAPN1	11	65180566	65212006	+	7553	-	- && P07384.1 RecName: Full=Calpain-1 catalytic subunit; AltName: Full=Calcium-activated neutral proteinase 1; Short=CANP 1; AltName: Full=Calpain mu-type; AltName: Full=Calpain-1 large subunit; AltName: Full=Cell proliferation-inducing gene 30 protein; AltName: Full=Micromolar-calpain; Short=muCANP && PF00648:Calpain family cysteine protease|PF01067:Calpain large subunit, domain III|PF13833:EF-h…	Peptidase_C2	6738	5994	4886	2881	3549	3157	43.0495	39.9993	37.9795	22.7646	29.0821	25.0002
ENSG00000259863	0.851013	9.82754	0	93.2458	49.248	58.4264	3.55952	66.9734	-4.21662	2.57022e-05	0.000535842	SH3RF3-AS1	2	109127327	109128930	-	1604	-	- && - && -	-	1	11	0	89	45	55	0.0300851	0.345656	0	3.31147	1.73639	2.05091
ENSG00000124766	731.02	756.721	447.746	1549.56	1589.07	1100.54	645.162	1413.06	-1.13034	2.58366e-05	0.000537934	SOX4	6	21592768	21598619	+	5852	-	- && Q06945.1 RecName: Full=Transcription factor SOX-4 && PF00505:HMG (high mobility group) box	HMG_box	859	847	430	1479	1452	1036	7.08346	7.29515	4.31399	15.0834	15.3568	10.5887
ENSG00000110108	1370.98	1272.22	1301.59	2389.82	2380.32	1799.53	1314.93	2189.89	-0.735804	2.61077e-05	0.000542861	TMEM109	11	60913874	60923443	+	2421	-	- && Q9BVC6.1 RecName: Full=Transmembrane protein 109; AltName: Full=Mitsugumin-23; Short=Mg23; Flags: Precursor && PF14965:Negative regulator of p53/TP53	-	1611	1424	1250	2281	2175	1694	32.1112	29.6463	30.3131	56.2297	55.6038	41.8512
ENSG00000113739	5.95709	4.46706	26.0317	178.11	41.5872	140.223	12.152	119.973	-3.31942	2.62079e-05	0.000544228	STC2	5	173314713	173329503	-	6128	-	- && O76061.1 RecName: Full=Stanniocalcin-2; Short=STC-2; AltName: Full=Stanniocalcin-related protein; Short=STC-related protein; Short=STCRP; Flags: Precursor && PF03298:Stanniocalcin family	-	7	5	25	170	38	132	0.0551234	0.0411251	0.239517	1.65564	0.3838	1.28838
ENSG00000253522	1477.36	1637.63	1301.59	794.161	362.246	689.432	1472.19	615.28	1.25853	2.66408e-05	0.000552491	MIR3142HG	5	160438594	160487426	+	2377	-	- && - && -	-	1736	1833	1250	758	331	649	35.2433	38.8677	30.8742	19.0316	8.61864	16.3307
ENSG00000078401	10.2122	75.0467	7.28888	805.685	384.134	587.451	30.8492	592.424	-4.26161	2.69079e-05	0.000557297	EDN1	6	12290363	12297194	+	2033	-	- && P05305.1 RecName: Full=Endothelin-1; AltName: Full=Preproendothelin-1; Short=PPET1; Contains: RecName: Full=Endothelin-1; Short=ET-1; Contains: RecName: Full=Big endothelin-1; Flags: Precursor && PF00322:Endothelin family	-	12	84	7	769	351	553	0.28484	2.08256	0.202151	22.5748	10.6859	16.2696
ENSG00000113742	1399.92	1391.94	1661.87	484.04	934.617	500.343	1484.57	639.667	1.21477	2.7294e-05	0.000564552	CPEB4	5	173888280	173961976	+	10272	-	- && Q17RY0.1 RecName: Full=Cytoplasmic polyadenylation element-binding protein 4; Short=CPE-BP4; Short=CPE-binding protein 4; Short=hCPEB-4 && PF16367:RNA recognition motif|PF16366:Cytoplasmic polyadenylation element-binding protein ZZ domain	-	1645	1558	1596	462	854	471	7.728	7.64483	9.12205	2.68425	5.14568	2.74255
ENSG00000043462	342.107	88.4479	304.051	864.357	685.094	1228.02	244.869	925.823	-1.919	2.76347e-05	0.000570852	LCP2	5	170246237	170298227	-	7244	-	- && Q13094.1 RecName: Full=Lymphocyte cytosolic protein 2; AltName: Full=SH2 domain-containing leukocyte protein of 76 kDa; AltName: Full=SLP-76 tyrosine phosphoprotein; Short=SLP76 && PF00017:SH2 domain|PF07647:SAM domain (Sterile alpha motif)	SH2	402	99	292	825	626	1156	2.67796	0.68883	2.36657	6.7969	5.34854	9.54484
ENSG00000157191	2369.22	2142.4	2733.33	1284.49	1641.6	1213.14	2414.99	1379.74	0.807554	2.77273e-05	0.000572017	NECAP2	1	16440672	16460078	+	5559	-	- && Q9NVZ3.1 RecName: Full=Adaptin ear-binding coat-associated protein 2; AltName: Full=NECAP endocytosis-associated protein 2; Short=NECAP-2 && PF07933:Protein of unknown function (DUF1681)	-	2784	2398	2625	1226	1500	1142	24.1673	21.7424	27.7235	13.1622	16.7007	12.2874
ENSG00000185947	1427.15	1542.03	1479.64	925.124	1061.57	907.203	1482.94	964.631	0.620504	2.7968e-05	0.000576228	ZNF267	16	31873758	31917357	+	6333	-	- && Q14586.3 RecName: Full=Zinc finger protein 267; AltName: Full=Zinc finger protein HZF2 && PF01352:KRAB box|PF00096:Zinc finger, C2H2 type	KRAB	1677	1726	1421	883	970	854	12.7785	13.7368	13.1734	8.32122	9.47986	8.06562
ENSG00000129521	4.25507	27.6958	0	656.911	733.248	481.221	10.6503	623.793	-5.86834	2.81388e-05	0.000578992	EGLN3	14	33924231	34462774	-	7359	-	- && - && -	-	5	31	0	627	670	453	0.0327874	0.212324	0	5.08492	5.63502	3.68187
ENSG00000110841	1424.6	1023.85	710.145	110.009	402.739	340.998	1052.86	284.582	1.88786	2.82254e-05	0.000580018	PPFIBP1	12	27523431	27695564	+	11690	-	- && Q86W92.2 RecName: Full=Liprin-beta-1; AltName: Full=Protein tyrosine phosphatase receptor type f polypeptide-interacting protein-binding protein 1; Short=PTPRF-interacting protein-binding protein 1; AltName: Full=hSGT2 && PF07647:SAM domain (Sterile alpha motif)|PF00536:SAM domain (Sterile alpha motif)|PF13900:Putative domain of unknown function	SAM_1	1674	1146	682	105	368	321	6.91031	4.94112	3.42519	0.536056	1.94838	1.6424
gene-HHV4_BBLF1	59.5709	12.5078	59.3523	2.09541	3.2832	0	43.8103	1.79287	4.61577	2.83096e-05	0.000580991	BBLF1	NC_007605.1	108459	108686	-	228	-	- && P0CK52.1 RecName: Full=Cytoplasmic envelopment protein 3 >P0CK51.1 RecName: Full=Cytoplasmic envelopment protein 3 && PF10813:Protein of unknown function (DUF2733)	-	70	14	57	2	3	0	14.8156	3.09491	14.6776	0.523517	0.814378	0
ENSG00000176381	165.948	451.174	189.511	70.1963	30.6432	79.6724	268.877	60.1706	2.15935	2.94955e-05	0.000604543	PRR18	6	166305300	166308448	-	3149	-	- && Q8N4B5.2 RecName: Full=Proline-rich protein 18 && PF15671:Proline-rich protein family 18	-	195	505	182	67	28	75	2.98826	8.08303	3.39323	1.26981	0.550332	1.42455
ENSG00000259772	455.292	305.547	730.971	126.772	207.936	173.155	497.27	169.288	1.55413	2.9822e-05	0.000610441	AC012236.1	15	31221999	31230838	-	1563	-	- && - && -	-	535	342	702	121	190	163	16.5178	11.0287	26.369	4.62021	7.52375	6.2376
ENSG00000108669	8483.75	9592.58	8309.33	5295.1	6059.69	6165.58	8795.22	5840.12	0.59076	3.01528e-05	0.000616414	CYTH1	17	78674048	78782297	-	7754	-	- && Q15438.1 RecName: Full=Cytohesin-1; AltName: Full=PH, SEC7 and coiled-coil domain-containing protein 1; AltName: Full=SEC7 homolog B2-1 >Q76MZ1.1 RecName: Full=Cytohesin-1; AltName: Full=PH, SEC7 and coiled-coil domain-containing protein 1 && -	-	9969	10737	7980	5054	5537	5804	62.0415	69.7931	60.4216	38.8996	44.1966	44.7704
ENSG00000228784	14.4672	47.3509	47.8984	2.09541	1.0944	3.1869	36.5722	2.12557	4.09911	3.06822e-05	0.000626425	LINC00954	2	19868860	19885047	+	4683	-	- && - && -	-	17	53	46	2	1	3	0.175179	0.570436	0.576698	0.0254883	0.0132165	0.0383165
ENSG00000216863	171.054	207.272	228.038	55.5284	101.779	67.9871	202.121	75.0982	1.4287	3.07568e-05	0.000627136	LY86-AS1	6	6346465	6622771	-	5603	-	- && O75971.1 RecName: Full=snRNA-activating protein complex subunit 5; Short=SNAPc subunit 5; AltName: Full=Small nuclear RNA-activating complex polypeptide 5; AltName: Full=snRNA-activating protein complex 19 kDa subunit; Short=SNAPc 19 kDa subunit && PF15497:snRNA-activating protein complex subunit 19, SNAPc subunit 19	-	201	232	219	53	93	64	1.73114	2.087	2.29477	0.564535	1.02731	0.683201
ENSG00000178425	1846.7	2047.7	2249.14	1424.88	1135.99	1168.53	2047.85	1243.13	0.719836	3.08134e-05	0.000627479	NT5DC1	6	116100849	116249497	+	7309	-	- && Q5TFE4.1 RecName: Full=5'-nucleotidase domain-containing protein 1 && PF05761:5' nucleotidase family	-	2170	2292	2160	1360	1038	1100	14.3271	15.8056	17.3504	11.1049	8.7898	9.00169
ENSG00000160219	91.0584	96.4886	245.739	34.5743	18.6048	36.1182	144.429	29.7657	2.27564	3.15636e-05	0.000641103	GAB3	X	154675249	154751583	-	5272	-	- && Q8WWW8.1 RecName: Full=GRB2-associated-binding protein 3; AltName: Full=GRB2-associated binder 3; AltName: Full=Growth factor receptor bound protein 2-associated protein 3 && PF00169:PH domain	PH	107	108	236	33	17	34	0.979411	1.03253	2.62816	0.373572	0.199578	0.385738
ENSG00000132549	1409.28	1450.01	1327.62	638.052	873.331	894.455	1395.64	801.946	0.799574	3.15625e-05	0.000641103	VPS13B	8	99013266	99877580	+	16716	-	- && Q7Z7G8.2 RecName: Full=Vacuolar protein sorting-associated protein 13B; AltName: Full=Cohen syndrome protein 1 && PF06650:SHR-binding domain of vacuolar-sorting associated protein 13|PF12624:N-terminal region of Chorein or VPS13|PF16909:Vacuolar-sorting-associated 13 protein C-terminal	-	1656	1623	1275	609	798	842	4.78062	4.89375	4.47809	2.17431	2.95468	3.01279
ENSG00000133805	950.582	1039.93	1435.91	651.673	613.958	521.589	1142.14	595.74	0.938454	3.20487e-05	0.000650119	AMPD3	11	10308313	10507579	+	6793	-	- && Q01432.1 RecName: Full=AMP deaminase 3; AltName: Full=AMP deaminase isoform E; AltName: Full=Erythrocyte AMP deaminase && -	-	1117	1164	1379	622	561	491	7.93502	8.63668	11.9184	5.46468	5.11141	4.32324
ENSG00000122643	1784.58	1842.22	2048.18	1191.24	967.449	1277.95	1891.66	1145.55	0.723337	3.21349e-05	0.000651031	NT5C3A	7	33014113	33062797	-	3495	-	- && Q9H0P0.3 RecName: Full=Cytosolic 5'-nucleotidase 3A; AltName: Full=7-methylguanosine phosphate-specific 5'-nucleotidase; Short=7-methylguanosine nucleotidase; AltName: Full=Cytosolic 5'-nucleotidase 3; AltName: Full=Cytosolic 5'-nucleotidase III; Short=cN-III; AltName: Full=Pyrimidine 5'-nucleotidase 1; Short=P5'N-1; Short=P5N-1; Short=PN-I; AltName: Full=Uridine 5'-monophosphate hydrolase 1…	-	2097	2062	1967	1137	884	1203	28.9539	29.737	33.0424	19.4155	15.6547	20.5877
ENSG00000133328	95.3135	61.6455	62.4761	17.811	7.6608	19.1214	73.145	14.8644	2.29771	3.22597e-05	0.000652047	HRASLS2	11	63552770	63563383	-	742	-	- && Q9NWW9.1 RecName: Full=HRAS-like suppressor 2 && PF04970:Lecithin retinol acyltransferase	-	112	69	60	17	7	18	7.28401	4.68706	4.74747	1.36735	0.583894	1.45097
ENSG00000124507	8.51013	6.25389	10.4127	389.746	13.1328	46.7411	8.39224	149.873	-4.16136	3.22677e-05	0.000652047	PACSIN1	6	34466061	34535231	+	4807	-	- && Q9BY11.1 RecName: Full=Protein kinase C and casein kinase substrate in neurons protein 1; AltName: Full=Syndapin-1 && PF00611:Fes/CIP4, and EFC/F-BAR homology domain|PF14604:Variant SH3 domain	-	10	7	10	372	12	44	0.100388	0.0733972	0.122135	4.61854	0.154507	0.547479
ENSG00000157303	540.393	478.869	282.184	1133.62	792.345	1087.79	433.816	1004.59	-1.21041	3.40264e-05	0.000686706	SUSD3	9	93058688	93085138	+	1263	-	- && Q96L08.1 RecName: Full=Sushi domain-containing protein 3 && -	-	635	536	271	1082	724	1024	24.262	21.3903	12.5974	51.1281	35.4793	48.4938
ENSG00000148935	2.55304	31.2695	4.16508	176.014	786.873	206.086	12.6625	389.658	-4.94121	3.41422e-05	0.000688164	GAS2	11	22625642	22813055	+	3529	-	- && O43903.1 RecName: Full=Growth arrest-specific protein 2; Short=GAS-2 && PF00307:Calponin homology (CH) domain|PF02187:Growth-Arrest-Specific Protein 2 Domain	CH	3	35	4	168	719	194	0.0410229	0.499887	0.0665462	2.84114	12.6101	3.28806
ENSG00000185920	1188.01	1418.74	1260.98	302.787	50.3424	429.169	1289.24	260.766	2.30546	3.42942e-05	0.000689184	PTCH1	9	95442980	95517057	-	16591	-	- && Q13635.2 RecName: Full=Protein patched homolog 1; Short=PTC; Short=PTC1 && PF02460:Patched family	-	1396	1588	1211	289	46	404	4.0604	4.82429	4.28535	1.03959	0.171603	1.45646
ENSG00000067066	4236.34	4868.21	5275.07	3007.96	3249.27	3193.27	4793.21	3150.17	0.605449	3.43019e-05	0.000689184	SP100	2	230415942	230544090	+	12618	-	- && P23497.3 RecName: Full=Nuclear autoantigen Sp-100; AltName: Full=Nuclear dot-associated Sp100 protein; AltName: Full=Speckled 100 kDa && PF03172:Sp100 domain|PF00439:Bromodomain|PF01342:SAND domain	Sp100	4978	5449	5066	2871	2969	3006	19.038	21.7662	23.5716	13.5793	14.5633	14.2491
ENSG00000089902	396.572	553.023	460.241	1074.95	722.304	992.187	469.945	929.812	-0.984658	3.43238e-05	0.000689184	RCOR1	14	102592661	102730576	+	6202	-	- && Q9UKL0.1 RecName: Full=REST corepressor 1; AltName: Full=Protein CoREST && PF00249:Myb-like DNA-binding domain|PF01448:ELM2 domain	ELM2	466	619	442	1026	660	934	3.62586	5.03054	4.18413	9.87305	6.58646	9.0075
ENSG00000253159	81.6973	14.2946	73.9301	0	3.2832	5.31149	56.6407	2.8649	4.30831	3.44896e-05	0.000691632	PCDHGA12	5	141430589	141512979	+	4815	-	- && O60330.1 RecName: Full=Protocadherin gamma-A12; Short=PCDH-gamma-A12; AltName: Full=Cadherin-21; AltName: Full=Fibroblast cadherin-3; Flags: Precursor && PF00028:Cadherin domain|PF16492:Cadherin cytoplasmic C-terminal|PF15974:Cadherin C-terminal cytoplasmic tail, catenin-binding region|PF08266:Cadherin-like	Cadherin	96	16	71	0	3	5	0.962125	0.167486	0.865719	0	0.0385625	0.0621102
ENSG00000197540	0	0	0	55.5284	2.1888	30.8067	0	29.5079	-7.43855	3.45733e-05	0.000692432	GZMM	19	544034	549924	+	945	-	- && P51124.2 RecName: Full=Granzyme M; AltName: Full=Met-1 serine protease; Short=Hu-Met-1; AltName: Full=Met-ase; AltName: Full=Natural killer cell granular protease; Flags: Precursor && PF00089:Trypsin	Trypsin	0	0	0	53	2	29	0	0	0	3.34718	0.13099	1.8355
ENSG00000169851	0.851013	11.6144	0	24.0972	291.11	60.551	4.15513	125.253	-4.90221	3.46265e-05	0.000692618	PCDH7	4	30720415	31146805	+	12249	-	- && O60245.2 RecName: Full=Protocadherin-7; AltName: Full=Brain-heart protocadherin; Short=BH-Pcdh; Flags: Precursor && PF08374:Protocadherin|PF00028:Cadherin domain	Cadherin	1	13	0	23	266	57	0.00393963	0.0534931	0	0.112063	1.34407	0.278332
ENSG00000095015	618.687	714.73	930.894	1464.69	1214.78	1590.26	754.771	1423.25	-0.915879	3.48282e-05	0.000695771	MAP3K1	5	56815574	56896152	+	7716	-	- && Q13233.4 RecName: Full=Mitogen-activated protein kinase kinase kinase 1; AltName: Full=MAPK/ERK kinase kinase 1; Short=MEK kinase 1; Short=MEKK 1 && PF00069:Protein kinase domain	Pkinase	727	800	894	1398	1110	1497	4.54672	5.2258	6.80237	10.8131	8.9037	11.6043
ENSG00000197321	35.7426	18.7617	9.37142	66.0054	213.408	115.791	21.2919	131.735	-2.62078	3.50297e-05	0.00069891	SVIL	10	29457338	29736781	-	9937	-	- && O95425.2 RecName: Full=Supervillin; AltName: Full=Archvillin; AltName: Full=p205/p250 && PF02209:Villin headpiece domain	-	42	21	9	63	195	109	0.203963	0.106517	0.0531743	0.378374	1.21456	0.656085
ENSG00000175354	839.95	875.545	935.06	1473.07	1271.69	1324.69	883.518	1356.48	-0.61897	3.53401e-05	0.000704214	PTPN2	18	12785478	12929643	-	8717	-	- && P17706.2 RecName: Full=Tyrosine-protein phosphatase non-receptor type 2; AltName: Full=T-cell protein-tyrosine phosphatase; Short=TCPTP && PF00102:Protein-tyrosine phosphatase	Y_phosphatase	987	980	898	1406	1162	1247	5.46395	5.66649	6.04817	9.62618	8.25047	8.55635
ENSG00000135736	176.16	249.262	143.695	397.08	491.385	389.864	189.706	426.11	-1.16594	3.56092e-05	0.000708682	CCDC102A	16	57512178	57536599	-	2582	-	- && Q96A19.2 RecName: Full=Coiled-coil domain-containing protein 102A && PF01576:Myosin tail	Myosin_tail_1	207	279	138	379	449	367	3.86875	5.44632	3.13789	8.76029	10.7629	8.50157
ENSG00000164484	89.3564	119.717	18.7428	266.117	971.827	278.322	75.9389	505.422	-2.73213	3.63803e-05	0.000723117	TMEM200A	6	130365734	130443063	+	6137	-	- && Q86VY9.1 RecName: Full=Transmembrane protein 200A && PF10177:Uncharacterised conserved protein (DUF2371)	-	105	134	18	254	888	262	0.825638	1.10054	0.172199	2.47009	8.95564	2.55349
ENSG00000160803	801.655	955.952	851.758	1587.27	1822.18	1243.95	869.788	1551.13	-0.834536	3.66226e-05	0.000727017	UBQLN4	1	156035301	156053794	-	3878	-	- && Q9NRR5.2 RecName: Full=Ubiquilin-4; AltName: Full=Ataxin-1 interacting ubiquitin-like protein; Short=A1Up; AltName: Full=Ataxin-1 ubiquitin-like-interacting protein A1U; AltName: Full=Connexin43-interacting protein of 75 kDa; Short=CIP75 && PF00627:UBA/TS-N domain|PF00240:Ubiquitin family	ubiquitin	942	1070	818	1515	1665	1171	11.7219	13.9069	12.384	23.3153	26.5733	18.0609
ENSG00000117009	418.699	421.691	272.812	165.537	189.331	160.407	371.067	171.759	1.11263	3.66808e-05	0.000727257	KMO	1	241532134	241595642	+	5946	-	- && O15229.2 RecName: Full=Kynurenine 3-monooxygenase; AltName: Full=Kynurenine 3-hydroxylase && PF01494:FAD binding domain|PF13900:Putative domain of unknown function	FAD_binding_3	492	472	262	158	173	151	3.99297	4.00104	2.58697	1.58587	1.80078	1.51894
ENSG00000198843	3061.1	3408.37	3448.68	2288.19	2360.62	2169.21	3306.05	2272.67	0.540624	3.67759e-05	0.000728228	SELENOT	3	150602875	150630445	+	4135	-	- && P62341.2 RecName: Full=Selenoprotein T; Short=SelT; Flags: Precursor && PF10262:Rdx family	-	3597	3815	3312	2184	2157	2042	41.978	46.5023	47.0251	31.5219	32.286	29.5372
ENSG00000165102	1096.11	1666.22	1509.84	544.807	733.248	828.593	1424.05	702.216	1.01994	3.69295e-05	0.000730352	HGSNAT	8	43140455	43202855	+	8943	-	- && Q68CP4.2 RecName: Full=Heparan-alpha-glucosaminide N-acetyltransferase; AltName: Full=Transmembrane protein 76 && PF07786:Protein of unknown function (DUF1624)	-	1288	1865	1450	520	670	780	6.95007	10.5112	9.51918	3.47021	4.63694	5.21676
ENSG00000100852	562.52	325.202	432.127	3217.5	513.273	2056.61	439.95	1929.13	-2.1325	3.6983e-05	0.000730495	ARHGAP5	14	32076114	32159728	+	10888	-	- && Q13017.2 RecName: Full=Rho GTPase-activating protein 5; AltName: Full=Rho-type GTPase-activating protein 5; AltName: Full=p190-B && PF00620:RhoGAP domain	RhoGAP	661	364	415	3071	469	1936	2.92961	1.68503	2.23777	16.8332	2.66603	10.6352
ENSG00000240184	594.007	376.127	350.908	18.8587	125.856	8.49839	440.347	51.071	3.10945	3.74961e-05	0.000739705	PCDHGC3	5	141475947	141512979	+	5432	-	- && Q5DRB5.1 RecName: Full=Protocadherin gamma-A5; Short=PCDH-gamma-A5; Flags: Precursor && PF15974:Cadherin C-terminal cytoplasmic tail, catenin-binding region	-	698	421	337	18	115	8	6.20086	3.90641	3.64238	0.197765	1.31032	0.0880885
ENSG00000133740	660.386	742.426	851.758	469.372	312.998	388.801	751.524	390.391	0.944174	3.76363e-05	0.000741544	E2F5	8	85177225	85217158	+	5928	-	- && Q15329.1 RecName: Full=Transcription factor E2F5; Short=E2F-5 && PF16421:E2F transcription factor CC-MB domain|PF02319:E2F/DP family winged-helix DNA-binding domain|PF13900:Putative domain of unknown function|PF15679:Domain of unknown function (DUF4665)	E2F_TDP	776	831	818	448	286	366	6.31699	7.06559	8.1014	4.5103	2.98605	3.69285
ENSG00000055332	8208.02	8146.14	7590.85	5401.97	4420.28	5659.93	7981.67	5160.73	0.629118	3.85445e-05	0.000758489	EIF2AK2	2	37099210	37157065	-	10753	-	- && P19525.2 RecName: Full=Interferon-induced, double-stranded RNA-activated protein kinase; AltName: Full=Eukaryotic translation initiation factor 2-alpha kinase 2; Short=eIF-2A protein kinase 2; AltName: Full=Interferon-inducible RNA-dependent protein kinase; AltName: Full=P1/eIF-2A protein kinase; AltName: Full=Protein kinase RNA-activated; Short=PKR; Short=Protein kinase R; AltName: Full=Tyr…	Pkinase	9645	9118	7290	5156	4039	5328	43.2842	42.7391	39.8027	28.6167	23.2479	29.6363
ENSG00000153046	1112.27	1033.68	1129.78	1574.7	1629.56	1563.7	1091.91	1589.32	-0.541685	3.86971e-05	0.000760545	CDYL	6	4706159	4955551	+	4531	-	- && Q9Y232.2 RecName: Full=Chromodomain Y-like protein; Short=CDY-like && PF00385:Chromo (CHRromatin Organisation MOdifier) domain|PF00378:Enoyl-CoA hydratase/isomerase	ECH	1307	1157	1085	1503	1489	1472	13.92	12.8705	14.0589	19.7971	20.3395	19.4313
ENSG00000149577	860.375	1032.79	729.93	1397.64	1887.84	1518.02	874.363	1601.17	-0.87235	3.92659e-05	0.000770765	SIDT2	11	117178733	117197445	+	9061	-	- && Q8NBJ9.2 RecName: Full=SID1 transmembrane family member 2; Flags: Precursor && PF13965:dsRNA-gated channel SID-1	-	1011	1156	701	1334	1725	1429	5.38433	6.43039	4.5421	8.78649	11.7829	9.4329
ENSG00000118257	102.973	104.529	8.33015	0	0	5.31149	71.944	1.7705	5.34265	4.01194e-05	0.00078654	NRP2	2	205681990	205798133	+	13896	-	- && O60462.2 RecName: Full=Neuropilin-2; AltName: Full=Vascular endothelial cell growth factor 165 receptor 2; Flags: Precursor && PF00431:CUB domain|PF11980:Domain of unknown function (DUF3481)|PF00754:F5/8 type C domain|PF00629:MAM domain, meprin/A5/mu	CUB	121	117	8	0	0	5	0.420196	0.424377	0.0337999	0	0	0.0215213
ENSG00000162999	64.677	125.971	113.498	7.33394	25.1712	25.4952	101.382	19.3334	2.39167	4.03512e-05	0.000789124	DUSP19	2	183078559	183100005	+	5376	-	- && Q8WTR2.1 RecName: Full=Dual specificity protein phosphatase 19; AltName: Full=Dual specificity phosphatase TS-DSP1; AltName: Full=Low molecular weight dual specificity phosphatase 3; Short=LMW-DSP3; AltName: Full=Protein phosphatase SKRP1; AltName: Full=Stress-activated protein kinase pathway-regulating phosphatase 1; Short=SAPK pathway-regulating phosphatase 1 && PF00782:Dual specificity ph…	DSPc	76	141	109	7	23	24	0.682198	1.32195	1.19037	0.0777095	0.264794	0.267018
ENSG00000101745	1971.8	2197.8	2199.16	1271.91	1375.66	1520.15	2122.92	1389.24	0.611652	4.03024e-05	0.000789124	ANKRD12	18	9136228	9285985	+	12252	-	- && Q6UB98.3 RecName: Full=Ankyrin repeat domain-containing protein 12; AltName: Full=Ankyrin repeat-containing cofactor 2; AltName: Full=GAC-1 protein && PF13900:Putative domain of unknown function|PF12796:Ankyrin repeats (3 copies)	-	2317	2460	2112	1214	1257	1431	9.12589	10.1201	10.1205	5.91354	6.34992	6.98589
ENSG00000198369	420.401	209.059	173.892	816.162	632.563	736.173	267.784	728.299	-1.442	4.06463e-05	0.000793911	SPRED2	2	65310851	65432637	-	5154	-	- && Q7Z698.2 RecName: Full=Sprouty-related, EVH1 domain-containing protein 2; Short=Spred-2 && PF05210:Sprouty protein (Spry)|PF00568:WH1 domain	-	494	234	167	779	578	693	4.62529	2.28837	1.90233	9.02046	6.94102	8.04226
ENSG00000158201	718.255	772.802	755.961	359.363	506.707	351.621	749.006	405.897	0.884137	4.08916e-05	0.000797715	ABHD3	18	21650897	21704805	-	4366	-	- && Q8WU67.2 RecName: Full=Phospholipase ABHD3; AltName: Full=Abhydrolase domain-containing protein 3 && PF00561:alpha/beta hydrolase fold	Abhydrolase_1	844	865	726	343	463	331	9.32857	9.98591	9.76265	4.68863	6.56352	4.53454
ENSG00000015475	1330.13	1228.44	1005.87	2193.89	2173.48	1737.92	1188.15	2035.1	-0.775942	4.09546e-05	0.000797958	BID	22	17734138	17774770	-	4446	-	- && P55957.1 RecName: Full=BH3-interacting domain death agonist; AltName: Full=p22 BID; Short=BID; Contains: RecName: Full=BH3-interacting domain death agonist p15; AltName: Full=p15 BID; Contains: RecName: Full=BH3-interacting domain death agonist p13; AltName: Full=p13 BID; Contains: RecName: Full=BH3-interacting domain death agonist p11; AltName: Full=p11 BID && PF06393:BH3 interacting domain…	-	1563	1375	966	2094	1986	1636	16.9647	15.5879	12.7562	28.1088	27.6471	22.0091
ENSG00000103522	4111.25	3621	4119.26	2708.32	2687.85	2201.08	3950.5	2532.42	0.6415	4.12132e-05	0.000802006	IL21R	16	27402162	27452042	+	5467	-	- && Q9HBE5.1 RecName: Full=Interleukin-21 receptor; Short=IL-21 receptor; Short=IL-21R; AltName: Full=Novel interleukin receptor; AltName: CD_antigen=CD360; Flags: Precursor && PF13900:Putative domain of unknown function	-	4831	4053	3956	2585	2456	2072	42.6427	37.3665	42.4837	28.2194	27.8047	22.6689
ENSG00000184226	1.70203	4.46706	2.08254	3.14312	315.187	16.9968	2.75054	111.776	-5.34211	4.15503e-05	0.000807571	PCDH9	13	66302834	67230445	-	30944	-	- && Q9HC56.2 RecName: Full=Protocadherin-9; Flags: Precursor && PF08266:Cadherin-like|PF08374:Protocadherin|PF00028:Cadherin domain	Cadherin	2	5	2	3	288	16	0.00311896	0.00814421	0.00379462	0.00578603	0.576044	0.0309266
ENSG00000164442	200.839	438.666	254.07	729.203	721.209	709.615	297.858	720.009	-1.27321	4.17619e-05	0.000810685	CITED2	6	139371807	139374620	-	2535	-	- && Q99967.2 RecName: Full=Cbp/p300-interacting transactivator 2; AltName: Full=MSG-related protein 1; Short=MRG-1; AltName: Full=P35srj && PF04487:CITED	-	236	491	244	696	659	668	4.49252	9.76245	5.65102	16.3858	16.0897	15.7611
ENSG00000153162	30.6365	59.8587	103.086	5.23853	9.8496	11.6853	64.5269	8.92447	2.85254	4.2962e-05	0.000832956	BMP6	6	7726797	7881422	+	2780	-	- && P22004.1 RecName: Full=Bone morphogenetic protein 6; Short=BMP-6; AltName: Full=VG-1-related protein; Short=VG-1-R; Short=VGR-1; Flags: Precursor && PF00688:TGF-beta propeptide|PF00019:Transforming growth factor beta like domain	TGFb_propeptide	36	67	99	5	9	11	0.624905	1.21475	2.09076	0.10734	0.200372	0.236667
ENSG00000155189	3271.3	2971.49	3011.35	4616.19	4144.49	4843.02	3084.71	4534.57	-0.555782	4.30161e-05	0.000832981	AGPAT5	8	6708357	6759666	+	4684	-	- && Q9NUQ2.3 RecName: Full=1-acyl-sn-glycerol-3-phosphate acyltransferase epsilon; AltName: Full=1-acylglycerol-3-phosphate O-acyltransferase 5; Short=1-AGP acyltransferase 5; Short=1-AGPAT 5; AltName: Full=Lysophosphatidic acid acyltransferase epsilon; Short=LPAAT-epsilon && PF16076:Acyltransferase C-terminus|PF01553:Acyltransferase	Acyltransferase	3844	3326	2892	4406	3787	4559	39.6025	35.7899	36.249	56.1388	50.0401	58.2159
ENSG00000124151	6992.78	9124.43	6306.97	3615.63	4791.28	4195.02	7474.72	4200.64	0.831479	4.30894e-05	0.000833378	NCOA3	20	47501902	47656877	+	8402	-	- && Q9Y6Q9.1 RecName: Full=Nuclear receptor coactivator 3; Short=NCoA-3; AltName: Full=ACTR; AltName: Full=Amplified in breast cancer 1 protein; Short=AIB-1; AltName: Full=CBP-interacting protein; Short=pCIP; AltName: Full=Class E basic helix-loop-helix protein 42; Short=bHLHe42; AltName: Full=Receptor-associated coactivator 3; Short=RAC-3; AltName: Full=Steroid receptor coactivator protein 3; S…	DUF1518	8217	10213	6057	3451	4378	3949	47.194	61.2669	42.3243	24.5131	32.2502	28.1121
ENSG00000184408	28.9345	71.473	46.8571	140.393	166.349	167.843	49.0882	158.195	-1.68901	4.31998e-05	0.000834491	KCND2	7	120273668	120750331	+	5555	-	- && Q9NZV8.2 RecName: Full=Potassium voltage-gated channel subfamily D member 2; AltName: Full=Voltage-gated potassium channel subunit Kv4.2 && PF02214:BTB/POZ domain|PF00520:Ion transport protein|PF11601:Shal-type voltage-gated potassium channels|PF11879:Domain of unknown function (DUF3399)	Ion_trans	34	80	45	134	152	158	0.29536	0.725874	0.475602	1.43965	1.69355	1.70123
ENSG00000181192	2124.98	2555.16	3105.06	1489.84	1583.6	1509.53	2595.07	1527.65	0.764203	4.41709e-05	0.000852207	DHTKD1	10	12068972	12123225	+	5281	-	- && Q96HY7.2 RecName: Full=Probable 2-oxoglutarate dehydrogenase E1 component DHKTD1, mitochondrial; AltName: Full=Dehydrogenase E1 and transketolase domain-containing protein 1; Flags: Precursor && PF13900:Putative domain of unknown function|PF00676:Dehydrogenase E1 component|PF02779:Transketolase, pyrimidine binding domain|PF16870:2-oxoglutarate dehydrogenase C-terminal	-	2497	2860	2982	1422	1447	1421	22.817	27.2964	33.1517	16.0701	16.9587	16.0941
ENSG00000137875	49.3588	92.0215	31.2381	252.497	156.499	215.647	57.5395	208.214	-1.85233	4.53393e-05	0.000873682	BCL2L10	15	52109263	52112775	-	1319	-	- && Q9HD36.2 RecName: Full=Bcl-2-like protein 10; Short=Bcl2-L-10; AltName: Full=Anti-apoptotic protein NrH; AltName: Full=Apoptosis regulator Bcl-B && PF00452:Apoptosis regulator proteins, Bcl-2 family	-	58	103	30	241	143	203	2.12197	3.93593	1.33534	10.9046	6.71013	9.20535
ENSG00000173868	199.988	239.435	262.4	73.3394	116.006	109.417	233.941	99.5875	1.23195	4.55292e-05	0.000876271	PHOSPHO1	17	49223362	49230766	-	2375	-	- && Q8TCT1.1 RecName: Full=Phosphoethanolamine/phosphocholine phosphatase && PF06888:Putative Phosphatase	-	235	268	252	70	106	103	4.77486	5.68757	6.22948	1.75902	2.76237	2.59396
ENSG00000231475	83.3993	18.7617	18.7428	0	0	2.1246	40.3013	0.708199	5.82739	4.58106e-05	0.000880613	IGHV4-31	14	106349283	106349792	-	428	-	- && P01824.2 RecName: Full=Immunoglobulin heavy variable 4-39; AltName: Full=Ig heavy chain V-II region WAH; Flags: Precursor && PF07686:Immunoglobulin V-set domain	V-set	98	21	18	0	0	2	11.0494	2.47304	2.46913	0	0	0.279496
ENSG00000002919	3706.16	3305.63	3358.09	1336.87	2361.71	1650.81	3456.63	1783.13	0.955072	4.67758e-05	0.000896981	SNX11	17	48103357	48123074	+	3606	-	- && Q9Y5W9.2 RecName: Full=Sorting nexin-11 && PF00787:PX domain	PX	4355	3700	3225	1276	2158	1554	58.2799	51.7168	52.5072	21.1184	37.0395	25.7759
ENSG00000128731	2155.62	1763.6	2042.97	747.014	1253.09	1096.29	1987.39	1032.13	0.945378	4.67205e-05	0.000896981	HERC2	15	28111040	28322152	-	20027	-	- && O95714.2 RecName: Full=E3 ubiquitin-protein ligase HERC2; AltName: Full=HECT domain and RCC1-like domain-containing protein 2; AltName: Full=HECT-type E3 ubiquitin transferase HERC2 && PF00632:HECT-domain (ubiquitin-transferase)|PF00415:Regulator of chromosome condensation (RCC1) repeat|PF11515:Mouse development and cellular proliferation protein Cullin-7|PF00569:Zinc finger, ZZ type|PF00173…	HECT	2533	1974	1962	713	1145	1032	6.10345	4.96806	5.75172	2.12476	3.53858	3.08214
ENSG00000124191	337.001	256.41	233.244	1506.6	311.904	1558.39	275.552	1125.63	-2.0301	4.72657e-05	0.000905275	TOX2	20	43914864	44069616	+	3223	-	- && Q96NM4.2 RecName: Full=TOX high mobility group box family member 2; AltName: Full=Granulosa cell HMG box protein 1; Short=GCX-1 && PF00505:HMG (high mobility group) box	HMG_box	396	287	224	1438	285	1467	5.92913	4.48825	4.0804	26.6277	5.47298	27.2244
ENSG00000071282	139.566	125.078	131.2	3.14312	35.0208	4.24919	131.948	14.1377	3.22648	4.73598e-05	0.000905979	LMCD1	3	8501707	8574673	+	9130	-	- && Q9NZU5.1 RecName: Full=LIM and cysteine-rich domains protein 1; AltName: Full=Dyxin && PF06297:PET Domain|PF00412:LIM domain	LIM	164	140	126	3	32	4	0.866821	0.772881	0.810242	0.0196104	0.21693	0.0262047
ENSG00000144228	1070.57	1248.1	1174.55	1848.15	1681	1716.67	1164.41	1748.61	-0.586778	4.7502e-05	0.000907599	SPOPL	2	138501801	138573547	+	6468	-	- && Q6IQ16.1 RecName: Full=Speckle-type POZ protein-like; AltName: Full=HIB homolog 2; AltName: Full=Roadkill homolog 2 && PF00917:MATH domain|PF00651:BTB/POZ domain	BTB	1258	1397	1128	1764	1536	1616	9.38571	10.8863	10.2389	16.2766	14.6981	14.9438
ENSG00000154655	330.193	322.522	340.495	157.156	66.7584	143.41	331.07	122.441	1.43418	4.78774e-05	0.000913665	L3MBTL4	18	5954706	6415237	-	7959	-	- && Q8NA19.2 RecName: Full=Lethal(3)malignant brain tumor-like protein 4; Short=H-l(3)mbt-like protein 4; Short=L(3)mbt-like protein 4 && PF00536:SAM domain (Sterile alpha motif)|PF01530:Zinc finger, C2HC type|PF02820:mbt repeat	MBT	388	361	327	150	61	135	2.3525	2.28615	2.41215	1.12478	0.474363	1.01453
ENSG00000213988	30.6365	18.7617	87.4666	0	4.3776	2.1246	45.6216	2.1674	4.40284	4.8389e-05	0.000922313	ZNF90	19	20077994	20127076	+	5017	-	- && P62249.2 RecName: Full=40S ribosomal protein S16 >P62250.2 RecName: Full=40S ribosomal protein S16 >P14131.4 RecName: Full=40S ribosomal protein S16 >Q29201.4 RecName: Full=40S ribosomal protein S16 >Q3T0X6.3 RecName: Full=40S ribosomal protein S16 && PF00380:Ribosomal protein S9/S16|PF13900:Putative domain of unknown function	-	36	21	84	0	4	2	0.34627	0.210975	0.982992	0	0.0493464	0.0238438
ENSG00000113282	1779.47	2220.13	2114.82	3033.11	5973.23	3918.82	2038.14	4308.39	-1.07991	4.92377e-05	0.000937027	CLINT1	5	157785743	157859175	-	6368	-	- && Q14677.1 RecName: Full=Clathrin interactor 1; AltName: Full=Clathrin-interacting protein localized in the trans-Golgi region; Short=Clint; AltName: Full=Enthoprotin; AltName: Full=Epsin-4; AltName: Full=Epsin-related protein; Short=EpsinR && PF01417:ENTH domain	-	2091	2485	2031	2895	5458	3689	15.8456	19.6688	18.725	27.132	53.0481	34.6493
ENSG00000179715	104.675	118.824	43.7333	258.783	379.757	236.893	89.0773	291.811	-1.70838	4.93391e-05	0.000937027	PCED1B	12	47079603	47236662	+	2618	-	- && Q96HM7.1 RecName: Full=PC-esterase domain-containing protein 1B; AltName: Full=Protein FAM113B && PF13839:GDSL/SGNH-like Acyl-Esterase family found in Pmr5 and Cas1p	-	123	133	42	247	347	223	2.26721	2.56057	0.941878	5.63071	8.20351	5.09477
ENSG00000102886	3.40405	0.893413	0	44.0036	17.5104	35.0559	1.43249	32.19	-4.43478	4.92838e-05	0.000937027	GDPD3	16	30104810	30113856	-	1891	-	- && Q7L5L3.3 RecName: Full=Glycerophosphodiester phosphodiesterase domain-containing protein 3 && PF03009:Glycerophosphoryl diester phosphodiesterase family	-	4	1	0	42	16	33	0.102076	0.0266541	0	1.32554	0.523683	1.04379
ENSG00000008952	2674.73	3670.14	4018.26	2131.03	1941.47	1637	3454.38	1903.17	0.859869	4.94127e-05	0.000937297	SEC62	3	169966635	169998373	+	7928	-	- && Q99442.1 RecName: Full=Translocation protein SEC62; AltName: Full=Translocation protein 1; Short=TP-1; Short=hTP-1 && PF03839:Translocation protein Sec62|PF13900:Putative domain of unknown function	-	3143	4108	3859	2034	1774	1541	19.131	26.1169	28.5776	15.3117	13.8494	11.6259
ENSG00000159399	1295.24	1055.12	1224.53	2080.74	1700.7	1947.19	1191.63	1909.54	-0.680357	4.96639e-05	0.000940932	HK2	2	74833981	74893359	+	6064	-	- && P52789.2 RecName: Full=Hexokinase-2; AltName: Full=Hexokinase type II; Short=HK II; AltName: Full=Muscle form hexokinase && PF00349:Hexokinase|PF03727:Hexokinase	-	1522	1181	1176	1986	1554	1833	12.1119	9.81626	11.3858	19.5459	15.861	18.0798
ENSG00000158555	671.45	433.305	427.962	59.7192	215.597	162.532	510.905	145.949	1.80838	5.01444e-05	0.000948895	GDPD5	11	75434640	75525903	-	9867	-	- && Q8WTR4.2 RecName: Full=Glycerophosphodiester phosphodiesterase domain-containing protein 5; AltName: Full=Glycerophosphodiester phosphodiesterase 2 && PF03009:Glycerophosphoryl diester phosphodiesterase family	-	789	485	411	57	197	153	3.85876	2.47749	2.44552	0.344767	1.23572	0.927461
ENSG00000198133	44.2527	64.3257	15.619	223.161	190.426	128.538	41.3992	180.708	-2.12072	5.04408e-05	0.000953361	TMEM229B	14	67447084	67533739	-	6377	-	- && Q8NBD8.1 RecName: Full=Transmembrane protein 229B && PF06541:Putative ABC-transporter type IV|PF13900:Putative domain of unknown function	-	52	72	15	213	174	121	0.393499	0.569078	0.138099	1.99342	1.68878	1.1349
ENSG00000163519	32.3385	35.7365	20.8254	0	2.1888	0	29.6335	0.7296	5.37193	5.05977e-05	0.000955182	TRAT1	3	108822698	108855005	+	2528	-	- && Q6PIZ9.1 RecName: Full=T-cell receptor-associated transmembrane adapter 1; AltName: Full=T-cell receptor-interacting molecule; Short=TRIM; AltName: Full=pp29/30 && PF15330:SHP2-interacting transmembrane adaptor protein, SIT	-	38	40	20	0	2	0	0.725376	0.797514	0.464481	0	0.0489658	0
ENSG00000203709	118.291	160.814	159.314	48.1944	44.8704	69.0494	146.14	54.0381	1.4341	5.072e-05	0.000955207	MIR29B2CHG	1	207801518	207879096	-	16425	-	- && - && -	-	139	180	153	46	41	65	0.408381	0.55236	0.546891	0.167143	0.154496	0.236699
ENSG00000147852	21.2753	22.3353	15.619	51.3376	134.611	80.7347	19.7432	88.8945	-2.16642	5.06748e-05	0.000955207	VLDLR	9	2621834	2660053	+	9339	-	- && P98155.1 RecName: Full=Very low-density lipoprotein receptor; Short=VLDL receptor; Short=VLDL-R; Flags: Precursor && PF00057:Low-density lipoprotein receptor domain class A|PF00058:Low-density lipoprotein receptor repeat class B|PF07645:Calcium-binding EGF domain|PF14670:Coagulation Factor Xa inhibitory site|PF13900:Putative domain of unknown function	Ldl_recept_a	25	25	15	49	123	76	0.12918	0.134926	0.0942987	0.313135	0.815163	0.486746
ENSG00000149212	342.958	215.313	464.406	564.713	2572.93	1027.24	340.892	1388.3	-2.02627	5.08429e-05	0.00095638	SESN3	11	95165513	95232541	-	10573	-	- && P58005.2 RecName: Full=Sestrin-3 && PF04636:PA26 p53-induced protein (sestrin)	PA26	403	241	446	539	2351	967	1.83935	1.14888	2.47657	3.04247	13.7624	5.47038
ENSG00000122958	1529.27	1447.33	1653.54	1007.89	1092.21	948.633	1543.38	1016.25	0.6027	5.09492e-05	0.000957239	VPS26A	10	69123512	69172861	+	3565	-	- && O75436.2 RecName: Full=Vacuolar protein sorting-associated protein 26A; AltName: Full=Vesicle protein sorting 26A; Short=hVPS26 && PF03643:Vacuolar protein sorting-associated protein 26	-	1797	1620	1588	962	998	893	24.3246	22.904	26.1521	16.1046	17.3265	14.9824
ENSG00000148426	309.769	291.253	194.717	125.725	76.608	112.604	265.246	104.979	1.3377	5.10828e-05	0.000958022	PROSER2	10	11823339	11872277	+	3663	-	- && Q86WR7.2 RecName: Full=Proline and serine-rich protein 2 && PF15385:Specifically androgen-regulated gene protein	-	364	326	187	120	70	106	4.79536	4.48576	2.99723	1.95515	1.18277	1.73084
ENSG00000141956	556.563	495.844	493.561	325.836	275.789	313.378	515.323	305.001	0.756785	5.11123e-05	0.000958022	PRDM15	21	41798225	41879482	-	13004	-	- && P57071.4 RecName: Full=PR domain zinc finger protein 15; AltName: Full=PR domain-containing protein 15; AltName: Full=Zinc finger protein 298 && PF00096:Zinc finger, C2H2 type	zf-C2H2	654	555	474	311	252	295	2.42693	2.15115	2.14001	1.42731	1.1994	1.35686
ENSG00000158716	70.6341	39.3102	14.5778	191.73	204.653	158.282	41.5073	184.888	-2.14836	5.15138e-05	0.000964402	DUSP23	1	159780932	159782543	+	825	-	- && Q9BVJ7.1 RecName: Full=Dual specificity protein phosphatase 23; AltName: Full=Low molecular mass dual specificity phosphatase 3; Short=LDP-3; AltName: Full=VH1-like phosphatase Z && PF00782:Dual specificity phosphatase, catalytic domain	DSPc	83	44	14	183	187	149	4.8549	2.68815	0.996297	13.2383	14.029	10.8024
ENSG00000073861	5.10608	16.0814	1.04127	1501.36	17.5104	404.736	7.40959	641.203	-6.43137	5.1917e-05	0.000970799	TBX21	17	47733244	47746119	+	2614	-	- && Q9UL17.1 RecName: Full=T-box transcription factor TBX21; Short=T-box protein 21; AltName: Full=T-cell-specific T-box transcription factor T-bet; AltName: Full=Transcription factor TBLYM && PF00907:T-box	T-box	6	18	1	1433	16	381	0.110765	0.347074	0.02246	32.7172	0.378838	8.71783
ENSG00000121039	70.6341	76.8335	60.3936	248.306	125.856	200.774	69.2871	191.646	-1.46683	5.24249e-05	0.000979136	RDH10	8	73294612	73325281	+	5321	-	- && Q8IZV5.1 RecName: Full=Retinol dehydrogenase 10; AltName: Full=Short chain dehydrogenase/reductase family 16C member 4 >Q8HZT6.1 RecName: Full=Retinol dehydrogenase 10 && PF13900:Putative domain of unknown function|PF00106:short chain dehydrogenase	adh_short	83	86	58	237	115	189	0.752733	0.81463	0.639955	2.65822	1.33766	2.1245
ENSG00000181004	103.824	134.905	93.7142	32.4789	36.1152	45.6788	110.814	38.091	1.54159	5.27748e-05	0.000984155	BBS12	4	122732702	122744943	+	3432	-	- && Q6ZW61.2 RecName: Full=Bardet-Biedl syndrome 12 protein && -	-	122	151	90	31	33	43	1.71541	2.21761	1.53961	0.539076	0.595122	0.749394
ENSG00000117091	4852.48	5252.38	4736.73	3252.08	2943.94	3643.68	4947.2	3279.9	0.592964	5.28184e-05	0.000984155	CD48	1	160678746	160711851	-	3274	-	- && P09326.2 RecName: Full=CD48 antigen; AltName: Full=B-lymphocyte activation marker BLAST-1; AltName: Full=BCM1 surface antigen; AltName: Full=Leukocyte antigen MEM-102; AltName: Full=SLAM family member 2; Short=SLAMF2; AltName: Full=Signaling lymphocytic activation molecule 2; AltName: Full=TCT.1; AltName: CD_antigen=CD48; Flags: Precursor && PF07686:Immunoglobulin V-set domain	V-set	5702	5879	4549	3104	2690	3430	84.0437	90.5066	81.5741	56.582	50.8526	62.6621
ENSG00000172264	617.836	612.881	323.835	1605.08	4183.89	780.789	518.184	2189.92	-2.079	5.29575e-05	0.000985584	MACROD2	20	13995369	16053197	+	11428	-	- && A1Z1Q3.1 RecName: Full=O-acetyl-ADP-ribose deacetylase MACROD2; AltName: Full=MACRO domain-containing protein 2; AltName: Full=[Protein ADP-ribosylglutamate] hydrolase && PF01661:Macro domain	A1pp	726	686	311	1532	3823	735	3.06565	3.02558	1.59774	8.00063	20.7049	3.84686
ENSG00000214717	4034.65	4106.13	4158.83	1942.45	2945.03	1898.33	4099.87	2261.93	0.858087	5.30542e-05	0.000986221	ZBED1	X	2486414	2500967	-	4755	-	- && O96006.1 RecName: Full=Zinc finger BED domain-containing protein 1; AltName: Full=Putative Ac-like transposable element; AltName: Full=dREF homolog && PF13900:Putative domain of unknown function|PF05699:hAT family C-terminal dimerisation region|PF02892:BED zinc finger	hATC	4741	4596	3994	1854	2691	1787	48.1145	48.7175	49.3142	23.2699	35.027	22.4783
ENSG00000104290	394.019	290.359	945.472	61.8146	20.7936	171.03	543.284	84.5461	2.68319	5.35375e-05	0.000994035	FZD3	8	28494205	28574268	+	13787	-	- && Q9NPG1.1 RecName: Full=Frizzled-3; Short=Fz-3; Short=hFz3; Flags: Precursor && PF01392:Fz domain|PF01534:Frizzled/Smoothened family membrane region|PF13900:Putative domain of unknown function	Fz	463	325	908	59	19	161	1.62057	1.18814	3.86661	0.255398	0.085295	0.698466
ENSG00000116771	89.3564	119.717	97.8793	361.458	182.765	256.014	102.318	266.746	-1.3827	5.3804e-05	0.000996764	AGMAT	1	15572353	15585110	-	2500	-	- && Q9BSE5.2 RecName: Full=Agmatinase, mitochondrial; AltName: Full=Agmatine ureohydrolase; Short=AUH; Flags: Precursor && PF13900:Putative domain of unknown function|PF00491:Arginase family	-	105	134	94	345	167	241	2.02678	2.70159	2.20751	8.23597	4.13443	5.76589
ENSG00000005187	49.3588	117.037	28.1143	306.978	325.037	194.401	64.8367	275.472	-2.08424	5.38109e-05	0.000996764	ACSM3	16	20610243	20797581	+	7822	-	- && Q53FZ2.2 RecName: Full=Acyl-coenzyme A synthetase ACSM3, mitochondrial; AltName: Full=Acyl-CoA synthetase medium-chain family member 3; AltName: Full=Butyrate--CoA ligase 3; AltName: Full=Butyryl-coenzyme A synthetase 3; AltName: Full=Middle-chain acyl-CoA synthetase 3; AltName: Full=Protein SA homolog; Flags: Precursor && -	-	58	131	27	293	297	183	0.357822	0.844129	0.202657	2.23556	2.35006	1.39934
ENSG00000171234	0	9.82754	0	119.438	154.31	22.3083	3.27585	98.6857	-4.90055	5.44164e-05	0.0010068	UGT2B7	4	69051363	69112987	+	2259	-	- && P16662.1 RecName: Full=UDP-glucuronosyltransferase 2B7; Short=UDPGT 2B7; AltName: Full=3,4-catechol estrogen-specific UDPGT; AltName: Full=UDP-glucuronosyltransferase 2B9; Short=UDPGT 2B9; AltName: Full=UDPGTh-2; Flags: Precursor && PF00201:UDP-glucoronosyl and UDP-glucosyl transferase	UDPGT	0	11	0	114	141	21	0	0.245432	0	3.01179	3.86316	0.556022
ENSG00000130348	666.343	774.589	820.52	332.123	496.857	334.624	753.817	387.868	0.958694	5.51773e-05	0.00101968	QRSL1	6	106629578	106668417	+	5453	-	- && Q9H0R6.2 RecName: Full=Glutamyl-tRNA(Gln) amidotransferase subunit A, mitochondrial; Short=Glu-AdT subunit A; AltName: Full=Glutaminyl-tRNA synthase-like protein 1 && PF01425:Amidase|PF13900:Putative domain of unknown function	Amidase	783	867	788	317	454	315	6.92919	8.01381	8.48409	3.46944	5.153	3.45513
ENSG00000167106	1657.77	1655.49	1799.31	575.19	1127.23	601.261	1704.19	767.894	1.15026	5.55576e-05	0.00102551	FAM102A	9	127940579	127980513	-	6100	-	- && Q5T9C2.2 RecName: Full=Protein FAM102A; AltName: Full=Early estrogen-induced gene 1 protein && PF10358:N-terminal C2 in EEIG1 and EHBP1 proteins	-	1948	1853	1728	549	1030	566	15.4105	15.3109	16.6314	5.37128	10.4507	5.54978
ENSG00000033867	573.583	552.129	494.603	1058.18	782.496	927.387	540.105	922.688	-0.772243	5.6128e-05	0.00103483	SLC4A7	3	27372721	27484420	-	9616	-	- && Q9Y6M7.2 RecName: Full=Sodium bicarbonate cotransporter 3; AltName: Full=Electroneutral Na/HCO(3) cotransporter; AltName: Full=Sodium bicarbonate cotransporter 2; AltName: Full=Sodium bicarbonate cotransporter 2b; Short=Bicarbonate transporter; AltName: Full=Solute carrier family 4 member 7 && PF00955:HCO3- transporter family|PF07565:Band 3 cytoplasmic domain	Band_3_cyto	674	618	475	1010	715	873	3.38238	3.23929	2.90011	6.26848	4.60205	5.43011
ENSG00000138760	786.336	971.14	1537.95	333.17	584.409	250.702	1098.48	389.427	1.49598	5.77591e-05	0.0010635	SCARB2	4	76158733	76234536	-	19341	-	- && Q14108.2 RecName: Full=Lysosome membrane protein 2; AltName: Full=85 kDa lysosomal membrane sialoglycoprotein; Short=LGP85; AltName: Full=CD36 antigen-like 2; AltName: Full=Lysosome membrane protein II; Short=LIMP II; AltName: Full=Scavenger receptor class B member 2; AltName: CD_antigen=CD36 && PF01130:CD36 family|PF13900:Putative domain of unknown function	-	924	1087	1477	318	534	236	2.30542	2.83274	4.48349	0.981259	1.70884	0.729831
ENSG00000137200	3467.88	3604.92	3558.02	2367.81	2250.09	2670.62	3543.61	2429.51	0.54451	5.78182e-05	0.0010635	CMTR1	6	37433219	37482827	+	5274	-	- && Q8N1G2.1 RecName: Full=Cap-specific mRNA (nucleoside-2'-O-)-methyltransferase 1; AltName: Full=Cap methyltransferase 1; AltName: Full=Cap1 2'O-ribose methyltransferase 1; Short=MTr1; Short=hMTr1; AltName: Full=FtsJ methyltransferase domain-containing protein 2; AltName: Full=Interferon-stimulated gene 95 kDa protein; Short=ISG95 >Q5R981.1 RecName: Full=Cap-specific mRNA (nucleoside-2'-O-)-me…	G-patch	4075	4035	3417	2260	2056	2514	37.2858	38.5619	38.0382	25.5743	24.1281	28.5111
ENSG00000168175	4563.98	4238.35	4515.98	3346.37	2856.38	2846.96	4439.44	3016.57	0.557419	5.84117e-05	0.00107317	MAPK1IP1L	14	55051631	55070192	+	6988	-	- && Q4R837.3 RecName: Full=MAPK-interacting and spindle-stabilizing protein-like; AltName: Full=Mitogen-activated protein kinase 1-interacting protein 1-like && PF13900:Putative domain of unknown function|PF15822:MAPK-interacting and spindle-stabilising protein-like	-	5363	4744	4337	3194	2610	2680	37.0349	34.2174	36.4377	27.2783	23.1168	22.9388
ENSG00000138413	1818.62	1683.19	1731.63	1164	1183.05	1269.45	1744.48	1205.5	0.533228	5.85589e-05	0.00107462	IDH1	2	208236227	208266074	-	4721	-	- && O75874.2 RecName: Full=Isocitrate dehydrogenase [NADP] cytoplasmic; Short=IDH; AltName: Full=Cytosolic NADP-isocitrate dehydrogenase; AltName: Full=IDP; AltName: Full=NADP(+)-specific ICDH; AltName: Full=Oxalosuccinate decarboxylase && PF00180:Isocitrate/isopropylmalate dehydrogenase	-	2137	1884	1663	1111	1081	1195	21.8437	20.1142	20.6811	14.0448	14.172	15.1399
ENSG00000197779	355.724	266.237	303.009	104.771	165.254	150.846	308.323	140.29	1.13682	5.95623e-05	0.00109177	ZNF81	X	47836902	48002561	+	8443	-	- && P51508.3 RecName: Full=Zinc finger protein 81; AltName: Full=HFZ20 && PF01352:KRAB box	KRAB	418	298	291	100	151	142	2.38911	1.779	2.02354	0.706869	1.10693	1.00596
ENSG00000269190	0.851013	0	2.08254	3.14312	126.95	29.7444	0.97785	53.2793	-5.81016	6.04897e-05	0.00110748	FBXO17	19	38941401	38975910	-	4960	-	- && Q96EF6.1 RecName: Full=F-box only protein 17; AltName: Full=F-box only protein 26 && PF13900:Putative domain of unknown function|PF04300:F-box associated region|PF12937:F-box-like	-	1	0	2	3	116	28	0.00972915	0	0.0236735	0.0360973	1.44749	0.337649
ENSG00000152377	0.851013	3.57365	0	8.38164	1443.51	61.6133	1.47489	504.503	-8.40626	6.07982e-05	0.00111184	SPOCK1	5	136975298	137598379	-	6222	-	- && Q08629.1 RecName: Full=Testican-1; AltName: Full=Protein SPOCK; Flags: Precursor && PF00086:Thyroglobulin type-1 repeat|PF07648:Kazal-type serine protease inhibitor domain|PF10591:Secreted protein acidic and rich in cysteine Ca binding region	-	1	4	0	8	1319	58	0.0077558	0.032403	0	0.0767354	13.1206	0.557554
ENSG00000168268	667.194	892.52	514.387	1276.1	1556.24	1271.57	691.367	1367.97	-0.983893	6.09817e-05	0.0011139	NT5DC2	3	52524385	52535054	-	4719	-	- && Q9H857.1 RecName: Full=5'-nucleotidase domain-containing protein 2 && PF05761:5' nucleotidase family	-	784	999	494	1218	1422	1197	8.0172	10.6702	6.14599	15.404	18.6504	15.1717
ENSG00000152133	836.546	833.554	1114.16	1815.67	1366.91	2116.1	928.086	1766.23	-0.928844	6.11224e-05	0.00111518	GPATCH11	2	37084451	37099244	+	4040	-	- && Q8N954.3 RecName: Full=G patch domain-containing protein 11; AltName: Full=Coiled-coil domain-containing protein 75 && PF13821:Domain of unknown function (DUF4187)|PF01585:G-patch domain|PF13900:Putative domain of unknown function	G-patch	983	933	1070	1733	1249	1992	11.7416	11.6401	15.5495	25.6008	19.1347	29.4915
ENSG00000198805	909.733	796.031	550.831	1634.42	1517.93	1245.01	752.199	1465.79	-0.961756	6.13358e-05	0.00111779	PNP	14	20468954	20477094	+	4139	-	- && P00491.2 RecName: Full=Purine nucleoside phosphorylase; Short=PNP; AltName: Full=Inosine phosphorylase; AltName: Full=Inosine-guanosine phosphorylase && PF01048:Phosphorylase superfamily	-	1069	891	529	1560	1387	1172	12.4635	10.8502	7.50369	22.4939	20.7406	16.9364
ENSG00000137193	3479.79	2158.49	2522.99	1267.72	1084.55	1680.56	2720.42	1344.28	1.01705	6.33791e-05	0.00115369	PIM1	6	37170203	37175426	+	2977	-	- && P11309.3 RecName: Full=Serine/threonine-protein kinase pim-1 && PF00069:Protein kinase domain	Pkinase	4089	2416	2423	1210	991	1582	66.2819	40.9047	47.7848	24.2573	20.6032	31.7846
ENSG00000133561	209.349	377.02	245.739	538.52	896.313	581.077	277.37	671.97	-1.27631	6.3479e-05	0.00115418	GIMAP6	7	150625375	150632648	-	3913	-	- && Q6P9H5.1 RecName: Full=GTPase IMAP family member 6; AltName: Full=Immunity-associated nucleotide 2 protein; Short=IAN-2; Short=hIAN2; AltName: Full=Immunity-associated nucleotide 6 protein; Short=IAN-6; Short=hIAN6 && PF04548:AIG1 family	-	246	422	236	514	819	547	3.03376	5.43573	3.54093	7.83951	12.9543	8.36116
ENSG00000125245	99.5686	58.9653	89.5491	368.792	130.234	386.677	82.6943	295.234	-1.83637	6.47317e-05	0.00117483	GPR18	13	99254714	99261744	-	1908	-	- && Q14330.2 RecName: Full=N-arachidonyl glycine receptor; Short=NAGly receptor; AltName: Full=G-protein coupled receptor 18 && PF00001:7 transmembrane receptor (rhodopsin family)	7tm_1	117	66	86	352	119	364	2.95913	1.7435	2.64627	11.0103	3.86019	11.4107
ENSG00000184185	0	6.25389	2.08254	17.811	112.723	41.4296	2.77881	57.3213	-4.36741	6.47636e-05	0.00117483	KCNJ12	17	21376197	21419872	+	5617	-	- && Q14500.2 RecName: Full=ATP-sensitive inward rectifier potassium channel 12; AltName: Full=Inward rectifier K(+) channel Kir2.2; Short=IRK-2; AltName: Full=Inward rectifier K(+) channel Kir2.2v; AltName: Full=Potassium channel, inwardly rectifying subfamily J member 12 && PF01007:Inward rectifier potassium channel|PF08466:Inward rectifier potassium channel N-terminal	-	0	7	2	17	103	39	0	0.0628129	0.0209045	0.180626	1.13494	0.415288
ENSG00000176533	1376.09	1359.77	1987.78	907.313	414.777	667.123	1574.55	663.071	1.24733	6.53883e-05	0.0011848	GNG7	19	2511219	2702709	-	4561	-	- && O60262.1 RecName: Full=Guanine nucleotide-binding protein G(I)/G(S)/G(O) subunit gamma-7; Flags: Precursor && PF00631:GGL domain|PF13900:Putative domain of unknown function	-	1617	1522	1909	866	379	628	17.1083	16.8194	24.5731	11.3317	5.14303	8.23548
ENSG00000167992	91.9094	101.849	95.7967	195.921	340.358	192.276	96.5184	242.852	-1.33086	6.60139e-05	0.00119476	VWCE	11	61258286	61295424	-	4874	-	- && Q96DN2.2 RecName: Full=von Willebrand factor C and EGF domain-containing protein; AltName: Full=HBV X protein up-regulated gene 11 protein; AltName: Full=HBxAg up-regulated gene 11 protein; Flags: Precursor && PF07645:Calcium-binding EGF domain|PF12662:Complement Clr-like EGF-like|PF00093:von Willebrand factor type C domain	VWC	108	114	92	187	311	181	1.06929	1.17889	1.1082	2.28977	3.94925	2.22117
ENSG00000196850	2844.94	3099.25	2885.36	2184.47	2013.7	1923.82	2943.18	2040.66	0.528332	6.62639e-05	0.00119791	PPTC7	12	110533245	110583320	-	5687	-	- && Q8NI37.1 RecName: Full=Protein phosphatase PTC7 homolog; AltName: Full=T-cell activation protein phosphatase 2C; Short=TA-PP2C; AltName: Full=T-cell activation protein phosphatase 2C-like && PF07228:Stage II sporulation protein E (SpoIIE)	SpoIIE	3343	3469	2771	2085	1840	1811	28.3667	30.7451	28.6067	21.8806	20.0251	19.0469
ENSG00000196189	2301.14	3211.82	2098.16	696.724	1545.29	922.075	2537.04	1054.7	1.2665	6.7461e-05	0.00121816	SEMA4A	1	156147366	156177752	+	6822	-	- && Q9H3S1.2 RecName: Full=Semaphorin-4A; AltName: Full=Semaphorin-B; Short=Sema B; Flags: Precursor && PF01403:Sema domain|PF01437:Plexin repeat	Sema	2704	3595	2015	665	1412	868	19.1272	26.5609	17.3412	5.81762	12.8104	7.61022
ENSG00000065989	61.273	182.256	87.4666	2193.89	242.957	1774.04	110.332	1403.63	-3.66918	6.75665e-05	0.00121867	PDE4A	19	10416773	10469631	+	6646	-	- && P27815.3 RecName: Full=cAMP-specific 3',5'-cyclic phosphodiesterase 4A; AltName: Full=DPDE2; AltName: Full=PDE46 && PF00233:3'5'-cyclic nucleotide phosphodiesterase	-	72	204	84	2094	222	1670	0.522792	1.54712	0.742051	18.8041	2.06744	15.0295
ENSG00000133392	146.374	95.5952	193.676	24.0972	31.7376	58.4264	145.215	38.0871	1.9298	6.78207e-05	0.00122046	MYH11	16	15703172	15857033	-	16104	-	- && P35749.3 RecName: Full=Myosin-11; AltName: Full=Myosin heavy chain 11; AltName: Full=Myosin heavy chain, smooth muscle isoform; AltName: Full=SMMHC && PF02736:Myosin N-terminal SH3-like domain|PF01576:Myosin tail|PF00063:Myosin head (motor domain)|PF13900:Putative domain of unknown function	Myosin_tail_1	172	107	186	23	29	55	0.515408	0.334893	0.6781	0.0852373	0.111456	0.204276
ENSG00000213719	4724.83	5735.71	4322.31	8478.03	8286.79	7046.23	4927.62	7937.02	-0.687632	6.77679e-05	0.00122046	CLIC1	6	31730581	31739763	-	1942	-	- && O00299.4 RecName: Full=Chloride intracellular channel protein 1; AltName: Full=Chloride channel ABP; AltName: Full=Nuclear chloride ion channel 27; Short=NCC27; AltName: Full=Regulatory nuclear chloride ion channel protein; Short=hRNCC && PF13417:Glutathione S-transferase, N-terminal domain|PF13410:Glutathione S-transferase, C-terminal domain	-	5552	6420	4151	8092	7572	6633	137.961	166.625	125.493	248.681	241.324	204.291
ENSG00000147324	774.422	678.1	586.234	1725.57	1458.83	967.754	679.586	1384.05	-1.0258	6.87992e-05	0.00123666	MFHAS1	8	8783354	8893645	-	6883	-	- && Q9Y4C4.2 RecName: Full=Malignant fibrous histiocytoma-amplified sequence 1; AltName: Full=Malignant fibrous histiocytoma-amplified sequence with leucine-rich tandem repeats 1 && PF13855:Leucine rich repeat|PF08477:Ras of Complex, Roc, domain of DAPkinase	-	910	759	563	1647	1333	911	6.37999	5.55801	4.80226	14.2808	11.9865	7.91644
ENSG00000123080	1710.54	1779.68	1844.09	324.789	608.486	1020.87	1778.1	651.381	1.44878	6.91611e-05	0.00124175	CDKN2C	1	50960745	50974633	+	3318	-	- && P42773.1 RecName: Full=Cyclin-dependent kinase 4 inhibitor C; AltName: Full=Cyclin-dependent kinase 6 inhibitor; AltName: Full=p18-INK4c; AltName: Full=p18-INK6 && PF13857:Ankyrin repeats (many copies)	-	2010	1992	1771	310	556	961	29.2332	30.26	31.337	5.57598	10.3714	17.3235
ENSG00000135535	10301.5	10888	11003.1	8036.95	6415.37	7251.25	10730.9	7234.52	0.568758	6.92945e-05	0.00124273	CD164	6	109366514	109382812	-	7206	-	- && Q04900.2 RecName: Full=Sialomucin core protein 24; Short=MUC-24; AltName: Full=Endolyn; AltName: Full=Multi-glycosylated core protein 24; Short=MGC-24; Short=MGC-24v; AltName: CD_antigen=CD164; Flags: Precursor && PF05283:Multi-glycosylated core protein 24 (MGC-24), sialomucin	-	12105	12187	10567	7671	5862	6826	81.0638	85.2429	86.0939	63.5321	50.349	56.658
ENSG00000081923	78.2932	71.473	51.0222	529.091	79.8912	413.234	66.9295	340.739	-2.34696	6.95882e-05	0.00124659	ATP8B1	18	57646426	57803101	-	6782	-	- && O43520.3 RecName: Full=Phospholipid-transporting ATPase IC; AltName: Full=ATPase class I type 8B member 1; AltName: Full=Familial intrahepatic cholestasis type 1; AltName: Full=P4-ATPase flippase complex alpha subunit ATP8B1 && PF16212:Phospholipid-translocating P-type ATPase C-terminal|PF12710:haloacid dehalogenase-like hydrolase|PF00122:E1-E2 ATPase|PF16209:Phospholipid-translocating ATPas…	E1-E2_ATPase	92	80	49	505	73	389	0.654616	0.594549	0.424183	4.44395	0.6662	3.43069
ENSG00000169896	877.395	1670.68	247.822	164.49	274.694	178.466	931.966	205.883	2.17885	6.971e-05	0.00124735	ITGAM	16	31259990	31332892	+	5665	-	- && P11215.2 RecName: Full=Integrin alpha-M; AltName: Full=CD11 antigen-like family member B; AltName: Full=CR-3 alpha chain; AltName: Full=Cell surface glycoprotein MAC-1 subunit alpha; AltName: Full=Leukocyte adhesion receptor MO1; AltName: Full=Neutrophil adherence receptor; AltName: CD_antigen=CD11b; Flags: Precursor && PF08441:Integrin alpha|PF00092:von Willebrand factor type A domain|PF018…	VWA	1031	1870	238	157	251	168	8.78244	16.6378	2.46656	1.654	2.74229	1.77378
ENSG00000077420	2020.31	1889.57	2690.64	1256.2	1395.36	1208.9	2200.17	1286.82	0.773555	6.99332e-05	0.00124993	APBB1IP	10	26438203	26567803	+	3981	-	- && Q7Z5R6.1 RecName: Full=Amyloid beta A4 precursor protein-binding family B member 1-interacting protein; AltName: Full=APBB1-interacting protein 1; AltName: Full=Proline-rich EVH1 ligand 1; Short=PREL-1; AltName: Full=Proline-rich protein 73; AltName: Full=Rap1-GTP-interacting adapter molecule; Short=RIAM; AltName: Full=Retinoic acid-responsive proline-rich protein 1; Short=RARP-1 && PF00788:…	RA	2374	2115	2584	1199	1275	1138	28.777	26.7777	38.1079	17.9747	19.8225	17.0978
ENSG00000119471	1763.3	1090.86	1943.01	540.616	938.995	499.28	1599.05	659.63	1.27754	7.0574e-05	0.00125995	HSDL2	9	112379937	112472410	+	3455	-	- && Q6YN16.1 RecName: Full=Hydroxysteroid dehydrogenase-like protein 2; AltName: Full=Short chain dehydrogenase/reductase family 13C member 1 && PF02036:SCP-2 sterol transfer family|PF00106:short chain dehydrogenase	adh_short	2072	1221	1866	516	858	470	28.94	17.8124	31.7087	8.91327	15.3702	8.13653
ENSG00000102265	604.219	619.135	431.085	1071.8	1847.35	927.387	551.48	1282.18	-1.21666	7.07123e-05	0.001261	TIMP1	X	47582313	47586789	+	1541	-	- && P01033.1 RecName: Full=Metalloproteinase inhibitor 1; AltName: Full=Erythroid-potentiating activity; Short=EPA; AltName: Full=Fibroblast collagenase inhibitor; Short=Collagenase inhibitor; AltName: Full=Tissue inhibitor of metalloproteinases 1; Short=TIMP-1; Flags: Precursor >Q5RC60.1 RecName: Full=Metalloproteinase inhibitor 1; AltName: Full=Tissue inhibitor of metalloproteinases 1; Short=T…	-	710	693	414	1023	1688	873	22.2337	22.6666	15.7729	39.6195	67.7968	33.8845
ENSG00000148200	309.769	281.425	296.762	94.2935	105.062	175.279	295.985	124.878	1.24496	7.07957e-05	0.00126106	NR6A1	9	124517275	124771310	-	7124	-	- && Q15406.2 RecName: Full=Nuclear receptor subfamily 6 group A member 1; AltName: Full=Germ cell nuclear factor; Short=GCNF; Short=hGCNF; AltName: Full=Retinoid receptor-related testis-specific receptor; Short=RTR; Short=hRTR && PF00105:Zinc finger, C4 type (two domains)|PF00104:Ligand-binding domain of nuclear hormone receptor|PF13900:Putative domain of unknown function	zf-C4	364	315	285	90	96	165	2.46566	2.22865	2.34874	0.75397	0.83404	1.38532
ENSG00000166401	645.919	706.69	771.58	314.312	473.875	328.25	708.063	372.146	0.928067	7.09271e-05	0.00126198	SERPINB8	18	63969925	64019779	+	5868	-	- && P50452.2 RecName: Full=Serpin B8; AltName: Full=Cytoplasmic antiproteinase 2; Short=CAP-2; Short=CAP2; AltName: Full=Peptidase inhibitor 8; Short=PI-8 && PF00079:Serpin (serine protease inhibitor)	Serpin	759	791	741	300	433	309	6.24177	6.79425	7.41383	3.05117	4.56707	3.14962
ENSG00000131669	274.026	344.857	217.625	532.234	807.667	508.841	278.836	616.247	-1.14303	7.16906e-05	0.00127412	NINJ1	9	93121489	93134288	-	2648	-	- && Q92982.2 RecName: Full=Ninjurin-1; AltName: Full=Nerve injury-induced protein 1 && PF04923:Ninjurin	-	322	386	209	508	738	479	5.86806	7.34725	4.63386	11.4494	17.2496	10.8195
ENSG00000166912	760.806	808.539	808.025	530.139	503.424	538.585	792.456	524.049	0.596374	7.27517e-05	0.00129153	MTMR10	15	30938941	30991607	-	8817	-	- && Q9NXD2.3 RecName: Full=Myotubularin-related protein 10 && PF12578:Myotubularin-associated protein|PF06602:Myotubularin-like phosphatase domain	-	894	905	776	506	460	507	4.89298	5.17348	5.1672	3.42504	3.22906	3.43935
ENSG00000146858	94.4625	43.7772	40.6095	192.778	191.52	173.155	59.6164	185.817	-1.63557	7.34059e-05	0.00130168	ZC3HAV1L	7	139025706	139036029	-	1753	-	- && Q96H79.2 RecName: Full=Zinc finger CCCH-type antiviral protein 1-like && PF13900:Putative domain of unknown function	-	111	49	39	184	175	163	3.05561	1.40887	1.30616	6.26429	6.17868	5.56154
ENSG00000145335	0	0	0	1.04771	31.7376	56.3018	0	29.6957	-7.44701	7.44444e-05	0.00131856	SNCA	4	89724099	89838315	-	4014	-	- && P37840.1 RecName: Full=Alpha-synuclein; AltName: Full=Non-A beta component of AD amyloid; AltName: Full=Non-A4 component of amyloid precursor; Short=NACP >P61140.1 RecName: Full=Alpha-synuclein >P61144.1 RecName: Full=Alpha-synuclein >P61145.1 RecName: Full=Alpha-synuclein && PF01387:Synuclein	-	0	0	0	1	29	53	0	0	0	0.0148682	0.447157	0.789747
ENSG00000204267	2156.47	2646.29	2170	998.463	1540.91	1334.25	2324.25	1291.21	0.848195	7.45253e-05	0.00131856	TAP2	6	32821833	32838780	-	6390	-	- && Q03519.1 RecName: Full=Antigen peptide transporter 2; Short=APT2; AltName: Full=ATP-binding cassette sub-family B member 3; AltName: Full=Peptide supply factor 2; AltName: Full=Peptide transporter PSF2; Short=PSF-2; AltName: Full=Peptide transporter TAP2; AltName: Full=Peptide transporter involved in antigen processing 2; AltName: Full=Really interesting new gene 11 protein && PF00005:ABC tr…	ABC_membrane	2534	2962	2084	953	1408	1256	19.1365	23.3636	19.1475	8.90077	13.6377	11.7565
ENSG00000231964	24.6794	23.2287	18.7428	1.04771	0	0	22.217	0.349235	5.86062	7.50323e-05	0.00132605	AL731567.1	10	45444570	45453121	-	462	-	- && - && -	-	29	26	18	1	0	0	3.02909	2.83653	2.28742	0.12918	0	0
ENSG00000104660	314.875	371.66	281.143	579.381	547.2	534.336	322.559	553.639	-0.77848	7.53723e-05	0.00133057	LEPROTL1	8	30095398	30177208	+	5421	-	- && O95214.2 RecName: Full=Leptin receptor overlapping transcript-like 1; AltName: Full=Endospanin-2 >Q5RDE9.1 RecName: Full=Leptin receptor overlapping transcript-like 1 && PF04133:Vacuolar protein sorting 55	-	370	416	270	553	500	503	3.29366	3.86785	2.92415	6.08809	5.70861	5.54981
ENSG00000115457	0.851013	0	0	534.33	2.1888	93.4823	0.283671	210	-9.30747	7.54595e-05	0.00133062	IGFBP2	2	216632828	216664436	+	4767	-	- && P18065.2 RecName: Full=Insulin-like growth factor-binding protein 2; Short=IBP-2; Short=IGF-binding protein 2; Short=IGFBP-2; Flags: Precursor && PF00219:Insulin-like growth factor binding protein|PF00086:Thyroglobulin type-1 repeat	-	1	0	0	510	2	88	0.010123	0	0	6.385	0.0259672	1.10415
ENSG00000185291	656.982	1069.42	1074.59	139.345	488.102	211.397	933.662	279.615	1.73971	7.60428e-05	0.00133791	IL3RA	X	1336616	1382689	+	1710	-	- && P26951.1 RecName: Full=Interleukin-3 receptor subunit alpha; Short=IL-3 receptor subunit alpha; Short=IL-3R subunit alpha; Short=IL-3R-alpha; Short=IL-3RA; AltName: CD_antigen=CD123; Flags: Precursor && PF09240:Interleukin-6 receptor alpha chain, binding	-	772	1197	1032	133	446	199	21.786	35.282	35.4322	4.64185	16.1428	6.96059
ENSG00000222041	16.1693	4.46706	10.4127	107.914	31.7376	78.6101	10.3497	72.7538	-2.81122	7.59866e-05	0.00133791	CYTOR	2	87454781	87636740	+	17693	-	- && - && -	-	19	5	10	103	29	74	0.0518213	0.0142437	0.0331828	0.347433	0.101446	0.250161
[truncated: 20,376 more rows]
