# Supplementary material for: Viral and host factors drive a type 1 Epstein–Barr virus spontaneous lytic phenotype
Source: mBio. 2023 Nov 16;14(6):e02204-23. doi: 10.1128/mbio.02204-23 (PMC10746244; doi:10.1128/mbio.02204-23)
Supplement: Table S3 — GSEA of BL and LCL 720 differential gene expression. [file mbio.02204-23-s0004.xlsx]

## Sheet: BL720 lytic v latent
FDR q value cutoff for significance is < 0.1
Gene Set	Enriched in	NES	FDR q value
TARTE_PLASMA_CELL_VS_B_LYMPHOCYTE_UP	Lytic	1.5253	0.00107411
TARTE_PLASMA_CELL_VS_PLASMABLAST_UP	Lytic	1.39238	0
GSE27670_CTRL_VS_BLIMP1_TRANSDUCED_GC_BCELL_UP	Lytic	1.4928	0.00207469
GSE27670_CTRL_VS_BLIMP1_TRANSDUCED_GC_BCELL_DN	Lytic	1.25388	0.0448522
GSE13411_IGM_MEMORY_BCELL_VS_PLASMA_CELL_DN	Lytic	1.23625	0.0651068
GSE13411_PLASMA_CELL_VS_MEMORY_BCELL_UP	Lytic	1.28991	0.0256148
HUMMEL_BURKITTS_LYMPHOMA_UP	Lytic	1.46904	0.0167064
HALLMARK_KRAS_SIGNALING_DN	Lytic	1.6336	0.00834285
HALLMARK_IL6_JAK_STAT3_SIGNALING	Lytic	1.60162	0.00944597
HALLMARK_ESTROGEN_RESPONSE_EARLY	Lytic	1.58436	0.00927638
HALLMARK_MYOGENESIS	Lytic	1.56088	0.0127713
HALLMARK_ALLOGRAFT_REJECTION	Lytic	1.53391	0.0147718
HALLMARK_ESTROGEN_RESPONSE_LATE	Lytic	1.51455	0.0159268
HALLMARK_TGF_BETA_SIGNALING	Lytic	1.51265	0.0142545
HALLMARK_COAGULATION	Lytic	1.49022	0.0179805
HALLMARK_TNFA_SIGNALING_VIA_NFKB	Lytic	1.48073	0.0185648
HALLMARK_HYPOXIA	Lytic	1.43971	0.029154
HALLMARK_IL2_STAT5_SIGNALING	Lytic	1.43682	0.0279078
HALLMARK_APOPTOSIS	Lytic	1.41812	0.0326542
HALLMARK_COMPLEMENT	Lytic	1.4067	0.0354951
HALLMARK_EPITHELIAL_MESENCHYMAL_TRANSITION	Lytic	1.38063	0.0469288
HALLMARK_INFLAMMATORY_RESPONSE	Lytic	1.35377	0.0611557
HALLMARK_KRAS_SIGNALING_UP	Lytic	1.35295	0.0579795
HALLMARK_UNFOLDED_PROTEIN_RESPONSE	Lytic	1.31632	0.0861299
HALLMARK_E2F_TARGETS	Latent	-2.29933	0
HALLMARK_MYC_TARGETS_V1	Latent	-1.92644	0
HALLMARK_OXIDATIVE_PHOSPHORYLATION	Latent	-1.53891	0
HALLMARK_G2M_CHECKPOINT	Latent	-1.36502	0.0579836
GOMF_ANTIGEN_BINDING	Lytic	1.78117	0.0396089

## Sheet: LCL720 lytic v latent
FDR q value cutoff for significance is < 0.25
Gene Set	Enriched in	NES	FDR q value
HALLMARK_UV_RESPONSE_DN	Latent	-1.58032	0.118412
HALLMARK_CHOLESTEROL_HOMEOSTASIS	Latent	-1.51372	0.138059
HALLMARK_EPITHELIAL_MESENCHYMAL_TRANSITION	Latent	-1.44788	0.188495
HALLMARK_TNFA_SIGNALING_VIA_NFKB	Latent	-1.35361	0.236617
HALLMARK_KRAS_SIGNALING_UP	Latent	-1.34731	0.217854
HALLMARK_ESTROGEN_RESPONSE_EARLY	Latent	-1.33471	0.218559
HALLMARK_MYOGENESIS	Latent	-1.32999	0.204935
HALLMARK_APICAL_JUNCTION	Latent	-1.30024	0.240632
HALLMARK_HYPOXIA	Latent	-1.29336	0.234153
HALLMARK_MYC_TARGETS_V2	Latent	-1.28035	0.239355
HALLMARK_GLYCOLYSIS	Latent	-1.26785	0.246088
